# Supplementary material for: Hepatokines lipocalin 2 and osteopontin drive muscle atrophy in MASH
Source: Mol Metab. 2026 Jun 10;110:102391. doi: 10.1016/j.molmet.2026.102391 (PMC13320412; doi:10.1016/j.molmet.2026.102391)
Supplement: Multimedia component 1 [file mmc1.xlsx]

## Sheet: ROH14321_41_CtrvsMCD_ProteinLis
Ctrl 1	Ctrl 2	Ctrl 3	Ctrl 4	MCD 1	MCD 2	MCD 3	MCD 4	Student's T-test Significant Ctrl_MCD	Student's T-test significant	Cluster	GOBP name	GOMF name	GOCC name	KEGG name	Pfam	Peptides	Razor + unique peptides	Unique peptides	Sequence coverage [%]	Unique + razor sequence coverage [%]	Unique sequence coverage [%]	Mol. weight [kDa]	Q-value	Score	Intensity	MS/MS count	-Log Student's T-test p-value Ctrl_MCD	Student's T-test Difference Ctrl_MCD	Student's T-test Test statistic Ctrl_MCD	Protein IDs	Protein names	Majority protein IDs	id	Fasta headers
23.4197	23.6006	23.6029	23.6137	23.7151	23.7822	23.6971	23.737	+	Ctrl_MCD	Cluster -196	actin cytoskeleton organization;actin filament-based process;actomyosin structure organization;anatomical structure development;anatomical structure formation involved in morphogenesis;biological regulation;biosynthetic process;cardiac myofibril assembly;cellular biosynthetic process;cellular component assembly;cellular component assembly at cellular level;cellular component assembly involved in …	enzyme activator activity;enzyme regulator activity;GTPase activator activity;GTPase regulator activity;nucleoside-triphosphatase regulator activity	cell part;contractile fiber part;cytoplasm;cytoplasmic part;intracellular part;organelle part;Z disc		PTRF_SDPR	8	8	8	34	34	34	41.008	0	36.608	639110000	56	1.87461	-0.173629	-3.46732	A2AMM0	CAVN4_MOUSE	sp|A2AMM0|CAVN4_MOUSE	39	sp|A2AMM0|CAVN4_MOUSE Caveolae-associated protein 4 OS=Mus musculus OX=10090 GN=Cavin4 PE=1 SV=1
26.6752	26.7329	26.7038	26.7343	26.6963	26.6389	26.6316	26.5848	+	Ctrl_MCD	Cluster -198	actin cytoskeleton organization;actin filament-based process;actomyosin structure organization;anatomical structure development;anatomical structure formation involved in morphogenesis;biological regulation;cell development;cell differentiation;cellular component assembly;cellular component assembly at cellular level;cellular component assembly involved in morphogenesis;cellular component organiz…		cell part;cell projection;contractile fiber part;Cul3-RING ubiquitin ligase complex;cullin-RING ubiquitin ligase complex;cytoplasm;cytoplasmic part;cytoskeleton;endoplasmic reticulum membrane;endoplasmic reticulum part;intracellular membrane-bounded organelle;intracellular non-membrane-bounded organelle;intracellular organelle;intracellular organelle part;intracellular part;M band;macromolecular …		BACK;BTB;Kelch_1	26	26	26	66.2	66.2	66.2	68.189	0	323.31	10428000000	376	1.47575	0.0736446	2.74668	A2AUC9	KLH41_MOUSE	sp|A2AUC9|KLH41_MOUSE	43	sp|A2AUC9|KLH41_MOUSE Kelch-like protein 41 OS=Mus musculus OX=10090 GN=Klhl41 PE=1 SV=1
21.0723	20.6241	21.204	21.214	21.1656	21.593	21.4662	21.6976	+	Ctrl_MCD	Cluster -196	biological regulation;cellular macromolecule metabolic process;cellular metabolic process;cellular process;cellular protein metabolic process;cellular response to stimulus;cellular response to stress;macromolecule metabolic process;macromolecule methylation;macromolecule modification;metabolic process;methylation;one-carbon metabolic process;primary metabolic process;protein alkylation;protein me…	carboxyl-O-methyltransferase activity;catalytic activity;methyltransferase activity;O-methyltransferase activity;protein carboxyl O-methyltransferase activity;protein methyltransferase activity;S-adenosylmethionine-dependent methyltransferase activity;transferase activity;transferase activity, transferring one-carbon groups			DUF89	7	7	7	22.1	22.1	22.1	50.548	0	12.64	65342000	18	1.33685	-0.451984	-2.50777	A6H630	ARMT1_MOUSE	sp|A6H630|ARMT1_MOUSE	47	sp|A6H630|ARMT1_MOUSE Damage-control phosphatase ARMT1 OS=Mus musculus OX=10090 GN=Armt1 PE=1 SV=1
24.3803	24.683	24.4222	24.4247	24.1898	24.2353	24.1363	24.3207	+	Ctrl_MCD	Cluster -198						72	72	72	31.4	31.4	31.4	353.93	0	323.31	6120800000	602	1.74916	0.257075	3.23416	Col6A3_WT	Col6A3_WT_MOUSE	sp|Col6A3_WT|Col6A3_WT;sp|Col6A3_mut|Col6A3_mut	53	sp|Col6A3_WT|Col6A3_WT Col6A3_WT OS=Mus Musculus GN=Col6A3_WT PE=1 SV=1;sp|Col6A3_mut|Col6A3_mut Col6A3_mut OS=Mus Musculus GN=Col6A3_WT PE=1 SV=1
24.4769	24.0205	23.7827	23.1563	23.3214	23.1255	23.0363	22.9447	+	Ctrl_MCD	Cluster -198	antibacterial humoral response;antimicrobial humoral response;biological adhesion;biological regulation;blood coagulation;blood coagulation, common pathway;cell adhesion;cell-cell adhesion;cell-matrix adhesion;cell-substrate adhesion;cellular component assembly;cellular component assembly at cellular level;cellular component organization;cellular component organization at cellular level;cellular …	structural molecule activity	blood microparticle;cell cortex;cell part;cell surface;cytoplasmic membrane-bounded vesicle;cytoplasmic part;cytoplasmic vesicle;external side of plasma membrane;extracellular membrane-bounded organelle;extracellular organelle;extracellular region part;extracellular space;extracellular vesicular exosome;fibrinogen complex;intracellular membrane-bounded organelle;intracellular organelle;intracellu…	Complement and coagulation cascades	Fib_alpha;Fibrinogen_aC;Fibrinogen_C	8	8	8	15.6	15.6	15.6	87.428	0	19.268	240660000	36	1.40532	0.752091	2.62493	E9PV24	FIBA_MOUSE	sp|E9PV24|FIBA_MOUSE	59	sp|E9PV24|FIBA_MOUSE Fibrinogen alpha chain OS=Mus musculus OX=10090 GN=Fga PE=1 SV=1
24.8101	24.8367	24.7209	24.6332	24.5563	24.6654	24.5837	24.3794	+	Ctrl_MCD	Cluster -198	alcohol catabolic process;alcohol metabolic process;apoptotic mitochondrial changes;biological regulation;body fluid secretion;carbohydrate catabolic process;carbohydrate homeostasis;carbohydrate metabolic process;carbohydrate phosphorylation;catabolic process;cellular carbohydrate catabolic process;cellular carbohydrate metabolic process;cellular chemical homeostasis;cellular component organizat…	adenyl nucleotide binding;adenyl ribonucleotide binding;ATP binding;binding;carbohydrate binding;carbohydrate kinase activity;catalytic activity;fructokinase activity;glucokinase activity;glucose binding;hexokinase activity;kinase activity;mannokinase activity;monosaccharide binding;nucleotide binding;phosphotransferase activity, alcohol group as acceptor;purine nucleotide binding;purine ribonucl…	cell part;cytoplasmic part;cytosol;intracellular membrane-bounded organelle;intracellular organelle;intracellular organelle part;intracellular part;membrane;membrane-bounded organelle;mitochondrial membrane;mitochondrial outer membrane;mitochondrial part;mitochondrion;organelle;organelle membrane;organelle outer membrane;organelle part;outer membrane	Amino sugar and nucleotide sugar metabolism;Butirosin and neomycin biosynthesis;Carbohydrate digestion and absorption;Fructose and mannose metabolism;Galactose metabolism;Glycolysis / Gluconeogenesis;Insulin signaling pathway;Starch and sucrose metabolism;Streptomycin biosynthesis;Type II diabetes mellitus	Hexokinase_1;Hexokinase_2	34	34	32	46	46	43.8	102.53	0	170.2	3144500000	238	1.44164	0.204024	2.68755	O08528	HXK2_MOUSE	sp|O08528|HXK2_MOUSE	66	sp|O08528|HXK2_MOUSE Hexokinase-2 OS=Mus musculus OX=10090 GN=Hk2 PE=1 SV=1
24.9513	24.9956	25.037	24.8818	24.852	24.8177	24.7944	24.6866	+	Ctrl_MCD	Cluster -198	bleb assembly;catabolic process;cell projection assembly;cell projection organization;cellular catabolic process;cellular component assembly;cellular component assembly at cellular level;cellular component organization;cellular component organization at cellular level;cellular component organization or biogenesis;cellular component organization or biogenesis at cellular level;cellular lipid catab…	antioxidant activity;carboxylic ester hydrolase activity;catalytic activity;glutathione peroxidase activity;hydrolase activity;hydrolase activity, acting on ester bonds;lipase activity;oxidoreductase activity;oxidoreductase activity, acting on paired donors, with incorporation or reduction of molecular oxygen;oxidoreductase activity, acting on peroxide as acceptor;peroxidase activity;peroxiredoxi…	cell part;cytoplasm;cytoplasmic membrane-bounded vesicle;cytoplasmic part;cytoplasmic vesicle;cytosol;extracellular membrane-bounded organelle;extracellular organelle;extracellular region part;extracellular space;extracellular vesicular exosome;intracellular membrane-bounded organelle;intracellular organelle;intracellular part;lysosome;lytic vacuole;membrane;membrane-bounded organelle;membrane-bo…	Methane metabolism;Phenylalanine metabolism;Phenylpropanoid biosynthesis	1-cysPrx_C;AhpC-TSA	14	14	14	75	75	75	24.87	0	110.1	2015600000	125	1.97887	0.178758	3.66645	O08709	PRDX6_MOUSE	sp|O08709|PRDX6_MOUSE	76	sp|O08709|PRDX6_MOUSE Peroxiredoxin-6 OS=Mus musculus OX=10090 GN=Prdx6 PE=1 SV=3
31.191	30.9265	31.0891	31.3821	31.4134	31.3835	31.3576	31.648	+	Ctrl_MCD	Cluster -196	actin cytoskeleton organization;actin filament-based process;actomyosin structure organization;anatomical structure development;biological regulation;calcium-mediated signaling;cellular component assembly;cellular component assembly at cellular level;cellular component organization;cellular component organization at cellular level;cellular component organization or biogenesis;cellular component o…	binding;calcium ion binding;cation binding;ion binding;metal ion binding	cell part;contractile fiber part;cytoplasmic part;endoplasmic reticulum;endoplasmic reticulum lumen;endoplasmic reticulum membrane;endoplasmic reticulum part;Golgi apparatus;I band;intracellular membrane-bounded organelle;intracellular organelle;intracellular organelle lumen;intracellular organelle part;intracellular part;membrane;membrane part;membrane-bounded organelle;membrane-enclosed lumen;m…		Calsequestrin	17	17	17	60	60	60	46.377	0	323.31	104000000000	587	1.39463	-0.303459	-2.60656	O09165	CASQ1_MOUSE	sp|O09165|CASQ1_MOUSE	89	sp|O09165|CASQ1_MOUSE Calsequestrin-1 OS=Mus musculus OX=10090 GN=Casq1 PE=1 SV=3
24.8681	24.9612	24.7725	24.9468	24.761	24.6116	24.7603	24.5203	+	Ctrl_MCD	Cluster -198	anatomical structure development;anatomical structure morphogenesis;biological regulation;biosynthetic process;branching involved in mammary gland duct morphogenesis;branching morphogenesis of a tube;cellular biosynthetic process;cellular macromolecule biosynthetic process;cellular macromolecule metabolic process;cellular metabolic process;cellular nitrogen compound metabolic process;cellular pro…		cell part;cell surface;cytoplasmic part;extracellular membrane-bounded organelle;extracellular organelle;extracellular region part;extracellular vesicular exosome;intracellular membrane-bounded organelle;intracellular organelle;intracellular organelle part;intracellular part;macromolecular complex;membrane;membrane-bounded organelle;membrane-bounded vesicle;mitochondrial inner membrane;mitochondr…		Band_7	11	11	11	46.5	46.5	46.5	33.296	0	84.991	1351800000	98	1.6475	0.223849	3.04984	O35129	PHB2_MOUSE	sp|O35129|PHB2_MOUSE	93	sp|O35129|PHB2_MOUSE Prohibitin-2 OS=Mus musculus OX=10090 GN=Phb2 PE=1 SV=1
22.5122	22.5162	22.6157	22.6286	22.9545	22.8865	22.9634	23.0942	+	Ctrl_MCD	Cluster -196	establishment of localization;establishment of localization in cell;establishment of protein localization;intracellular protein transport;intracellular transport;nuclear import;nuclear transport;nucleocytoplasmic transport;protein import;protein import into nucleus;protein targeting;protein transport;transport	binding;protein binding;protein C-terminus binding;protein transporter activity;substrate-specific transporter activity;transporter activity	cell part;cytoplasm;intracellular membrane-bounded organelle;intracellular organelle;intracellular part;membrane-bounded organelle;nucleus;organelle		Arm;IBB	10	10	7	31.5	31.5	25.1	57.772	0	40.102	283610000	20	3.56744	-0.406468	-7.597	O35344	IMA4_MOUSE	sp|O35344|IMA4_MOUSE	98	sp|O35344|IMA4_MOUSE Importin subunit alpha-4 OS=Mus musculus OX=10090 GN=Kpna3 PE=1 SV=1
22.8429	23.2108	22.8922	22.9767	23.3498	23.4153	23.5286	23.0813	+	Ctrl_MCD	Cluster -196	carboxylic acid catabolic process;carboxylic acid metabolic process;catabolic process;cellular catabolic process;cellular ketone metabolic process;cellular lipid catabolic process;cellular lipid metabolic process;cellular metabolic process;cellular process;fatty acid beta-oxidation;fatty acid catabolic process;fatty acid metabolic process;fatty acid oxidation;lipid catabolic process;lipid metabol…	binding;catalytic activity;isomerase activity;protein binding;receptor binding	cell part;cytoplasmic part;extracellular membrane-bounded organelle;extracellular organelle;extracellular region part;extracellular vesicular exosome;intracellular membrane-bounded organelle;intracellular organelle;intracellular part;membrane;membrane-bounded organelle;membrane-bounded vesicle;microbody;mitochondrion;organelle;peroxisome;vesicle	Peroxisome	ECH	14	14	14	56.3	56.3	56.3	36.118	0	50.324	942620000	107	1.56391	-0.363107	-2.9011	O35459	ECH1_MOUSE	sp|O35459|ECH1_MOUSE	102	sp|O35459|ECH1_MOUSE Delta(3,5)-Delta(2,4)-dienoyl-CoA isomerase, mitochondrial OS=Mus musculus OX=10090 GN=Ech1 PE=1 SV=1
22.3565	22.7994	22.5724	22.6153	23.0017	22.6641	22.9523	23.1749	+	Ctrl_MCD	Cluster -196	amine biosynthetic process;amine catabolic process;amine metabolic process;biological regulation;biosynthetic process;branched chain family amino acid biosynthetic process;branched chain family amino acid catabolic process;branched chain family amino acid metabolic process;carboxylic acid biosynthetic process;carboxylic acid catabolic process;carboxylic acid metabolic process;catabolic process;ce…	branched-chain-amino-acid transaminase activity;catalytic activity;L-isoleucine transaminase activity;L-leucine transaminase activity;L-valine transaminase activity;transaminase activity;transferase activity;transferase activity, transferring nitrogenous groups	cell part;cytoplasmic part;intracellular membrane-bounded organelle;intracellular organelle;intracellular part;membrane-bounded organelle;mitochondrion;organelle	Pantothenate and CoA biosynthesis;Valine, leucine and isoleucine biosynthesis;Valine, leucine and isoleucine degradation	Aminotran_4	5	5	5	18.6	18.6	18.6	44.127	0	13.686	190340000	20	1.3869	-0.362359	-2.5933	O35855	BCAT2_MOUSE	sp|O35855|BCAT2_MOUSE	110	sp|O35855|BCAT2_MOUSE Branched-chain-amino-acid aminotransferase, mitochondrial OS=Mus musculus OX=10090 GN=Bcat2 PE=1 SV=2
22.4283	22.3172	22.5425	22.603	22.2025	22.3437	22.2225	22.2911	+	Ctrl_MCD	Cluster -198	cellular localization;cellular macromolecule localization;cellular process;cellular protein localization;establishment of localization;localization;localization within membrane;macromolecule localization;protein insertion into ER membrane;protein insertion into membrane;protein localization;protein localization to organelle;transport	adenyl nucleotide binding;adenyl ribonucleotide binding;ATP binding;ATPase activity;binding;catalytic activity;cation binding;hydrolase activity;hydrolase activity, acting on acid anhydrides;hydrolase activity, acting on acid anhydrides, in phosphorus-containing anhydrides;ion binding;metal ion binding;nucleoside-triphosphatase activity;nucleotide binding;purine nucleotide binding;purine ribonucl…	cell part;cytoplasmic part;endoplasmic reticulum;extracellular membrane-bounded organelle;extracellular organelle;extracellular region part;extracellular vesicular exosome;intracellular membrane-bounded organelle;intracellular non-membrane-bounded organelle;intracellular organelle;intracellular organelle part;intracellular part;membrane-bounded organelle;membrane-bounded vesicle;non-membrane-boun…		ArsA_ATPase	4	4	4	13.2	13.2	13.2	38.822	0	7.4216	118370000	21	1.57698	0.207804	2.92419	O54984	GET3_MOUSE	sp|O54984|GET3_MOUSE	119	sp|O54984|GET3_MOUSE ATPase GET3 OS=Mus musculus OX=10090 GN=Get3 PE=1 SV=2
29.986	29.8117	30.1102	30.0972	30.1951	30.1409	30.232	30.3958	+	Ctrl_MCD	Cluster -196	alcohol biosynthetic process;alcohol catabolic process;alcohol metabolic process;biosynthetic process;carbohydrate biosynthetic process;carbohydrate catabolic process;carbohydrate metabolic process;catabolic process;cellular biosynthetic process;cellular carbohydrate biosynthetic process;cellular carbohydrate catabolic process;cellular carbohydrate metabolic process;cellular metabolic process;cel…	2,3-bisphosphoglycerate-dependent phosphoglycerate mutase activity;binding;bisphosphoglycerate 2-phosphatase activity;bisphosphoglycerate mutase activity;bisphosphoglycerate phosphatase activity;catalytic activity;cofactor binding;hydrolase activity;hydrolase activity, acting on ester bonds;intramolecular transferase activity;intramolecular transferase activity, phosphotransferases;isomerase acti…	cell part;cytoplasmic part;cytosol;extracellular membrane-bounded organelle;extracellular organelle;extracellular region part;extracellular vesicular exosome;intracellular membrane-bounded organelle;intracellular organelle;intracellular part;membrane-bounded organelle;membrane-bounded vesicle;nucleus;organelle;vesicle	Glycolysis / Gluconeogenesis;Methane metabolism	His_Phos_1	17	17	14	70	70	57.7	28.827	0	323.31	63807000000	635	1.45813	-0.239653	-2.71609	O70250	PGAM2_MOUSE	sp|O70250|PGAM2_MOUSE	130	sp|O70250|PGAM2_MOUSE Phosphoglycerate mutase 2 OS=Mus musculus OX=10090 GN=Pgam2 PE=1 SV=3
22.9928	22.3541	22.3048	22.4575	19.2496	20.8449	22.4483	19.9463	+	Ctrl_MCD	Cluster -198	cellular metabolic process;cellular process;cofactor metabolic process;heme metabolic process;heme oxidation;heterocycle metabolic process;metabolic process;nitrogen compound metabolic process;oxidation-reduction process;pigment metabolic process;porphyrin-containing compound metabolic process;response to chemical stimulus;response to hypoxia;response to oxidative stress;response to oxygen levels…	binding;catalytic activity;cation binding;heme oxygenase (decyclizing) activity;ion binding;metal ion binding;oxidoreductase activity;oxidoreductase activity, acting on paired donors, with incorporation or reduction of molecular oxygen	cell part;cytoplasmic part;endoplasmic reticulum;intracellular membrane-bounded organelle;intracellular organelle;intracellular part;membrane;membrane-bounded organelle;organelle;plasma membrane	Mineral absorption;Porphyrin and chlorophyll metabolism	Heme_oxygenase	3	3	3	18.4	18.4	18.4	35.738	0	8.5031	67764000	10	1.44209	1.90506	2.68831	O70252	HMOX2_MOUSE	sp|O70252|HMOX2_MOUSE	132	sp|O70252|HMOX2_MOUSE Heme oxygenase 2 OS=Mus musculus OX=10090 GN=Hmox2 PE=1 SV=1
22.2104	22.3403	22.4975	22.329	23.2807	23.4849	23.4505	23.1939	+	Ctrl_MCD	Cluster -196	acetyl-CoA biosynthetic process;acetyl-CoA biosynthetic process from pyruvate;acetyl-CoA metabolic process;alcohol metabolic process;biological regulation;biosynthetic process;carbohydrate homeostasis;carbohydrate metabolic process;carboxylic acid metabolic process;cation homeostasis;cell communication;cell surface receptor linked signaling pathway;cellular biosynthetic process;cellular carbohydr…	adenyl nucleotide binding;adenyl ribonucleotide binding;ATP binding;binding;catalytic activity;kinase activity;nucleotide binding;phosphotransferase activity, alcohol group as acceptor;protein kinase activity;protein serine/threonine/tyrosine kinase activity;purine nucleotide binding;purine ribonucleoside triphosphate binding;purine ribonucleotide binding;pyruvate dehydrogenase (acetyl-transferri…	cell part;cytoplasmic part;intracellular membrane-bounded organelle;intracellular organelle;intracellular organelle lumen;intracellular organelle part;intracellular part;membrane;membrane-bounded organelle;membrane-enclosed lumen;mitochondrial inner membrane;mitochondrial matrix;mitochondrial membrane;mitochondrial part;mitochondrion;organelle;organelle inner membrane;organelle lumen;organelle me…		BCDHK_Adom3;HATPase_c	9	9	9	36.4	36.4	36.4	46.596	0	31.224	292740000	20	4.49552	-1.00818	-11.094	O70571	PDK4_MOUSE	sp|O70571|PDK4_MOUSE	142	sp|O70571|PDK4_MOUSE [Pyruvate dehydrogenase (acetyl-transferring)] kinase isozyme 4, mitochondrial OS=Mus musculus OX=10090 GN=Pdk4 PE=1 SV=1
25.1327	25.0508	24.9453	25.0729	25.2915	25.3596	25.167	25.4892	+	Ctrl_MCD	Cluster -196	calcium ion transmembrane transport;calcium ion transport;cation transport;cellular process;divalent inorganic cation transport;divalent metal ion transport;establishment of localization;establishment of localization in cell;intracellular transport;ion transmembrane transport;ion transport;metal ion transport;sarcoplasmic reticulum calcium ion transport;transmembrane transport;transport	calcium channel activity;cation channel activity;cation transmembrane transporter activity;channel activity;gated channel activity;ion channel activity;ion transmembrane transporter activity;passive transmembrane transporter activity;substrate-specific channel activity;substrate-specific transmembrane transporter activity;substrate-specific transporter activity;transmembrane transporter activity;…	calcium channel complex;cation channel complex;cell part;ion channel complex;macromolecular complex;membrane part;plasma membrane part;protein complex;voltage-gated calcium channel complex	Arrhythmogenic right ventricular cardiomyopathy (ARVC);Cardiac muscle contraction;Dilated cardiomyopathy;Hypertrophic cardiomyopathy (HCM);MAPK signaling pathway	Claudin_2	3	3	3	19.7	19.7	19.7	25.12	0	9.5567	599780000	18	1.92052	-0.276397	-3.55438	O70578	CCG1_MOUSE	sp|O70578|CCG1_MOUSE	143	sp|O70578|CCG1_MOUSE Voltage-dependent calcium channel gamma-1 subunit OS=Mus musculus OX=10090 GN=Cacng1 PE=1 SV=1
24.8297	24.561	24.6227	24.4979	24.4576	24.2899	24.177	24.1356	+	Ctrl_MCD	Cluster -198			cell part;cytoplasm;cytoplasmic part;intracellular part;lipid particle;membrane;plasma membrane		Perilipin	13	13	13	32.4	32.4	32.4	139.41	0	89.846	989210000	88	1.92576	0.362828	3.56438	O88492	PLIN4_MOUSE	sp|O88492|PLIN4_MOUSE	152	sp|O88492|PLIN4_MOUSE Perilipin-4 OS=Mus musculus OX=10090 GN=Plin4 PE=1 SV=2
23.185	23.1173	22.988	23.0901	22.817	22.9467	22.8604	22.8633	+	Ctrl_MCD	Cluster -198	2-oxoglutarate metabolic process;acetyl-CoA catabolic process;acetyl-CoA metabolic process;amine metabolic process;anatomical structure development;biological regulation;carbohydrate metabolic process;carboxylic acid metabolic process;catabolic process;cellular aldehyde metabolic process;cellular amine metabolic process;cellular amino acid metabolic process;cellular carbohydrate metabolic process…	binding;catalytic activity;cation binding;coenzyme binding;cofactor binding;identical protein binding;ion binding;isocitrate dehydrogenase (NADP+) activity;isocitrate dehydrogenase activity;magnesium ion binding;metal ion binding;NAD binding;NADP binding;nucleotide binding;oxidoreductase activity;oxidoreductase activity, acting on CH-OH group of donors;oxidoreductase activity, acting on the CH-OH…	cell part;cytoplasm;cytoplasmic part;cytosol;extracellular membrane-bounded organelle;extracellular organelle;extracellular region part;extracellular vesicular exosome;intracellular membrane-bounded organelle;intracellular organelle;intracellular part;membrane-bounded organelle;membrane-bounded vesicle;microbody;mitochondrion;organelle;peroxisome;vesicle	Carbon fixation pathways in prokaryotes;Citrate cycle (TCA cycle);Glutathione metabolism;Peroxisome	Iso_dh	11	11	11	32.6	32.6	32.6	46.674	0	27.745	430400000	56	2.4099	0.223264	4.55013	O88844	IDHC_MOUSE	sp|O88844|IDHC_MOUSE	162	sp|O88844|IDHC_MOUSE Isocitrate dehydrogenase [NADP] cytoplasmic OS=Mus musculus OX=10090 GN=Idh1 PE=1 SV=2
30.2326	30.1263	30.163	30.2758	30.2853	30.4113	30.3017	30.4914	+	Ctrl_MCD	Cluster -196	multicellular organismal process;muscle contraction;muscle system process;system process	actin binding;actin filament binding;binding;binding, bridging;calcium ion binding;cation binding;cytoskeletal protein binding;identical protein binding;ion binding;metal ion binding;protein binding;protein binding, bridging;protein dimerization activity;protein homodimerization activity	brush border;cell part;cell projection;contractile fiber part;cytoplasmic part;cytoskeletal part;intracellular organelle part;intracellular part;organelle part;sarcomere;striated muscle thin filament;Z disc	Adherens junction;Amoebiasis;Arrhythmogenic right ventricular cardiomyopathy (ARVC);Focal adhesion;Leukocyte transendothelial migration;Regulation of actin cytoskeleton;Systemic lupus erythematosus;Tight junction	CH;EFhand_Ca_insen;Spectrin	67	67	51	85.2	85.2	68.7	103.04	0	323.31	117000000000	1191	1.57969	-0.173009	-2.929	O88990	ACTN3_MOUSE	sp|O88990|ACTN3_MOUSE	163	sp|O88990|ACTN3_MOUSE Alpha-actinin-3 OS=Mus musculus OX=10090 GN=Actn3 PE=2 SV=1
28.1273	28.3135	28.2218	28.4471	28.0644	28.0117	28.0748	27.7657	+	Ctrl_MCD	Cluster -198	cellular metabolic process;cellular process;electron transport chain;generation of precursor metabolites and energy;metabolic process;oxidation-reduction process	binding;catalytic activity;cation binding;cation transmembrane transporter activity;copper ion binding;cytochrome-c oxidase activity;heme-copper terminal oxidase activity;hydrogen ion transmembrane transporter activity;inorganic cation transmembrane transporter activity;ion binding;ion transmembrane transporter activity;metal ion binding;monovalent inorganic cation transmembrane transporter activ…	cell part;cytoplasmic part;extracellular membrane-bounded organelle;extracellular organelle;extracellular region part;extracellular vesicular exosome;integral to membrane;intracellular membrane-bounded organelle;intracellular organelle;intracellular organelle part;intracellular part;intrinsic to membrane;macromolecular complex;membrane;membrane part;membrane-bounded organelle;membrane-bounded ves…	Alzheimer's disease;Cardiac muscle contraction;Huntington's disease;Oxidative phosphorylation;Parkinson's disease	COX2;COX2_TM	8	8	8	61.2	61.2	61.2	25.976	0	235.03	10596000000	224	1.61861	0.298295	2.99817	P00405	COX2_MOUSE	sp|P00405|COX2_MOUSE	171	sp|P00405|COX2_MOUSE Cytochrome c oxidase subunit 2 OS=Mus musculus OX=10090 GN=Mtco2 PE=1 SV=1
24.7111	22.9938	20.7599	22.0059	20.5447	20.1167	20.8085	19.8854	+	Ctrl_MCD	Cluster -198		antigen binding;binding	cell part;extracellular region;integral to membrane;intrinsic to membrane;membrane;membrane part;plasma membrane		C1-set	7	7	7	29	29	29	44.259	0	19.736	185100000	15	1.42048	2.27885	2.65102	P01867	IGG2B_MOUSE	sp|P01867|IGG2B_MOUSE	180	sp|P01867|IGG2B_MOUSE Ig gamma-2B chain C region OS=Mus musculus OX=10090 GN=Igh-3 PE=1 SV=3
25.6441	25.7269	23.443	22.6782	21.1137	21.6635	20.7173	19.5962	+	Ctrl_MCD	Cluster -198		antigen binding;binding	extracellular region		C1-set	6	6	6	27.8	27.8	27.8	35.704	0	23.093	334660000	9	2.17227	3.60037	4.05007	P01868	IGHG1_MOUSE	sp|P01868|IGHG1_MOUSE;sp|P01869|IGH1M_MOUSE	181	sp|P01868|IGHG1_MOUSE Ig gamma-1 chain C region secreted form OS=Mus musculus OX=10090 GN=Ighg1 PE=1 SV=1;sp|P01869|IGH1M_MOUSE Ig gamma-1 chain C region, membrane-bound form OS=Mus musculus OX=10090 GN=Ighg1 PE=1 SV=2
24.7148	24.4136	24.5005	23.6921	22.8557	23.7506	23.5857	23.7248	+	Ctrl_MCD	Cluster -198		binding;cation binding;heme binding;ion binding;iron ion binding;metal ion binding;oxygen binding;oxygen transporter activity;substrate-specific transporter activity;tetrapyrrole binding;transition metal ion binding;transporter activity	cell part;cytoplasmic part;cytosolic part;hemoglobin complex;intracellular part;macromolecular complex;myelin sheath;protein complex	African trypanosomiasis;Malaria	Globin	8	8	3	70.1	70.1	34.7	15.84	0	323.31	381460000	25	1.49453	0.851023	2.77937	P02088	HBB1_MOUSE	sp|P02088|HBB1_MOUSE	184	sp|P02088|HBB1_MOUSE Hemoglobin subunit beta-1 OS=Mus musculus OX=10090 GN=Hbb-b1 PE=1 SV=2
23.2843	23.3578	23.3616	23.3594	24.3758	24.4468	24.3821	24.3985	+	Ctrl_MCD	Cluster -196	alcohol metabolic process;amine metabolic process;anatomical structure morphogenesis;biological adhesion;biological regulation;biosynthetic process;catabolic process;cell adhesion;cell part morphogenesis;cell projection morphogenesis;cell projection organization;cell-cell adhesion;cellular amine metabolic process;cellular biogenic amine metabolic process;cellular catabolic process;cellular compon…	alcohol binding;amine binding;antioxidant activity;binding;cation binding;cholesterol binding;cholesterol transporter activity;copper ion binding;enzyme activator activity;enzyme regulator activity;identical protein binding;ion binding;lipid binding;lipid transporter activity;metal ion binding;phosphatidylcholine binding;phosphatidylcholine-sterol O-acyltransferase activator activity;phospholipid…	blood microparticle;cell part;cell surface;chylomicron;cytoplasmic part;cytosol;extracellular membrane-bounded organelle;extracellular organelle;extracellular region;extracellular region part;extracellular space;extracellular vesicular exosome;high-density lipoprotein particle;intracellular part;macromolecular complex;membrane-bounded organelle;membrane-bounded vesicle;organelle;plasma lipoprotei…	Fat digestion and absorption;Vitamin digestion and absorption	Apolipoprotein	18	18	18	61	61	61	45.029	0	96.833	1442300000	129	7.96307	-1.06	-42.7997	P06728	APOA4_MOUSE	sp|P06728|APOA4_MOUSE	208	sp|P06728|APOA4_MOUSE Apolipoprotein A-IV OS=Mus musculus OX=10090 GN=Apoa4 PE=1 SV=3
23.0296	22.906	23.2971	22.8895	22.6463	21.093	22.277	22.5064	+	Ctrl_MCD	Cluster -198	biological regulation;positive regulation of biological process;positive regulation of cell communication;positive regulation of cellular process;positive regulation of I-kappaB kinase/NF-kappaB cascade;positive regulation of intracellular protein kinase cascade;positive regulation of response to stimulus;positive regulation of signal transduction;positive regulation of signaling;regulation of bi…	binding;calcium ion binding;cation binding;identical protein binding;ion binding;metal ion binding;protein binding;RAGE receptor binding;receptor binding	cell part;cell projection;cytoplasmic part;extracellular membrane-bounded organelle;extracellular organelle;extracellular region part;extracellular space;extracellular vesicular exosome;intracellular membrane-bounded organelle;intracellular organelle;intracellular part;membrane-bounded organelle;membrane-bounded vesicle;neuron projection;nucleus;organelle;perinuclear region of cytoplasm;vesicle		S_100	2	2	2	16.8	16.8	16.8	11.721	0	8.3131	101730000	12	1.30599	0.899833	2.45532	P07091	S10A4_MOUSE	sp|P07091|S10A4_MOUSE	212	sp|P07091|S10A4_MOUSE Protein S100-A4 OS=Mus musculus OX=10090 GN=S100a4 PE=1 SV=1
25.1465	25.0223	25.0929	24.979	24.9544	24.8196	24.7645	24.7591	+	Ctrl_MCD	Cluster -198	anatomical structure formation involved in morphogenesis;angiogenesis;biological regulation;body fluid secretion;cellular component assembly;cellular component assembly at cellular level;cellular component organization;cellular component organization at cellular level;cellular component organization or biogenesis;cellular component organization or biogenesis at cellular level;cellular membrane or…	binding;calcium ion binding;calcium-dependent phospholipid binding;calcium-dependent protein binding;cation binding;enzyme inhibitor activity;enzyme regulator activity;ion binding;lipase inhibitor activity;lipid binding;metal ion binding;phosphatidylinositol binding;phosphatidylinositol-4,5-bisphosphate binding;phospholipase A2 inhibitor activity;phospholipase inhibitor activity;phospholipid bind…	basement membrane;basolateral plasma membrane;cell cortex;cell part;cell projection;cell surface;cytoplasm;cytoplasmic membrane-bounded vesicle;cytoplasmic part;cytoplasmic vesicle;cytosol;early endosome;endosomal part;endosome;endosome membrane;extracellular matrix part;extracellular membrane-bounded organelle;extracellular organelle;extracellular region part;extracellular space;extracellular ve…		Annexin	20	20	20	65.2	65.2	65.2	38.676	0	121.61	2587100000	165	2.15596	0.235738	4.01695	P07356	ANXA2_MOUSE	sp|P07356|ANXA2_MOUSE	215	sp|P07356|ANXA2_MOUSE Annexin A2 OS=Mus musculus OX=10090 GN=Anxa2 PE=1 SV=2
25.5733	25.4909	25.5563	24.0683	24.4674	23.6433	23.9512	23.614	+	Ctrl_MCD	Cluster -198	biological regulation;negative regulation of catalytic activity;negative regulation of endopeptidase activity;negative regulation of hydrolase activity;negative regulation of molecular function;negative regulation of peptidase activity;regulation of biological process;regulation of catalytic activity;regulation of endopeptidase activity;regulation of hydrolase activity;regulation of metabolic pro…	endopeptidase inhibitor activity;endopeptidase regulator activity;enzyme inhibitor activity;enzyme regulator activity;peptidase inhibitor activity;peptidase regulator activity;serine-type endopeptidase inhibitor activity	blood microparticle;extracellular membrane-bounded organelle;extracellular organelle;extracellular region part;extracellular space;extracellular vesicular exosome;membrane-bounded organelle;membrane-bounded vesicle;organelle;vesicle		Serpin	11	11	7	32.5	32.5	19.4	46.879	0	198.83	1408500000	69	1.61754	1.25323	2.99625	P07759	SPA3K_MOUSE	sp|P07759|SPA3K_MOUSE	217	sp|P07759|SPA3K_MOUSE Serine protease inhibitor A3K OS=Mus musculus OX=10090 GN=Serpina3k PE=1 SV=2
24.7944	24.749	24.833	24.765	24.8778	24.9492	24.8346	24.9123	+	Ctrl_MCD	Cluster -196	4-hydroxyproline metabolic process;amine metabolic process;biological regulation;carboxylic acid metabolic process;cell redox homeostasis;cellular amine metabolic process;cellular amino acid metabolic process;cellular homeostasis;cellular ketone metabolic process;cellular macromolecule metabolic process;cellular metabolic process;cellular modified amino acid metabolic process;cellular nitrogen co…	catalytic activity;intramolecular oxidoreductase activity;intramolecular oxidoreductase activity, interconverting keto- and enol-groups;intramolecular oxidoreductase activity, transposing S-S bonds;isomerase activity;oxidoreductase activity;oxidoreductase activity, acting on paired donors, with incorporation or reduction of molecular oxygen;oxidoreductase activity, acting on paired donors, with i…	adherens junction;anchoring junction;cell junction;cell part;cell-substrate adherens junction;cell-substrate junction;cytoplasmic membrane-bounded vesicle;cytoplasmic part;cytoplasmic vesicle;endoplasmic reticulum;endoplasmic reticulum chaperone complex;endoplasmic reticulum lumen;endoplasmic reticulum part;endoplasmic reticulum-Golgi intermediate compartment;extracellular membrane-bounded organe…	Protein processing in endoplasmic reticulum	Thioredoxin	19	19	19	49.7	49.7	49.7	57.058	0	176.31	2672000000	177	1.90747	-0.108091	-3.52954	P09103	PDIA1_MOUSE	sp|P09103|PDIA1_MOUSE	233	sp|P09103|PDIA1_MOUSE Protein disulfide-isomerase OS=Mus musculus OX=10090 GN=P4hb PE=1 SV=2
24.2381	23.9782	24.0667	24.1438	23.909	23.9241	23.9609	23.8216	+	Ctrl_MCD	Cluster -198	cellular process;cellular response to chemical stimulus;cellular response to endogenous stimulus;cellular response to epidermal growth factor stimulus;cellular response to growth factor stimulus;cellular response to organic substance;cellular response to stimulus;response to chemical stimulus;response to endogenous stimulus;response to epidermal growth factor stimulus;response to growth factor st…	binding;catalytic activity;enzyme binding;GTP binding;GTPase activity;guanyl nucleotide binding;guanyl ribonucleotide binding;hydrolase activity;hydrolase activity, acting on acid anhydrides;hydrolase activity, acting on acid anhydrides, in phosphorus-containing anhydrides;kinase binding;nucleic acid binding;nucleoside-triphosphatase activity;nucleotide binding;protein binding;protein kinase bind…	cell cortex part;cell part;cell projection membrane;cell projection part;cortical actin cytoskeleton;cortical cytoskeleton;cytoplasm;cytoplasmic part;cytoskeletal part;cytoskeleton;cytosol;extracellular membrane-bounded organelle;extracellular organelle;extracellular region part;extracellular space;extracellular vesicular exosome;intracellular membrane-bounded organelle;intracellular non-membrane…	RNA transport	GTP_EFTU;GTP_EFTU_D2;GTP_EFTU_D3	17	9	9	50.6	28.6	28.6	50.113	0	45.502	835520000	70	1.74873	0.202805	3.23337	P10126	EF1A1_MOUSE	sp|P10126|EF1A1_MOUSE	247	sp|P10126|EF1A1_MOUSE Elongation factor 1-alpha 1 OS=Mus musculus OX=10090 GN=Eef1a1 PE=1 SV=3
23.5065	23.3864	23.4109	23.3807	23.498	23.5575	23.5498	23.6503	+	Ctrl_MCD	Cluster -196	biological regulation;cellular macromolecule metabolic process;cellular metabolic process;cellular nitrogen compound metabolic process;cellular process;macromolecule metabolic process;metabolic process;nitrogen compound metabolic process;nucleic acid metabolic process;nucleobase-containing compound metabolic process;primary metabolic process;regulation of biological process;regulation of gene exp…	adenyl nucleotide binding;adenyl ribonucleotide binding;ATP binding;ATPase activity;ATPase activity, coupled;ATP-dependent helicase activity;ATP-dependent RNA helicase activity;binding;catalytic activity;helicase activity;hydrolase activity;hydrolase activity, acting on acid anhydrides;hydrolase activity, acting on acid anhydrides, in phosphorus-containing anhydrides;nucleic acid binding;nucleosi…	cell part;cytoplasm;cytoplasmic part;intracellular non-membrane-bounded organelle;intracellular organelle;intracellular organelle part;intracellular part;non-membrane-bounded organelle;nuclear part;nucleolus;organelle;organelle part;perinuclear region of cytoplasm	RNA transport	DEAD;Helicase_C	17	17	9	58.7	58.7	37.1	46.402	0	131.01	612090000	49	1.79224	-0.142775	-3.31349	P10630	IF4A2_MOUSE	sp|P10630|IF4A2_MOUSE	251	sp|P10630|IF4A2_MOUSE Eukaryotic initiation factor 4A-II OS=Mus musculus OX=10090 GN=Eif4a2 PE=1 SV=2
26.3759	26.3492	26.3032	26.2242	26.5849	26.5868	26.6172	26.8112	+	Ctrl_MCD	Cluster -196	amine metabolic process;carboxylic acid metabolic process;cellular amine metabolic process;cellular amino acid metabolic process;cellular ketone metabolic process;cellular metabolic process;cellular modified amino acid metabolic process;cellular nitrogen compound metabolic process;cellular process;cellular response to chemical stimulus;cellular response to drug;cellular response to stimulus;gluta…	binding;catalytic activity;glutathione transferase activity;identical protein binding;protein binding;protein dimerization activity;protein heterodimerization activity;protein homodimerization activity;transferase activity;transferase activity, transferring alkyl or aryl (other than methyl) groups	cell part;cytoplasm;intracellular part;myelin sheath	Drug metabolism - cytochrome P450;Glutathione metabolism;Metabolism of xenobiotics by cytochrome P450	GST_C;GST_N	13	13	8	67	67	39.9	25.97	0	210.53	3374900000	118	2.73665	-0.336895	-5.29774	P10649	GSTM1_MOUSE	sp|P10649|GSTM1_MOUSE	254	sp|P10649|GSTM1_MOUSE Glutathione S-transferase Mu 1 OS=Mus musculus OX=10090 GN=Gstm1 PE=1 SV=2
27.2383	27.2235	27.3297	27.1844	27.2949	27.4278	27.3802	27.4967	+	Ctrl_MCD	Cluster -196	alcohol biosynthetic process;alcohol catabolic process;alcohol metabolic process;alditol catabolic process;alditol metabolic process;biological regulation;biosynthetic process;carbohydrate biosynthetic process;carbohydrate catabolic process;carbohydrate metabolic process;catabolic process;cellular biosynthetic process;cellular carbohydrate biosynthetic process;cellular carbohydrate catabolic proc…	binding;catalytic activity;coenzyme binding;cofactor binding;glycerol-3-phosphate dehydrogenase [NAD+] activity;glycerol-3-phosphate dehydrogenase activity;NAD binding;nucleotide binding;oxidoreductase activity;oxidoreductase activity, acting on CH-OH group of donors;oxidoreductase activity, acting on the CH-OH group of donors, NAD or NADP as acceptor;oxidoreductase activity, acting on the CH-OH …	cell part;cytoplasmic part;cytosol;extracellular membrane-bounded organelle;extracellular organelle;extracellular region part;extracellular vesicular exosome;glycerol-3-phosphate dehydrogenase complex;intracellular membrane-bounded organelle;intracellular organelle;intracellular part;macromolecular complex;membrane-bounded organelle;membrane-bounded vesicle;mitochondrion;organelle;protein complex…	Glycerophospholipid metabolism	NAD_Gly3P_dh_C;NAD_Gly3P_dh_N	24	24	22	85.1	85.1	79.9	37.572	0	249.42	19739000000	468	1.60711	-0.155935	-2.97767	P13707	GPDA_MOUSE	sp|P13707|GPDA_MOUSE	274	sp|P13707|GPDA_MOUSE Glycerol-3-phosphate dehydrogenase [NAD(+)], cytoplasmic OS=Mus musculus OX=10090 GN=Gpd1 PE=1 SV=3
25.6575	25.8379	25.8296	25.8078	25.6302	25.3979	25.5384	25.0428	+	Ctrl_MCD	Cluster -198	anatomical structure homeostasis;biological adhesion;biological regulation;cell adhesion;cell surface receptor linked signaling pathway;cell-cell adhesion;cellular process;cellular response to chemical stimulus;cellular response to growth factor stimulus;cellular response to organic substance;cellular response to stimulus;cellular response to vascular endothelial growth factor stimulus;enzyme lin…	binding;enzyme binding;enzyme inhibitor activity;enzyme regulator activity;identical protein binding;kinase binding;kinase inhibitor activity;kinase regulator activity;protein binding;protein kinase binding;protein kinase C binding;protein kinase C inhibitor activity;protein kinase inhibitor activity;protein kinase regulator activity;protein serine/threonine kinase inhibitor activity;small conjug…	adherens junction;anchoring junction;cell junction;cell part;cell-substrate adherens junction;cell-substrate junction;contractile fiber;contractile fiber part;cytoplasm;cytoplasmic part;cytoskeletal part;extracellular membrane-bounded organelle;extracellular organelle;extracellular region part;extracellular space;extracellular vesicular exosome;focal adhesion;intracellular;intracellular membrane-…	Amoebiasis;MAPK signaling pathway;VEGF signaling pathway	HSP20	11	11	11	60.8	60.8	60.8	23.014	0	175.48	3067200000	125	1.509	0.380866	2.80463	P14602	HSPB1_MOUSE	sp|P14602|HSPB1_MOUSE	284	sp|P14602|HSPB1_MOUSE Heat shock protein beta-1 OS=Mus musculus OX=10090 GN=Hspb1 PE=1 SV=3
24.0642	23.96	24.1572	24.1994	23.8776	23.9586	23.7776	23.4744	+	Ctrl_MCD	Cluster -198	anatomical structure development;biological regulation;biosynthetic process;body fluid secretion;catabolic process;cell differentiation;cellular biosynthetic process;cellular catabolic process;cellular component organization;cellular component organization or biogenesis;cellular developmental process;cellular macromolecule catabolic process;cellular macromolecule metabolic process;cellular membra…	adenyl nucleotide binding;adenyl ribonucleotide binding;ATP binding;binding;catalytic activity;cation binding;deoxyribonuclease activity;GTP binding;guanyl nucleotide binding;guanyl ribonucleotide binding;hydrolase activity;hydrolase activity, acting on ester bonds;identical protein binding;ion binding;kinase activity;magnesium ion binding;metal ion binding;nuclease activity;nucleobase-containing…	cell part;cell projection membrane;cell projection part;cytoplasmic part;cytosol;extracellular membrane-bounded organelle;extracellular organelle;extracellular region part;extracellular vesicular exosome;intracellular membrane-bounded organelle;intracellular organelle;intracellular part;leading edge membrane;membrane;membrane part;membrane-bounded organelle;membrane-bounded vesicle;mitochondrion;…	Purine metabolism;Pyrimidine metabolism	NDK	10	5	5	70.4	40.1	40.1	17.208	0	15.642	412980000	39	1.46425	0.323115	2.72671	P15532	NDKA_MOUSE	sp|P15532|NDKA_MOUSE	295	sp|P15532|NDKA_MOUSE Nucleoside diphosphate kinase A OS=Mus musculus OX=10090 GN=Nme1 PE=1 SV=1
24.3215	24.0918	24.3116	24.3738	24.6762	24.5549	24.711	25.0631	+	Ctrl_MCD	Cluster -196	amine metabolic process;benzene-containing compound metabolic process;carboxylic acid metabolic process;catabolic process;cellular amine metabolic process;cellular amino acid metabolic process;cellular aromatic compound metabolic process;cellular catabolic process;cellular detoxification of nitrogen compound;cellular ketone metabolic process;cellular metabolic process;cellular modified amino acid…	amine binding;amino acid binding;binding;carboxylic acid binding;catalytic activity;enzyme binding;glutathione binding;glutathione transferase activity;identical protein binding;modified amino acid binding;peptide binding;protein binding;protein dimerization activity;protein heterodimerization activity;protein homodimerization activity;transferase activity;transferase activity, transferring alkyl…	cell part;cytoplasm;intracellular part	Drug metabolism - cytochrome P450;Glutathione metabolism;Metabolism of xenobiotics by cytochrome P450	GST_C;GST_N	12	9	8	61.5	45.9	40.8	25.716	0	25.96	796170000	65	2.04168	-0.476618	-3.78892	P15626	GSTM2_MOUSE	sp|P15626|GSTM2_MOUSE;sp|Q80W21|GSTM7_MOUSE	296	sp|P15626|GSTM2_MOUSE Glutathione S-transferase Mu 2 OS=Mus musculus OX=10090 GN=Gstm2 PE=1 SV=2;sp|Q80W21|GSTM7_MOUSE Glutathione S-transferase Mu 7 OS=Mus musculus OX=10090 GN=Gstm7 PE=1 SV=1
30.3212	30.238	30.3331	30.3386	30.3717	30.4593	30.3586	30.5425	+	Ctrl_MCD	Cluster -196	alcohol catabolic process;alcohol metabolic process;carbohydrate catabolic process;carbohydrate metabolic process;catabolic process;cellular carbohydrate catabolic process;cellular carbohydrate metabolic process;cellular metabolic process;cellular process;generation of precursor metabolites and energy;glucose catabolic process;glucose metabolic process;glycolysis;hexose catabolic process;hexose m…	binding;carbon-oxygen lyase activity;catalytic activity;cation binding;hydro-lyase activity;ion binding;lyase activity;magnesium ion binding;metal ion binding;phosphopyruvate hydratase activity	cell part;cytoplasmic part;cytosolic part;intracellular part;macromolecular complex;membrane;myelin sheath;phosphopyruvate hydratase complex;plasma membrane;protein complex	Glycolysis / Gluconeogenesis;Methane metabolism;RNA degradation	Enolase_C;Enolase_N	20	16	15	69.8	53.9	50.9	47.14	0	323.31	30584000000	342	1.37074	-0.125309	-2.56562	P17182	ENOA_MOUSE	sp|P17182|ENOA_MOUSE	307	sp|P17182|ENOA_MOUSE Alpha-enolase OS=Mus musculus OX=10090 GN=Eno1 PE=1 SV=3
24.759	24.6824	24.6264	24.6069	24.9272	24.9736	24.7753	24.7337	+	Ctrl_MCD	Cluster -196	anatomical structure development;anatomical structure morphogenesis;decidualization;developmental process;developmental process involved in reproduction;embryo implantation;establishment of localization;establishment of localization in cell;establishment of protein localization;establishment of protein localization in membrane;establishment of protein localization in plasma membrane;intracellular…	binding;carbohydrate binding;mannose binding;monosaccharide binding;sugar binding	acrosomal membrane;adherens junction;anchoring junction;cell junction;cell part;cell-substrate adherens junction;cell-substrate junction;cytoplasmic membrane-bounded vesicle;cytoplasmic part;cytoplasmic vesicle;cytoplasmic vesicle membrane;cytoplasmic vesicle part;extracellular membrane-bounded organelle;extracellular organelle;extracellular region part;extracellular vesicular exosome;focal adhes…		I-set	8	8	8	23.7	23.7	23.7	42.444	0	23.569	1107700000	56	1.46772	-0.183752	-2.73272	P18572	BASI_MOUSE	sp|P18572|BASI_MOUSE	318	sp|P18572|BASI_MOUSE Basigin OS=Mus musculus OX=10090 GN=Bsg PE=1 SV=2
21.8363	21.577	22.0051	21.8524	21.2842	19.924	20.8578	20.9865	+	Ctrl_MCD	Cluster -198	acetyl-CoA metabolic process;anatomical structure development;biosynthetic process;carboxylic acid biosynthetic process;carboxylic acid metabolic process;cell differentiation;cellular biosynthetic process;cellular developmental process;cellular ketone metabolic process;cellular lipid metabolic process;cellular metabolic process;cellular process;cellular response to chemical stimulus;cellular resp…	[acyl-carrier-protein] S-acetyltransferase activity;[acyl-carrier-protein] S-malonyltransferase activity;3-hydroxyacyl-[acyl-carrier-protein] dehydratase activity;3-hydroxyoctanoyl-[acyl-carrier-protein] dehydratase activity;3-hydroxypalmitoyl-[acyl-carrier-protein] dehydratase activity;3-oxoacyl-[acyl-carrier-protein] reductase (NADPH) activity;3-oxoacyl-[acyl-carrier-protein] synthase activity;…	cell part;cytoplasm;cytoplasmic membrane-bounded vesicle;cytoplasmic part;cytoplasmic vesicle;extracellular membrane-bounded organelle;extracellular organelle;extracellular region part;extracellular vesicular exosome;glycogen granule;Golgi apparatus;intracellular membrane-bounded organelle;intracellular organelle;intracellular part;melanosome;membrane;membrane-bounded organelle;membrane-bounded v…	Fatty acid biosynthesis;Insulin signaling pathway	Acyl_transf_1;ADH_zinc_N;ketoacyl-synt;Ketoacyl-synt_C;KR;Methyltransf_12;PP-binding;PS-DH;Thioesterase	9	9	9	4.6	4.6	4.6	272.43	0	19.121	79973000	20	1.85903	1.05462	3.438	P19096	FAS_MOUSE	sp|P19096|FAS_MOUSE	322	sp|P19096|FAS_MOUSE Fatty acid synthase OS=Mus musculus OX=10090 GN=Fasn PE=1 SV=2
27.465	27.6669	27.4701	27.5144	27.3849	27.3178	27.4673	27.1999	+	Ctrl_MCD	Cluster -198	response to chemical stimulus;response to external stimulus;response to extracellular stimulus;response to nutrient;response to nutrient levels;response to stimulus	catalytic activity;cation transmembrane transporter activity;cytochrome-c oxidase activity;heme-copper terminal oxidase activity;hydrogen ion transmembrane transporter activity;inorganic cation transmembrane transporter activity;ion transmembrane transporter activity;monovalent inorganic cation transmembrane transporter activity;oxidoreductase activity;oxidoreductase activity, acting on a heme gr…	cell part;cytoplasmic part;extracellular membrane-bounded organelle;extracellular organelle;extracellular region part;extracellular vesicular exosome;intracellular membrane-bounded organelle;intracellular organelle;intracellular organelle part;intracellular part;membrane;membrane-bounded organelle;membrane-bounded vesicle;mitochondrial inner membrane;mitochondrial membrane;mitochondrial part;mito…	Alzheimer's disease;Cardiac muscle contraction;Huntington's disease;Oxidative phosphorylation;Parkinson's disease	COX4	8	8	8	47.9	47.9	47.9	19.53	0	39.43	9778200000	149	1.35167	0.186615	2.53303	P19783	COX41_MOUSE	sp|P19783|COX41_MOUSE	329	sp|P19783|COX41_MOUSE Cytochrome c oxidase subunit 4 isoform 1, mitochondrial OS=Mus musculus OX=10090 GN=Cox4i1 PE=1 SV=2
25.2225	24.7847	24.8845	24.9152	24.5568	24.7279	24.3943	24.5655	+	Ctrl_MCD	Cluster -198	anatomical structure development;astrocyte development;astrocyte differentiation;Bergmann glial cell differentiation;biological regulation;cell development;cell differentiation;cellular component organization;cellular component organization at cellular level;cellular component organization or biogenesis;cellular component organization or biogenesis at cellular level;cellular developmental process…	binding;double-stranded RNA binding;glycoprotein binding;identical protein binding;nucleic acid binding;protein binding;protein C-terminus binding;RNA binding;scaffold protein binding;structural constituent of cytoskeleton;structural constituent of eye lens;structural molecule activity	adherens junction;anchoring junction;cell junction;cell leading edge;cell part;cell projection;cell-substrate adherens junction;cell-substrate junction;cytoplasm;cytoplasmic part;cytoskeletal part;cytoskeleton;cytosol;extracellular membrane-bounded organelle;extracellular organelle;extracellular region part;extracellular vesicular exosome;focal adhesion;intermediate filament;intermediate filament…		Filament;Filament_head	25	21	18	63.9	58.4	52.1	53.687	0	140.28	2738400000	179	1.81434	0.39062	3.35448	P20152	VIME_MOUSE	sp|P20152|VIME_MOUSE	332	sp|P20152|VIME_MOUSE Vimentin OS=Mus musculus OX=10090 GN=Vim PE=1 SV=3
20.5386	20.955	20.61	23.3164	23.6215	23.3735	23.6222	23.7046	+	Ctrl_MCD	Cluster -196	cellular lipid metabolic process;cellular metabolic process;cellular process;lipid metabolic process;metabolic process;primary metabolic process	alcohol dehydrogenase (NADP+) activity;alditol:NADP+ 1-oxidoreductase activity;aldo-keto reductase (NADP) activity;catalytic activity;oxidoreductase activity;oxidoreductase activity, acting on CH-OH group of donors;oxidoreductase activity, acting on the CH-OH group of donors, NAD or NADP as acceptor	cell part;cytoplasmic part;intracellular membrane-bounded organelle;intracellular organelle;intracellular part;membrane-bounded organelle;mitochondrion;organelle	Fructose and mannose metabolism;Galactose metabolism;Glycerolipid metabolism;Pentose and glucuronate interconversions;Pyruvate metabolism	Aldo_ket_red	5	5	4	19.3	19.3	17.1	35.988	0	14.771	237140000	14	1.81282	-2.22545	-3.35164	P21300	ALD1_MOUSE	sp|P21300|ALD1_MOUSE	338	sp|P21300|ALD1_MOUSE Aldo-keto reductase family 1 member B7 OS=Mus musculus OX=10090 GN=Akr1b7 PE=1 SV=4
21.5116	21.6429	21.4952	21.5726	21.8438	21.8959	21.8363	21.556	+	Ctrl_MCD	Cluster -196	biological regulation;cellular component assembly;cellular component assembly at cellular level;cellular component organization;cellular component organization at cellular level;cellular component organization or biogenesis;cellular component organization or biogenesis at cellular level;cellular macromolecular complex assembly;cellular macromolecular complex subunit organization;cellular process;…	binding;nucleic acid binding;RNA binding;translation factor activity, nucleic acid binding;translation initiation factor activity	cell part;cytoplasm;cytoplasmic part;cytoskeletal part;eukaryotic 43S preinitiation complex;eukaryotic 48S preinitiation complex;eukaryotic translation initiation factor 3 complex;eukaryotic translation initiation factor 3 complex, eIF3m;intracellular membrane-bounded organelle;intracellular non-membrane-bounded organelle;intracellular organelle;intracellular organelle part;intracellular part;mac…	RNA transport	PCI	5	5	5	5.2	5.2	5.2	161.93	0	10.427	114150000	20	1.45626	-0.227398	-2.71284	P23116	EIF3A_MOUSE	sp|P23116|EIF3A_MOUSE	348	sp|P23116|EIF3A_MOUSE Eukaryotic translation initiation factor 3 subunit A OS=Mus musculus OX=10090 GN=Eif3a PE=1 SV=5
24.3213	24.4535	24.516	24.4153	24.2909	24.2484	24.259	24.2269	+	Ctrl_MCD	Cluster -198	amine metabolic process;carboxylic acid metabolic process;cellular amine metabolic process;cellular amino acid metabolic process;cellular ketone metabolic process;cellular macromolecule metabolic process;cellular metabolic process;cellular modified amino acid metabolic process;cellular nitrogen compound metabolic process;cellular process;cellular protein metabolic process;coenzyme metabolic proce…	carboxyl-O-methyltransferase activity;catalytic activity;methyltransferase activity;O-methyltransferase activity;protein carboxyl O-methyltransferase activity;protein methyltransferase activity;protein-L-isoaspartate (D-aspartate) O-methyltransferase activity;S-adenosylmethionine-dependent methyltransferase activity;transferase activity;transferase activity, transferring one-carbon groups	cell part;cytoplasm;intracellular part		PCMT	9	9	9	56.8	56.8	56.8	24.634	0	90.285	1115900000	96	2.13197	0.170203	3.9685	P23506	PIMT_MOUSE	sp|P23506|PIMT_MOUSE	350	sp|P23506|PIMT_MOUSE Protein-L-isoaspartate(D-aspartate) O-methyltransferase OS=Mus musculus OX=10090 GN=Pcmt1 PE=1 SV=3
27.6262	27.9336	27.7258	27.5723	27.3474	27.3052	27.3391	26.7863	+	Ctrl_MCD	Cluster -198	aging;anatomical structure development;apoptosis;apoptosis involved in morphogenesis;biological regulation;camera-type eye development;cell death;cellular component assembly;cellular component assembly at cellular level;cellular component organization;cellular component organization at cellular level;cellular component organization or biogenesis;cellular component organization or biogenesis at ce…	binding;cation binding;identical protein binding;ion binding;metal ion binding;protein binding;protein dimerization activity;protein homodimerization activity;structural constituent of eye lens;structural molecule activity;unfolded protein binding	actin filament bundle;cell part;cell surface;contractile fiber;contractile fiber part;cytoplasm;cytoplasmic part;cytoskeletal part;cytoskeleton;cytosol;extracellular membrane-bounded organelle;extracellular organelle;extracellular region part;extracellular vesicular exosome;Golgi apparatus;intracellular membrane-bounded organelle;intracellular non-membrane-bounded organelle;intracellular organell…	Protein processing in endoplasmic reticulum	Crystallin;HSP20	10	10	10	54.9	54.9	54.9	20.069	0	134.43	10215000000	160	1.78081	0.519966	3.29236	P23927	CRYAB_MOUSE	sp|P23927|CRYAB_MOUSE	351	sp|P23927|CRYAB_MOUSE Alpha-crystallin B chain OS=Mus musculus OX=10090 GN=Cryab PE=1 SV=2
22.1727	22.4087	22.2185	22.1323	22.3143	22.4781	22.5203	22.4626	+	Ctrl_MCD	Cluster -196	amine metabolic process;carboxylic acid metabolic process;cellular amine metabolic process;cellular amino acid metabolic process;cellular ketone metabolic process;cellular metabolic process;cellular modified amino acid metabolic process;cellular nitrogen compound metabolic process;cellular process;glutathione metabolic process;metabolic process;nitrogen compound metabolic process;organic acid met…	catalytic activity;glutathione transferase activity;transferase activity;transferase activity, transferring alkyl or aryl (other than methyl) groups	cell part;cytoplasm;intracellular part	Drug metabolism - cytochrome P450;Glutathione metabolism;Metabolism of xenobiotics by cytochrome P450	GST_C;GST_N	4	4	4	26.6	26.6	26.6	25.564	0	15.049	128670000	27	1.49471	-0.210757	-2.77969	P24472	GSTA4_MOUSE	sp|P24472|GSTA4_MOUSE	355	sp|P24472|GSTA4_MOUSE Glutathione S-transferase A4 OS=Mus musculus OX=10090 GN=Gsta4 PE=1 SV=3
22.1171	22.0577	21.9974	22.0714	21.8463	21.775	21.8749	21.8665	+	Ctrl_MCD	Cluster -198	actin cytoskeleton organization;actin filament-based process;biological adhesion;biological regulation;cell adhesion;cell junction assembly;cell junction organization;cell-cell adhesion;cell-substrate junction assembly;cellular component assembly;cellular component assembly at cellular level;cellular component organization;cellular component organization at cellular level;cellular component organ…	binding;cytoskeletal protein binding;integrin binding;LIM domain binding;protein binding;protein complex binding;protein domain specific binding;receptor binding;structural constituent of cytoskeleton;structural molecule activity;vinculin binding	adherens junction;anchoring junction;cell junction;cell part;cell projection;cell projection membrane;cell projection part;cell surface;cell-substrate adherens junction;cell-substrate junction;cytoplasm;cytoplasmic part;cytoskeletal part;extracellular membrane-bounded organelle;extracellular organelle;extracellular region part;extracellular vesicular exosome;focal adhesion;intracellular organelle…	Focal adhesion	FERM_M;FERM_N;I_LWEQ;IRS;Talin_middle;VBS	17	17	14	10.9	10.9	9.5	269.82	0	38.204	219870000	43	3.2236	0.22024	6.56686	P26039	TLN1_MOUSE	sp|P26039|TLN1_MOUSE	360	sp|P26039|TLN1_MOUSE Talin-1 OS=Mus musculus OX=10090 GN=Tln1 PE=1 SV=2
21.4522	21.2103	21.2873	21.1713	21.7232	21.439	21.4737	21.6487	+	Ctrl_MCD	Cluster -196		binding;enzyme binding;kinase binding;protein binding;protein kinase binding;protein kinase C binding	adherens junction;anchoring junction;cell cortex;cell junction;cell part;cell-substrate adherens junction;cell-substrate junction;centrosome;cytoplasm;cytoplasmic part;cytoskeletal part;extracellular membrane-bounded organelle;extracellular organelle;extracellular region part;extracellular vesicular exosome;female germ cell nucleus;focal adhesion;germ cell nucleus;germinal vesicle;intracellular m…	Fc gamma R-mediated phagocytosis	MARCKS	4	4	4	26.2	26.2	26.2	29.661	0	10.904	78534000	20	1.70173	-0.290882	-3.14768	P26645	MARCS_MOUSE	sp|P26645|MARCS_MOUSE	367	sp|P26645|MARCS_MOUSE Myristoylated alanine-rich C-kinase substrate OS=Mus musculus OX=10090 GN=Marcks PE=1 SV=2
27.2626	27.3183	27.2728	27.2646	27.3238	27.4612	27.3329	27.3936	+	Ctrl_MCD	Cluster -196	amine metabolic process;AMP biosynthetic process;AMP metabolic process;aspartate family amino acid metabolic process;aspartate metabolic process;biosynthetic process;carboxylic acid metabolic process;cellular amine metabolic process;cellular amino acid metabolic process;cellular biosynthetic process;cellular ketone metabolic process;cellular metabolic process;cellular nitrogen compound biosynthet…	adenylosuccinate synthase activity;binding;catalytic activity;cation binding;GTP binding;GTPase activity;guanyl nucleotide binding;guanyl ribonucleotide binding;hydrolase activity;hydrolase activity, acting on acid anhydrides;hydrolase activity, acting on acid anhydrides, in phosphorus-containing anhydrides;ion binding;ligase activity;ligase activity, forming carbon-nitrogen bonds;magnesium ion b…	cell part;cytoplasm;intracellular part;membrane	Alanine, aspartate and glutamate metabolism;Purine metabolism	Adenylsucc_synt	20	20	20	63	63	63	50.254	0	194.29	13779000000	399	1.53945	-0.0982766	-2.858	P28650	PURA1_MOUSE	sp|P28650|PURA1_MOUSE	377	sp|P28650|PURA1_MOUSE Adenylosuccinate synthetase isozyme 1 OS=Mus musculus OX=10090 GN=Adss1 PE=1 SV=2
25.027	24.678	25.0549	24.8336	25.1543	25.4059	25.2163	25.3154	+	Ctrl_MCD	Cluster -196	acute inflammatory response;acute-phase response;biological regulation;defense response;inflammatory response;multicellular organismal process;negative regulation of biological process;negative regulation of biomineral tissue development;negative regulation of bone mineralization;negative regulation of developmental process;negative regulation of multicellular organismal process;negative regulati…	cysteine-type endopeptidase inhibitor activity;endopeptidase inhibitor activity;endopeptidase regulator activity;enzyme inhibitor activity;enzyme regulator activity;peptidase inhibitor activity;peptidase regulator activity	blood microparticle;extracellular membrane-bounded organelle;extracellular organelle;extracellular region part;extracellular space;extracellular vesicular exosome;membrane-bounded organelle;membrane-bounded vesicle;organelle;vesicle		Cystatin	7	7	6	35.7	35.7	33.6	37.325	0	223.77	1533800000	96	1.93978	-0.374591	-3.5912	P29699	FETUA_MOUSE	sp|P29699|FETUA_MOUSE	387	sp|P29699|FETUA_MOUSE Alpha-2-HS-glycoprotein OS=Mus musculus OX=10090 GN=Ahsg PE=1 SV=1
27.3593	27.4711	27.4352	27.3952	27.1843	27.055	27.0257	26.8686	+	Ctrl_MCD	Cluster -198	anatomical structure development;developmental process;muscle organ development;muscle structure development;organ development	binding;cytoskeletal protein binding;identical protein binding;protein binding;structural constituent of cytoskeleton;structural molecule activity	adherens junction;anchoring junction;cell junction;cell part;cell-cell adherens junction;cell-cell junction;contractile fiber;contractile fiber part;cytoplasm;cytoplasmic part;cytoskeletal part;cytoskeleton;extracellular membrane-bounded organelle;extracellular organelle;extracellular region part;extracellular vesicular exosome;fascia adherens;intermediate filament;intracellular;intracellular non…	Arrhythmogenic right ventricular cardiomyopathy (ARVC);Dilated cardiomyopathy;Hypertrophic cardiomyopathy (HCM)	Filament;Filament_head	32	32	28	71.2	71.2	65.7	53.497	0	323.31	24283000000	553	2.82556	0.381809	5.51467	P31001	DESM_MOUSE	sp|P31001|DESM_MOUSE	391	sp|P31001|DESM_MOUSE Desmin OS=Mus musculus OX=10090 GN=Des PE=1 SV=3
26.6362	26.6613	26.6626	26.6775	26.7871	26.7619	26.7572	26.8413	+	Ctrl_MCD	Cluster -196	acylglycerol metabolic process;anatomical structure development;behavior;behavioral defense response;behavioral fear response;biological regulation;cellular lipid metabolic process;cellular metabolic process;cellular process;cognition;defense response;developmental process;epidermis development;establishment of localization;fear response;glycerol ether metabolic process;glycerolipid metabolic pro…	binding;lipid binding;protein binding;protein dimerization activity	cell part;clathrin-coated vesicle;coated vesicle;cytoplasmic membrane-bounded vesicle;cytoplasmic part;cytoplasmic vesicle;endoplasmic reticulum part;extracellular membrane-bounded organelle;extracellular organelle;extracellular region part;extracellular space;extracellular vesicular exosome;Golgi apparatus;intracellular membrane-bounded organelle;intracellular organelle;intracellular organelle p…	PPAR signaling pathway	ACBP	2	2	2	39.1	39.1	39.1	10	0	15.15	2198700000	51	3.03069	-0.127509	-6.03961	P31786	ACBP_MOUSE	sp|P31786|ACBP_MOUSE	394	sp|P31786|ACBP_MOUSE Acyl-CoA-binding protein OS=Mus musculus OX=10090 GN=Dbi PE=1 SV=2
21.2169	21.6474	21.728	21.5408	22.2084	22.0883	22.1122	21.6349	+	Ctrl_MCD	Cluster -196	acyl-CoA metabolic process;biological regulation;biosynthetic process;C21-steroid hormone biosynthetic process;C21-steroid hormone metabolic process;cellular biosynthetic process;cellular component organization;cellular component organization at cellular level;cellular component organization or biogenesis;cellular component organization or biogenesis at cellular level;cellular hormone metabolic p…	binding;C-acyltransferase activity;carboxylic acid binding;catalytic activity;cholesterol binding;coenzyme binding;cofactor binding;fatty acid binding;fatty-acyl-CoA binding;lipid binding;lipid transporter activity;monocarboxylic acid binding;oleic acid binding;phosphatidylinositol transporter activity;phospholipid transporter activity;propanoyl-CoA C-acyltransferase activity;propionyl-CoA C2-tri…	cell part;cytoplasm;cytoplasmic part;extracellular membrane-bounded organelle;extracellular organelle;extracellular region part;extracellular vesicular exosome;intracellular membrane-bounded organelle;intracellular organelle;intracellular organelle part;intracellular part;macromolecular complex;membrane;membrane-bounded organelle;membrane-bounded vesicle;microbody;mitochondrion;nuclear part;nucle…	Peroxisome;PPAR signaling pathway;Primary bile acid biosynthesis	SCP2;Thiolase_C;Thiolase_N	4	4	4	6.9	6.9	6.9	59.125	0	6.6523	110530000	10	1.50989	-0.477679	-2.80619	P32020	NLTP_MOUSE	sp|P32020|NLTP_MOUSE	396	sp|P32020|NLTP_MOUSE Non-specific lipid-transfer protein OS=Mus musculus OX=10090 GN=Scp2 PE=1 SV=3
32.3662	32.3264	32.378	32.296	32.4037	32.6288	32.4739	32.5825	+	Ctrl_MCD	Cluster -196	biological regulation;calcium ion homeostasis;cation homeostasis;cellular calcium ion homeostasis;cellular cation homeostasis;cellular chemical homeostasis;cellular divalent inorganic cation homeostasis;cellular homeostasis;cellular ion homeostasis;cellular metal ion homeostasis;cellular process;chemical homeostasis;cytosolic calcium ion homeostasis;divalent inorganic cation homeostasis;homeostat…	binding;calcium ion binding;cation binding;ion binding;metal ion binding	axon;cell body;cell part;cell projection;cytoplasm;extracellular membrane-bounded organelle;extracellular organelle;extracellular region part;extracellular vesicular exosome;intracellular membrane-bounded organelle;intracellular organelle;intracellular part;macromolecular complex;membrane-bounded organelle;membrane-bounded vesicle;neuron projection;neuronal cell body;nucleus;organelle;protein com…		EF-hand_7	10	10	10	77.3	77.3	77.3	11.93	0	323.31	359000000000	2845	1.79236	-0.180586	-3.31369	P32848	PRVA_MOUSE	sp|P32848|PRVA_MOUSE	399	sp|P32848|PRVA_MOUSE Parvalbumin alpha OS=Mus musculus OX=10090 GN=Pvalb PE=1 SV=3
26.0455	26.0785	26.0709	26.1295	26.0936	26.2043	26.258	26.2147	+	Ctrl_MCD	Cluster -196	aging;biological regulation;biosynthetic process;carboxylic acid biosynthetic process;carboxylic acid metabolic process;cell aging;cell proliferation;cell surface receptor linked signaling pathway;cellular biosynthetic process;cellular component assembly;cellular component organization;cellular component organization or biogenesis;cellular ketone metabolic process;cellular lipid metabolic process…	binding;catalytic activity;chemoattractant activity;cytokine activity;cytokine receptor binding;dopachrome isomerase activity;intramolecular oxidoreductase activity;intramolecular oxidoreductase activity, interconverting keto- and enol-groups;intramolecular oxidoreductase activity, transposing C=C bonds;isomerase activity;phenylpyruvate tautomerase activity;protein binding;receptor binding	cell part;cell surface;cytoplasm;extracellular membrane-bounded organelle;extracellular organelle;extracellular region;extracellular region part;extracellular space;extracellular vesicular exosome;intracellular organelle part;intracellular part;membrane-bounded organelle;membrane-bounded vesicle;myelin sheath;nuclear part;nucleoplasm;organelle;organelle part;vesicle	Phenylalanine metabolism;Tyrosine metabolism	MIF	6	6	6	89.6	89.6	89.6	12.504	0	66.495	2905700000	99	1.53259	-0.111528	-2.84595	P34884	MIF_MOUSE	sp|P34884|MIF_MOUSE	402	sp|P34884|MIF_MOUSE Macrophage migration inhibitory factor OS=Mus musculus OX=10090 GN=Mif PE=1 SV=2
22.7334	22.8765	22.8613	22.8616	23.158	23.1746	23.2075	22.879	+	Ctrl_MCD	Cluster -196	acetate catabolic process;acetate derivative catabolic process;acetate derivative metabolic process;acetate metabolic process;aromatic compound catabolic process;biological regulation;carboxylic acid catabolic process;carboxylic acid metabolic process;catabolic process;cellular aromatic compound metabolic process;cellular catabolic process;cellular ketone metabolic process;cellular lipid metaboli…	binding;catalytic activity;cation binding;epoxide hydrolase activity;ether hydrolase activity;hydrolase activity;hydrolase activity, acting on ester bonds;hydrolase activity, acting on ether bonds;identical protein binding;ion binding;lipid phosphatase activity;lipid-phosphate phosphatase activity;magnesium ion binding;metal ion binding;phosphatase activity;phosphoric ester hydrolase activity;pro…	cell part;cytoplasm;cytoplasmic part;cytosol;extracellular membrane-bounded organelle;extracellular organelle;extracellular region part;extracellular vesicular exosome;intracellular membrane-bounded organelle;intracellular organelle;intracellular part;membrane-bounded organelle;membrane-bounded vesicle;microbody;organelle;peroxisome;vesicle	Arachidonic acid metabolism;Chloroalkane and chloroalkene degradation;Peroxisome	Abhydrolase_1;HAD_2	10	10	10	29.8	29.8	29.8	62.515	0	42.114	503680000	75	1.76967	-0.271563	-3.27182	P34914	HYES_MOUSE	sp|P34914|HYES_MOUSE	403	sp|P34914|HYES_MOUSE Bifunctional epoxide hydrolase 2 OS=Mus musculus OX=10090 GN=Ephx2 PE=1 SV=2
26.5113	26.317	26.4486	26.445	26.5545	26.5533	26.5329	26.6339	+	Ctrl_MCD	Cluster -196		alcohol dehydrogenase (NADP+) activity;alditol:NADP+ 1-oxidoreductase activity;aldo-keto reductase (NADP) activity;catalytic activity;glyceraldehyde oxidoreductase activity;oxidoreductase activity;oxidoreductase activity, acting on CH-OH group of donors;oxidoreductase activity, acting on the aldehyde or oxo group of donors;oxidoreductase activity, acting on the CH-OH group of donors, NAD or NADP …	cell part;cytoplasm;extracellular membrane-bounded organelle;extracellular organelle;extracellular region part;extracellular vesicular exosome;intracellular organelle part;intracellular part;membrane-bounded organelle;membrane-bounded vesicle;nuclear part;nucleoplasm;organelle;organelle part;vesicle	Fructose and mannose metabolism;Galactose metabolism;Glycerolipid metabolism;Pentose and glucuronate interconversions;Pyruvate metabolism	Aldo_ket_red	20	20	20	79.1	79.1	79.1	35.732	0	323.31	8155300000	227	1.60489	-0.138206	-2.97372	P45376	ALDR_MOUSE	sp|P45376|ALDR_MOUSE	437	sp|P45376|ALDR_MOUSE Aldo-keto reductase family 1 member B1 OS=Mus musculus OX=10090 GN=Akr1b1 PE=1 SV=3
26.5921	26.6127	26.7112	26.5921	26.5759	26.4881	26.4576	26.5537	+	Ctrl_MCD	Cluster -198	actin cytoskeleton organization;actin filament depolymerization;actin filament organization;actin filament-based process;actin polymerization or depolymerization;actomyosin structure organization;anatomical structure homeostasis;biological regulation;cellular component disassembly;cellular component disassembly at cellular level;cellular component organization;cellular component organization at c…		actin cytoskeleton;cell part;contractile fiber part;cytoplasmic part;cytoskeleton;extracellular membrane-bounded organelle;extracellular organelle;extracellular region part;extracellular space;extracellular vesicular exosome;I band;intracellular non-membrane-bounded organelle;intracellular organelle;intracellular organelle part;intracellular part;membrane-bounded organelle;membrane-bounded vesicl…	Axon guidance;Fc gamma R-mediated phagocytosis;Regulation of actin cytoskeleton	Cofilin_ADF	13	13	11	72.3	72.3	61.4	18.709	0	113.38	5254600000	148	1.46432	0.108213	2.72681	P45591	COF2_MOUSE	sp|P45591|COF2_MOUSE	439	sp|P45591|COF2_MOUSE Cofilin-2 OS=Mus musculus OX=10090 GN=Cfl2 PE=1 SV=1
21.5534	21.692	21.4245	21.4963	20.6869	21.283	19.9435	20.7344	+	Ctrl_MCD	Cluster -198	catabolic process;cellular catabolic process;cellular component assembly;cellular component organization;cellular component organization or biogenesis;cellular metabolic process;cellular process;macromolecular complex assembly;macromolecular complex subunit organization;metabolic process;protein complex assembly;protein complex subunit organization;protein homooligomerization;protein homotetramer…	binding;catalytic activity;cation binding;coenzyme binding;cofactor binding;ion binding;metal ion binding;mRNA 3'-UTR binding;mRNA binding;NADP binding;NADPH binding;NADPH:quinone reductase activity;nucleic acid binding;nucleotide binding;oxidoreductase activity;oxidoreductase activity, acting on NADH or NADPH;oxidoreductase activity, acting on NADH or NADPH, quinone or similar compound as accept…	cell part;cytoplasm;cytoplasmic part;cytosol;extracellular membrane-bounded organelle;extracellular organelle;extracellular region part;extracellular vesicular exosome;Golgi apparatus;intracellular membrane-bounded organelle;intracellular organelle;intracellular part;membrane-bounded organelle;membrane-bounded vesicle;organelle;vesicle		ADH_N;ADH_zinc_N	4	4	4	19.9	19.9	19.9	35.268	0	8.9311	44157000	11	1.69331	0.879604	3.13241	P47199	QOR_MOUSE	sp|P47199|QOR_MOUSE	447	sp|P47199|QOR_MOUSE Quinone oxidoreductase OS=Mus musculus OX=10090 GN=Cryz PE=1 SV=1
26.6418	26.5491	26.5279	26.6648	26.694	26.737	26.6736	26.8763	+	Ctrl_MCD	Cluster -196	actin filament capping;barbed-end actin filament capping;biological regulation;cellular component organization;cellular component organization or biogenesis;negative regulation of actin filament depolymerization;negative regulation of actin filament polymerization;negative regulation of biological process;negative regulation of cellular component organization;negative regulation of cellular proce…		brush border;cell cortex part;cell part;cell projection;cortical cytoskeleton;cytoplasmic part;cytoskeletal part;cytoskeleton;extracellular membrane-bounded organelle;extracellular organelle;extracellular region part;extracellular vesicular exosome;F-actin capping protein complex;intracellular non-membrane-bounded organelle;intracellular organelle;intracellular organelle part;intracellular part;m…		F-actin_cap_A	15	15	13	74.1	74.1	64.7	32.967	0	323.31	4825400000	161	1.4085	-0.149322	-2.63039	P47754	CAZA2_MOUSE	sp|P47754|CAZA2_MOUSE	449	sp|P47754|CAZA2_MOUSE F-actin-capping protein subunit alpha-2 OS=Mus musculus OX=10090 GN=Capza2 PE=1 SV=3
25.4992	25.4499	25.4736	25.5131	25.5538	25.4948	25.548	25.6102	+	Ctrl_MCD	Cluster -196	actin cytoskeleton organization;actin filament capping;actin filament-based process;anatomical structure development;anatomical structure morphogenesis;barbed-end actin filament capping;biological regulation;cell development;cell morphogenesis;cell projection assembly;cell projection organization;cellular component assembly;cellular component assembly at cellular level;cellular component morphoge…	beta-tubulin binding;binding;cytoskeletal protein binding;protein binding;tubulin binding	actin filament;brush border;cell cortex part;cell junction;cell part;cell projection;cell-cell contact zone;cell-cell junction;contractile fiber part;cortical cytoskeleton;cytoplasmic part;cytoskeletal calyx;cytoskeletal part;cytoskeleton;extracellular membrane-bounded organelle;extracellular organelle;extracellular region part;extracellular vesicular exosome;F-actin capping protein complex;inter…		F_actin_cap_B	16	16	16	71.1	71.1	71.1	31.345	0	170.46	4868100000	174	1.31514	-0.0677524	-2.47085	P47757	CAPZB_MOUSE	sp|P47757|CAPZB_MOUSE	450	sp|P47757|CAPZB_MOUSE F-actin-capping protein subunit beta OS=Mus musculus OX=10090 GN=Capzb PE=1 SV=3
28.2878	28.2934	28.3151	28.2978	28.3879	28.3572	28.3567	28.41	+	Ctrl_MCD	Cluster -196	alcohol catabolic process;alcohol metabolic process;anatomical structure homeostasis;biological regulation;carbohydrate catabolic process;carbohydrate homeostasis;carbohydrate metabolic process;carbohydrate phosphorylation;catabolic process;cellular carbohydrate catabolic process;cellular carbohydrate metabolic process;cellular component assembly;cellular component organization;cellular component…	6-phosphofructokinase activity;adenyl nucleotide binding;adenyl ribonucleotide binding;ATP binding;binding;carbohydrate binding;carbohydrate kinase activity;catalytic activity;cation binding;enzyme binding;fructose binding;identical protein binding;ion binding;kinase activity;kinase binding;metal ion binding;monosaccharide binding;nucleotide binding;phosphofructokinase activity;phosphotransferase…	6-phosphofructokinase complex;apical plasma membrane;cell part;cytoplasmic part;cytosol;cytosolic part;extracellular membrane-bounded organelle;extracellular organelle;extracellular region part;extracellular vesicular exosome;intracellular part;macromolecular complex;membrane part;membrane-bounded organelle;membrane-bounded vesicle;organelle;plasma membrane part;protein complex;vesicle	Fructose and mannose metabolism;Galactose metabolism;Glycolysis / Gluconeogenesis;Methane metabolism;Pentose phosphate pathway	PFK	31	31	31	59.6	59.6	59.6	85.268	0	323.31	50140000000	884	2.85374	-0.0793872	-5.58474	P47857	PFKAM_MOUSE	sp|P47857|PFKAM_MOUSE	456	sp|P47857|PFKAM_MOUSE ATP-dependent 6-phosphofructokinase, muscle type OS=Mus musculus OX=10090 GN=Pfkm PE=1 SV=3
21.7041	21.512	21.7892	21.7248	22.0797	22.2334	21.8093	21.8246	+	Ctrl_MCD	Cluster -196	biological regulation;catabolic process;cellular catabolic process;cellular component organization;cellular component organization at cellular level;cellular component organization or biogenesis;cellular component organization or biogenesis at cellular level;cellular macromolecule catabolic process;cellular macromolecule metabolic process;cellular metabolic process;cellular nitrogen compound meta…	binding;damaged DNA binding;DNA binding;nucleic acid binding;polyubiquitin binding;protein binding;small conjugating protein binding;ubiquitin binding	cell part;cytoplasm;intracellular organelle part;intracellular part;macromolecular complex;nuclear part;nucleoplasm;nucleotide-excision repair complex;organelle part;proteasome complex;protein complex;XPC complex	Nucleotide excision repair;Protein processing in endoplasmic reticulum	UBA;ubiquitin;XPC-binding	5	5	4	20.4	20.4	18.3	43.512	0	19.87	73628000	10	1.36506	-0.30423	-2.55591	P54728	RD23B_MOUSE	sp|P54728|RD23B_MOUSE	506	sp|P54728|RD23B_MOUSE UV excision repair protein RAD23 homolog B OS=Mus musculus OX=10090 GN=Rad23b PE=1 SV=2
22.8504	22.8547	22.8381	22.9187	23.0168	23.104	23.1167	22.8925	+	Ctrl_MCD	Cluster -196	2'-deoxyribonucleotide biosynthetic process;2'-deoxyribonucleotide metabolic process;adenosine metabolic process;AMP biosynthetic process;AMP metabolic process;AMP salvage;biological regulation;biosynthetic process;cell proliferation;cellular biosynthetic process;cellular metabolic compound salvage;cellular metabolic process;cellular nitrogen compound biosynthetic process;cellular nitrogen compou…	adenosine kinase activity;adenyl nucleotide binding;adenyl ribonucleotide binding;ATP binding;binding;catalytic activity;cation binding;ion binding;kinase activity;metal ion binding;nucleobase-containing compound kinase activity;nucleoside kinase activity;nucleotide binding;phosphotransferase activity, alcohol group as acceptor;purine nucleotide binding;purine ribonucleoside triphosphate binding;…	cell part;cytoplasm;cytoplasmic part;cytosol;intracellular membrane-bounded organelle;intracellular organelle;intracellular organelle part;intracellular part;membrane-bounded organelle;nuclear part;nucleoplasm;nucleus;organelle;organelle part	Purine metabolism	PfkB	9	9	9	40.7	40.7	40.7	40.148	0	32.88	339680000	48	1.64747	-0.167012	-3.04978	P55264	ADK_MOUSE	sp|P55264|ADK_MOUSE	511	sp|P55264|ADK_MOUSE Adenosine kinase OS=Mus musculus OX=10090 GN=Adk PE=1 SV=2
26.6143	26.9173	26.6207	26.7919	26.6181	26.0515	26.5205	26.2513	+	Ctrl_MCD	Cluster -198		catalytic activity;cation transmembrane transporter activity;cytochrome-c oxidase activity;heme-copper terminal oxidase activity;hydrogen ion transmembrane transporter activity;inorganic cation transmembrane transporter activity;ion transmembrane transporter activity;monovalent inorganic cation transmembrane transporter activity;oxidoreductase activity;oxidoreductase activity, acting on a heme gr…	cell part;cytoplasmic part;integral to membrane;intracellular membrane-bounded organelle;intracellular organelle;intracellular organelle part;intracellular part;intrinsic to membrane;membrane part;membrane-bounded organelle;mitochondrial membrane part;mitochondrial part;mitochondrial respiratory chain;mitochondrion;organelle;organelle part;respiratory chain	Alzheimer's disease;Cardiac muscle contraction;Huntington's disease;Oxidative phosphorylation;Parkinson's disease	COX7a	2	2	2	28.8	28.8	28.8	8.9863	0	8.7734	1370800000	20	1.35321	0.375692	2.53566	P56392	CX7A1_MOUSE	sp|P56392|CX7A1_MOUSE	521	sp|P56392|CX7A1_MOUSE Cytochrome c oxidase subunit 7A1, mitochondrial OS=Mus musculus OX=10090 GN=Cox7a1 PE=1 SV=1
22.5561	22.4407	22.4577	22.675	22.3683	22.4553	22.3569	22.2558	+	Ctrl_MCD	Cluster -198	biological regulation;cellular macromolecule metabolic process;cellular metabolic process;cellular process;cellular protein metabolic process;macromolecule metabolic process;macromolecule modification;metabolic process;positive regulation of apoptosis;positive regulation of biological process;positive regulation of cell death;positive regulation of cellular process;positive regulation of neuron a…	acid-amino acid ligase activity;adenyl nucleotide binding;adenyl ribonucleotide binding;ATP binding;binding;catalytic activity;ligase activity;ligase activity, forming carbon-nitrogen bonds;NEDD8 ligase activity;nucleotide binding;protein-glutamic acid ligase activity;purine nucleotide binding;purine ribonucleoside triphosphate binding;purine ribonucleotide binding;ribonucleotide binding;ribosoma…	cell part;cytoplasm;extracellular membrane-bounded organelle;extracellular organelle;extracellular region part;extracellular vesicular exosome;intracellular part;membrane-bounded organelle;membrane-bounded vesicle;organelle;vesicle	Ubiquitin mediated proteolysis	UQ_con	5	5	5	29.5	29.5	29.5	20.9	0	14.013	188050000	22	1.36836	0.173295	2.56156	P61082	UBC12_MOUSE	sp|P61082|UBC12_MOUSE	553	sp|P61082|UBC12_MOUSE NEDD8-conjugating enzyme Ubc12 OS=Mus musculus OX=10090 GN=Ube2m PE=1 SV=1
24.5827	24.5115	24.5842	24.566	24.5568	24.3804	24.3126	24.3655	+	Ctrl_MCD	Cluster -198	anatomical structure formation involved in morphogenesis;biosynthetic process;cell differentiation;cellular biosynthetic process;cellular component biogenesis;cellular component biogenesis at cellular level;cellular component organization or biogenesis;cellular component organization or biogenesis at cellular level;cellular developmental process;cellular macromolecule biosynthetic process;cellula…	structural constituent of ribosome;structural molecule activity	90S preribosome;adherens junction;anchoring junction;cell junction;cell part;cell-substrate adherens junction;cell-substrate junction;cytoplasm;cytoplasmic part;cytoskeletal part;cytosolic small ribosomal subunit;extracellular membrane-bounded organelle;extracellular organelle;extracellular region part;extracellular vesicular exosome;focal adhesion;intracellular membrane-bounded organelle;intrace…	Ribosome	Ribosomal_S7e	5	5	5	42.8	42.8	42.8	22.127	0	27.545	552780000	32	1.51976	0.157287	2.82346	P62082	RS7_MOUSE	sp|P62082|RS7_MOUSE	572	sp|P62082|RS7_MOUSE 40S ribosomal protein S7 OS=Mus musculus OX=10090 GN=Rps7 PE=2 SV=1
22.5412	22.6052	22.4854	22.5229	22.4504	22.4081	22.3944	22.4392	+	Ctrl_MCD	Cluster -198	biological regulation;catabolic process;cellular catabolic process;cellular macromolecule catabolic process;cellular macromolecule metabolic process;cellular metabolic process;cellular process;ER-associated protein catabolic process;macromolecule catabolic process;macromolecule metabolic process;metabolic process;modification-dependent macromolecule catabolic process;modification-dependent protei…	adenyl nucleotide binding;adenyl ribonucleotide binding;ATP binding;binding;G-protein-coupled receptor binding;hormone receptor binding;nucleotide binding;peptide hormone receptor binding;protein binding;purine nucleotide binding;purine ribonucleoside triphosphate binding;purine ribonucleotide binding;receptor binding;ribonucleotide binding;TBP-class protein binding;thyrotropin-releasing hormone …	blood microparticle;cell part;cytoplasm;cytoplasmic part;cytoplasmic vesicle;cytosolic part;cytosolic proteasome complex;extracellular membrane-bounded organelle;extracellular organelle;extracellular region part;extracellular vesicular exosome;holo TFIIH complex;inclusion body;intracellular membrane-bounded organelle;intracellular organelle;intracellular organelle part;intracellular part;macromol…	Proteasome	AAA	10	10	10	34.7	34.7	34.7	45.626	0	24.014	356230000	65	2.19412	0.115657	4.09467	P62196	PRS8_MOUSE	sp|P62196|PRS8_MOUSE	575	sp|P62196|PRS8_MOUSE 26S proteasome regulatory subunit 8 OS=Mus musculus OX=10090 GN=Psmc5 PE=1 SV=1
27.5014	27.4765	27.3786	27.5918	27.5885	27.6821	27.643	27.7434	+	Ctrl_MCD	Cluster -196	biological regulation;biosynthetic process;cellular biosynthetic process;cellular macromolecule biosynthetic process;cellular macromolecule metabolic process;cellular metabolic process;cellular process;macromolecule biosynthetic process;macromolecule metabolic process;metabolic process;positive regulation of apoptosis;positive regulation of biological process;positive regulation of catalytic acti…	binding;catalytic activity;enzyme binding;GTP binding;GTPase activity;guanyl nucleotide binding;guanyl ribonucleotide binding;hydrolase activity;hydrolase activity, acting on acid anhydrides;hydrolase activity, acting on acid anhydrides, in phosphorus-containing anhydrides;kinase binding;nucleic acid binding;nucleoside-triphosphatase activity;nucleotide binding;protein binding;protein kinase bind…	cell body;cell part;cytoplasm;cytoplasmic part;eukaryotic translation elongation factor 1 complex;intracellular membrane-bounded organelle;intracellular organelle;intracellular part;macromolecular complex;membrane-bounded organelle;myelin sheath;neuronal cell body;nucleus;organelle;protein complex	RNA transport	GTP_EFTU;GTP_EFTU_D2;GTP_EFTU_D3	18	18	10	59.4	59.4	37.4	50.454	0	304.87	12564000000	278	1.75391	-0.177182	-3.24286	P62631	EF1A2_MOUSE	sp|P62631|EF1A2_MOUSE	588	sp|P62631|EF1A2_MOUSE Elongation factor 1-alpha 2 OS=Mus musculus OX=10090 GN=Eef1a2 PE=1 SV=1
23.3105	23.296	23.1749	23.2244	23.3893	23.4142	23.5467	23.2791	+	Ctrl_MCD	Cluster -196	biosynthetic process;cellular biosynthetic process;cellular macromolecule biosynthetic process;cellular macromolecule metabolic process;cellular metabolic process;cellular process;cellular protein metabolic process;macromolecule biosynthetic process;macromolecule metabolic process;metabolic process;primary metabolic process;protein metabolic process;translation	structural constituent of ribosome;structural molecule activity	cell part;cytosolic large ribosomal subunit;intracellular organelle part;intracellular part;large ribosomal subunit;macromolecular complex;membrane;organelle part;ribonucleoprotein complex	Ribosome	Ribosomal_L18ae	4	4	4	22.7	22.7	22.7	20.732	0	6.987	212100000	20	1.30666	-0.15586	-2.45646	P62717	RL18A_MOUSE	sp|P62717|RL18A_MOUSE	590	sp|P62717|RL18A_MOUSE 60S ribosomal protein L18a OS=Mus musculus OX=10090 GN=Rpl18a PE=1 SV=1
23.7506	23.8989	23.7777	23.8019	23.4857	23.7504	23.5058	23.6233	+	Ctrl_MCD	Cluster -198	activation-induced cell death of T cells;anatomical structure development;anatomical structure morphogenesis;apoptosis;biological regulation;biosynthetic process;carbohydrate homeostasis;cell activation;cell activation involved in immune response;cell cycle checkpoint;cell cycle phase;cell cycle process;cell death;cell development;cell differentiation;cell proliferation;cellular biosynthetic proc…	binding;enzyme binding;kinase binding;protein binding;protein kinase binding;structural constituent of ribosome;structural molecule activity	cell body;cell part;cell projection;cytoplasm;cytoplasmic part;cytosolic small ribosomal subunit;dendrite;intracellular membrane-bounded organelle;intracellular non-membrane-bounded organelle;intracellular organelle;intracellular organelle part;intracellular part;macromolecular complex;membrane;membrane-bounded organelle;neuron projection;non-membrane-bounded organelle;nuclear part;nucleolus;nucl…	Insulin signaling pathway;mTOR signaling pathway;Ribosome	Ribosomal_S6e	5	5	5	21.3	21.3	21.3	28.68	0	43.23	459550000	39	1.68912	0.215984	3.12482	P62754	RS6_MOUSE	sp|P62754|RS6_MOUSE	593	sp|P62754|RS6_MOUSE 40S ribosomal protein S6 OS=Mus musculus OX=10090 GN=Rps6 PE=1 SV=1
23.9792	23.8491	23.8913	23.9723	23.8654	23.8048	23.7492	23.8453	+	Ctrl_MCD	Cluster -198	anatomical structure development;biological regulation;cell development;cellular developmental process;cellular process;cellular response to cAMP;cellular response to chemical stimulus;cellular response to organic substance;cellular response to stimulus;developmental process;endothelial cell development;epithelial cell development;establishment of endothelial barrier;establishment of localization…	binding;catalytic activity;enzyme binding;enzyme regulator activity;GTP binding;GTPase activity;GTPase binding;GTPase regulator activity;guanyl nucleotide binding;guanyl ribonucleotide binding;guanyl-nucleotide exchange factor activity;hydrolase activity;hydrolase activity, acting on acid anhydrides;hydrolase activity, acting on acid anhydrides, in phosphorus-containing anhydrides;nucleoside-trip…	cell junction;cell part;cell projection;cytoplasm;cytoplasmic part;early endosome;endosome;extracellular membrane-bounded organelle;extracellular organelle;extracellular region part;extracellular vesicular exosome;guanyl-nucleotide exchange factor complex;intracellular membrane-bounded organelle;intracellular organelle;intracellular part;late endosome;macromolecular complex;membrane;membrane-boun…	Chemokine signaling pathway;Focal adhesion;Leukocyte transendothelial migration;Long-term potentiation;MAPK signaling pathway;Neurotrophin signaling pathway;Pancreatic secretion;Renal cell carcinoma	Ras	5	5	5	31	31	31	20.987	0	22.816	405910000	45	1.40259	0.106809	2.62022	P62835	RAP1A_MOUSE	sp|P62835|RAP1A_MOUSE;sp|Q99JI6|RAP1B_MOUSE	599	sp|P62835|RAP1A_MOUSE Ras-related protein Rap-1A OS=Mus musculus OX=10090 GN=Rap1a PE=1 SV=1;sp|Q99JI6|RAP1B_MOUSE Ras-related protein Rap-1b OS=Mus musculus OX=10090 GN=Rap1b PE=1 SV=2
22.4229	20.6731	21.2533	22.4488	22.6813	23.0756	22.8425	23.0591	+	Ctrl_MCD	Cluster -196	biosynthetic process;cell differentiation;cellular biosynthetic process;cellular component assembly;cellular component assembly at cellular level;cellular component biogenesis;cellular component biogenesis at cellular level;cellular component organization;cellular component organization at cellular level;cellular component organization or biogenesis;cellular component organization or biogenesis a…	structural constituent of ribosome;structural molecule activity	adherens junction;anchoring junction;cell junction;cell part;cell-substrate adherens junction;cell-substrate junction;cytoplasm;cytosolic small ribosomal subunit;focal adhesion;intracellular organelle part;intracellular part;macromolecular complex;membrane;organelle part;ribonucleoprotein complex;small ribosomal subunit	Ribosome	Ribosomal_S19	3	3	3	46.9	46.9	46.9	17.04	0	16.699	106320000	7	1.44457	-1.21509	-2.69261	P62843	RS15_MOUSE	sp|P62843|RS15_MOUSE	600	sp|P62843|RS15_MOUSE 40S ribosomal protein S15 OS=Mus musculus OX=10090 GN=Rps15 PE=1 SV=2
23.963	24.1242	23.8205	24.0826	23.8762	23.8208	23.5205	23.6827	+	Ctrl_MCD	Cluster -198	biological regulation;biosynthetic process;cellular biosynthetic process;cellular component biogenesis;cellular component biogenesis at cellular level;cellular component organization or biogenesis;cellular component organization or biogenesis at cellular level;cellular macromolecule biosynthetic process;cellular macromolecule metabolic process;cellular metabolic process;cellular nitrogen compound…	binding;nucleotide binding;structural constituent of ribosome;structural molecule activity	cell part;cytoplasm;cytosolic small ribosomal subunit;intracellular membrane-bounded organelle;intracellular non-membrane-bounded organelle;intracellular organelle;intracellular organelle part;intracellular part;macromolecular complex;membrane;membrane-bounded organelle;non-membrane-bounded organelle;nuclear part;nucleolus;nucleus;organelle;organelle part;ribonucleoprotein complex;small ribosomal…	Ribosome	Ribosomal_S24e	3	3	3	28.6	28.6	28.6	15.423	0	7.417	338290000	29	1.39252	0.272476	2.60294	P62849	RS24_MOUSE	sp|P62849|RS24_MOUSE	601	sp|P62849|RS24_MOUSE 40S ribosomal protein S24 OS=Mus musculus OX=10090 GN=Rps24 PE=1 SV=1
23.1436	22.9665	22.9874	23.0423	23.2671	23.1898	23.2891	23.4644	+	Ctrl_MCD	Cluster -196	biological regulation;biosynthetic process;cellular biosynthetic process;cellular macromolecule metabolic process;cellular metabolic process;cellular nitrogen compound metabolic process;cellular process;cellular protein metabolic process;macromolecule metabolic process;macromolecule modification;metabolic process;nitrogen compound metabolic process;nucleic acid metabolic process;nucleobase-contai…		cell part;Cul2-RING ubiquitin ligase complex;Cul5-RING ubiquitin ligase complex;cullin-RING ubiquitin ligase complex;cytoplasmic part;cytoplasmic ubiquitin ligase complex;elongin complex;extracellular membrane-bounded organelle;extracellular organelle;extracellular region part;extracellular vesicular exosome;intracellular organelle part;intracellular part;macromolecular complex;membrane-bounded o…	Pathways in cancer;Renal cell carcinoma;Ubiquitin mediated proteolysis	ubiquitin	9	9	9	78	78	78	13.17	0	15.389	466310000	46	2.05343	-0.267666	-3.81205	P62869	ELOB_MOUSE	sp|P62869|ELOB_MOUSE	605	sp|P62869|ELOB_MOUSE Elongin-B OS=Mus musculus OX=10090 GN=Elob PE=1 SV=1
25.1304	24.9921	25.097	25.167	24.7673	24.9611	24.6013	24.8398	+	Ctrl_MCD	Cluster -198	actin cytoskeleton organization;actin filament-based process;anatomical structure formation involved in morphogenesis;biological regulation;cellular component organization;cellular component organization at cellular level;cellular component organization or biogenesis;cellular component organization or biogenesis at cellular level;cellular process;cellular response to chemical stimulus;cellular re…	actin binding;adenyl nucleotide binding;adenyl-nucleotide exchange factor activity;ATPase regulator activity;binding;cytoskeletal protein binding;enzyme binding;enzyme regulator activity;GTPase binding;lipid binding;nucleoside-triphosphatase regulator activity;nucleotide binding;phosphatidylinositol binding;phosphatidylinositol-4,5-bisphosphate binding;phospholipid binding;proline-rich region bin…	adherens junction;anchoring junction;blood microparticle;cell junction;cell part;cell projection;cell-substrate adherens junction;cell-substrate junction;cytoplasm;cytoplasmic part;cytoskeleton;cytosol;extracellular membrane-bounded organelle;extracellular organelle;extracellular region;extracellular region part;extracellular vesicular exosome;focal adhesion;intracellular membrane-bounded organel…	Regulation of actin cytoskeleton;Shigellosis	Profilin	8	8	8	82.1	82.1	82.1	14.957	0	26.873	941150000	59	1.95355	0.304255	3.61761	P62962	PROF1_MOUSE	sp|P62962|PROF1_MOUSE;CON__P02584	615	sp|P62962|PROF1_MOUSE Profilin-1 OS=Mus musculus OX=10090 GN=Pfn1 PE=1 SV=2;
23.289	23.2037	23.274	23.2106	23.179	22.8232	22.9361	23.0305	+	Ctrl_MCD	Cluster -198	acrosome assembly;actin cytoskeleton organization;actin filament-based process;adult behavior;adult locomotory behavior;ameboidal cell migration;anatomical structure development;anatomical structure formation involved in morphogenesis;anatomical structure morphogenesis;auditory receptor cell development;axon cargo transport;axonogenesis;behavior;biological regulation;brain morphogenesis;catabolic…	binding;cytoskeletal protein binding;dynein binding;identical protein binding;microtubule binding;phosphoprotein binding;protein binding;protein dimerization activity;protein homodimerization activity;tubulin binding	astral microtubule;axon;cell body;cell cortex;cell part;cell projection;cell projection part;centrosome;chromosomal part;cilium;cytoplasm;cytoplasmic microtubule;cytoplasmic part;cytoskeletal part;cytoskeleton;cytosol;envelope;extracellular membrane-bounded organelle;extracellular organelle;extracellular region part;extracellular vesicular exosome;growth cone;intracellular non-membrane-bounded or…	Ether lipid metabolism	LisH;WD40	6	6	6	18.8	18.8	18.8	46.67	0	13.58	319920000	33	1.73916	0.252097	3.21585	P63005	LIS1_MOUSE	sp|P63005|LIS1_MOUSE	618	sp|P63005|LIS1_MOUSE Platelet-activating factor acetylhydrolase IB subunit alpha OS=Mus musculus OX=10090 GN=Pafah1b1 PE=1 SV=2
25.8688	25.7297	25.9238	25.8519	26.0141	26.0613	25.9996	26.1142	+	Ctrl_MCD	Cluster -196	aging;apoptosis;biological regulation;cell death;cellular process;death;developmental process;establishment of localization;establishment of localization in cell;establishment of protein localization;establishment of RNA localization;intracellular protein transport;intracellular transport;mRNA export from nucleus;mRNA transport;negative regulation of apoptosis;negative regulation of biological pr…	binding;nucleic acid binding;protein binding;protein N-terminus binding;ribonucleoprotein binding;ribosome binding;RNA binding;snRNA binding;translation elongation factor activity;translation factor activity, nucleic acid binding;U6 snRNA binding	annulate lamellae;cell body;cell part;cell projection;cytoplasm;cytoplasmic part;dendrite;endoplasmic reticulum membrane;endoplasmic reticulum part;extracellular membrane-bounded organelle;extracellular organelle;extracellular region part;extracellular vesicular exosome;intracellular membrane-bounded organelle;intracellular organelle;intracellular organelle part;intracellular part;macromolecular …		eIF-5a	9	9	9	63.6	63.6	63.6	16.832	0	117.92	3154400000	108	2.24817	-0.203733	-4.20615	P63242	IF5A1_MOUSE	sp|P63242|IF5A1_MOUSE	631	sp|P63242|IF5A1_MOUSE Eukaryotic translation initiation factor 5A-1 OS=Mus musculus OX=10090 GN=Eif5a PE=1 SV=2
22.9271	22.6187	22.7709	22.7413	23.0379	23.0723	22.8745	23.0385	+	Ctrl_MCD	Cluster -196	biological regulation;biosynthetic process;cellular biosynthetic process;cellular component assembly;cellular component assembly at cellular level;cellular component biogenesis;cellular component biogenesis at cellular level;cellular component organization;cellular component organization at cellular level;cellular component organization or biogenesis;cellular component organization or biogenesis …	structural constituent of ribosome;structural molecule activity	adherens junction;anchoring junction;cell junction;cell part;cell-substrate adherens junction;cell-substrate junction;cytosolic small ribosomal subunit;extracellular membrane-bounded organelle;extracellular organelle;extracellular region part;extracellular vesicular exosome;focal adhesion;intracellular organelle part;intracellular part;macromolecular complex;membrane;membrane-bounded organelle;me…	Ribosome	Ribosomal_S17e	6	6	6	55.6	55.6	55.6	15.524	0	43.57	289760000	25	1.68339	-0.241321	-3.11447	P63276	RS17_MOUSE	sp|P63276|RS17_MOUSE	635	sp|P63276|RS17_MOUSE 40S ribosomal protein S17 OS=Mus musculus OX=10090 GN=Rps17 PE=1 SV=2
22.9448	22.8278	22.7952	22.9881	22.7035	22.7048	22.7678	22.4251	+	Ctrl_MCD	Cluster -198	anatomical structure development;biological regulation;developmental process;negative regulation of biological process;negative regulation of biosynthetic process;negative regulation of cellular biosynthetic process;negative regulation of cellular macromolecule biosynthetic process;negative regulation of cellular metabolic process;negative regulation of cellular process;negative regulation of gen…		adherens junction;anchoring junction;cell junction;cell part;cell-substrate adherens junction;cell-substrate junction;cytoplasmic part;cytoplasmic vesicle membrane;cytoplasmic vesicle part;cytosol;extracellular membrane-bounded organelle;extracellular organelle;extracellular region part;extracellular vesicular exosome;focal adhesion;intracellular organelle part;intracellular part;macromolecular c…	Cell cycle;Neurotrophin signaling pathway;Oocyte meiosis	14-3-3	8	5	5	41.6	30.6	30.6	27.778	0	12.977	187320000	16	1.43222	0.238673	2.67127	P68254	1433T_MOUSE	sp|P68254|1433T_MOUSE	649	sp|P68254|1433T_MOUSE 14-3-3 protein theta OS=Mus musculus OX=10090 GN=Ywhaq PE=1 SV=1
26.2521	26.4552	26.1194	26.266	26.0144	26.1465	26.1224	26.0226	+	Ctrl_MCD	Cluster -198	acetyl-CoA catabolic process;acetyl-CoA metabolic process;carboxylic acid metabolic process;catabolic process;cellular catabolic process;cellular ketone metabolic process;cellular metabolic process;cellular process;coenzyme catabolic process;coenzyme metabolic process;cofactor catabolic process;cofactor metabolic process;isocitrate metabolic process;metabolic process;organic acid metabolic proces…	adenyl nucleotide binding;adenyl ribonucleotide binding;ATP binding;binding;catalytic activity;cation binding;coenzyme binding;cofactor binding;ion binding;isocitrate dehydrogenase (NAD+) activity;isocitrate dehydrogenase activity;magnesium ion binding;metal ion binding;NAD binding;nucleotide binding;oxidoreductase activity;oxidoreductase activity, acting on CH-OH group of donors;oxidoreductase a…	cell part;cytoplasmic part;intracellular membrane-bounded organelle;intracellular non-membrane-bounded organelle;intracellular organelle;intracellular organelle part;intracellular part;membrane-bounded organelle;mitochondrion;non-membrane-bounded organelle;nuclear part;nucleolus;nucleoplasm;organelle;organelle part	Citrate cycle (TCA cycle)	Iso_dh	13	13	13	52.4	52.4	52.4	42.785	0	148.7	3822500000	153	1.36546	0.196695	2.55658	P70404	IDHG1_MOUSE	sp|P70404|IDHG1_MOUSE	665	sp|P70404|IDHG1_MOUSE Isocitrate dehydrogenase [NAD] subunit gamma 1, mitochondrial OS=Mus musculus OX=10090 GN=Idh3g PE=1 SV=1
24.403	24.4309	24.6233	24.5526	24.6125	24.8457	24.6647	24.7592	+	Ctrl_MCD	Cluster -196	alcohol biosynthetic process;alcohol metabolic process;biosynthetic process;carbohydrate biosynthetic process;carbohydrate metabolic process;cellular biosynthetic process;cellular carbohydrate biosynthetic process;cellular carbohydrate metabolic process;cellular metabolic process;cellular process;gluconeogenesis;glucose metabolic process;hexose biosynthetic process;hexose metabolic process;metabo…	binding;carbohydrate phosphatase activity;catalytic activity;cation binding;fructose 1,6-bisphosphate 1-phosphatase activity;hydrolase activity;hydrolase activity, acting on ester bonds;ion binding;metal ion binding;phosphatase activity;phosphoric ester hydrolase activity;sugar-phosphatase activity	cell junction;cell part;contractile fiber part;cytoplasmic part;extracellular membrane-bounded organelle;extracellular organelle;extracellular region part;extracellular vesicular exosome;intracellular membrane-bounded organelle;intracellular organelle;intracellular part;membrane-bounded organelle;membrane-bounded vesicle;nucleus;organelle;organelle part;vesicle;Z disc	Carbon fixation in photosynthetic organisms;Fructose and mannose metabolism;Glycolysis / Gluconeogenesis;Insulin signaling pathway;Methane metabolism;Pentose phosphate pathway	FBPase	11	11	11	50.4	50.4	50.4	36.947	0	188.54	1697100000	117	1.61036	-0.218061	-2.98345	P70695	F16P2_MOUSE	sp|P70695|F16P2_MOUSE	668	sp|P70695|F16P2_MOUSE Fructose-1,6-bisphosphatase isozyme 2 OS=Mus musculus OX=10090 GN=Fbp2 PE=1 SV=2
22.5516	22.3985	22.5348	22.6851	22.7547	22.7084	22.7052	22.7532	+	Ctrl_MCD	Cluster -196	binding of sperm to zona pellucida;cell recognition;cell-cell recognition;cellular macromolecule metabolic process;cellular metabolic process;cellular process;cellular process involved in reproduction;cellular protein metabolic process;macromolecule metabolic process;metabolic process;primary metabolic process;protein folding;protein metabolic process;reproductive process;sperm-egg recognition	adenyl nucleotide binding;adenyl ribonucleotide binding;ATP binding;binding;identical protein binding;nucleotide binding;protein binding;purine nucleotide binding;purine ribonucleoside triphosphate binding;purine ribonucleotide binding;ribonucleotide binding	cell body;cell part;chaperonin-containing T-complex;cytoplasmic part;cytoskeletal part;cytosolic part;extracellular membrane-bounded organelle;extracellular organelle;extracellular region part;extracellular vesicular exosome;intracellular membrane-bounded organelle;intracellular organelle;intracellular organelle part;intracellular part;macromolecular complex;membrane-bounded organelle;membrane-bo…		Cpn60_TCP1	11	11	11	31.2	31.2	31.2	59.652	0	45.066	404500000	63	1.68818	-0.187893	-3.12313	P80313	TCPH_MOUSE	sp|P80313|TCPH_MOUSE	669	sp|P80313|TCPH_MOUSE T-complex protein 1 subunit eta OS=Mus musculus OX=10090 GN=Cct7 PE=1 SV=1
23.1306	23.1922	23.1066	23.2196	23.1983	23.304	23.2497	23.257	+	Ctrl_MCD	Cluster -196	binding of sperm to zona pellucida;cell recognition;cell-cell recognition;cellular macromolecule metabolic process;cellular metabolic process;cellular process;cellular process involved in reproduction;cellular protein metabolic process;macromolecule metabolic process;metabolic process;primary metabolic process;protein folding;protein metabolic process;reproductive process;sperm-egg recognition	adenyl nucleotide binding;adenyl ribonucleotide binding;ATP binding;binding;nucleotide binding;purine nucleotide binding;purine ribonucleoside triphosphate binding;purine ribonucleotide binding;ribonucleotide binding	acrosomal vesicle;cell body;cell part;chaperonin-containing T-complex;cytoplasmic membrane-bounded vesicle;cytoplasmic part;cytoplasmic vesicle;cytoskeletal part;cytosolic part;extracellular membrane-bounded organelle;extracellular organelle;extracellular region part;extracellular vesicular exosome;intracellular membrane-bounded organelle;intracellular organelle;intracellular organelle part;intra…		Cpn60_TCP1	12	12	12	31.3	31.3	31.3	58.004	0	32.715	438760000	56	1.41642	-0.0899711	-2.64402	P80317	TCPZ_MOUSE	sp|P80317|TCPZ_MOUSE	673	sp|P80317|TCPZ_MOUSE T-complex protein 1 subunit zeta OS=Mus musculus OX=10090 GN=Cct6a PE=1 SV=3
23.1442	23.2772	23.0317	23.1804	22.9459	22.779	23.1202	22.8422	+	Ctrl_MCD	Cluster -198	anatomical structure development;cardiac cell development;cardiac muscle cell development;cell development;cellular component organization;cellular component organization or biogenesis;cellular developmental process;cellular process;developmental process;membrane organization;muscle cell development;muscle fiber development;muscle organ development;muscle structure development;organ development;s…		cell part;cytoplasm;cytoskeleton;dystroglycan complex;dystrophin-associated glycoprotein complex;integral to membrane;integral to plasma membrane;intracellular non-membrane-bounded organelle;intracellular organelle;intracellular part;intrinsic to membrane;intrinsic to plasma membrane;macromolecular complex;membrane;membrane part;non-membrane-bounded organelle;organelle;plasma membrane;plasma memb…	Arrhythmogenic right ventricular cardiomyopathy (ARVC);Dilated cardiomyopathy;Hypertrophic cardiomyopathy (HCM);Viral myocarditis	Sarcoglycan_1	4	4	4	20.3	20.3	20.3	34.872	0	10.54	138620000	18	1.40457	0.23653	2.62363	P82349	SGCB_MOUSE	sp|P82349|SGCB_MOUSE	678	sp|P82349|SGCB_MOUSE Beta-sarcoglycan OS=Mus musculus OX=10090 GN=Sgcb PE=1 SV=1
22.4533	22.3761	22.3856	22.1501	22.2677	22.0107	21.9655	21.6512	+	Ctrl_MCD	Cluster -198	anatomical structure development;biological regulation;cell differentiation;cellular developmental process;cellular process;developmental process;epithelial cell differentiation;kidney development;negative regulation of biological process;negative regulation of cellular process;negative regulation of cytokine secretion;negative regulation of interleukin-8 secretion;negative regulation of molecula…	binding;calcium ion binding;calcium-dependent phospholipid binding;calcium-dependent protein binding;cation binding;identical protein binding;ion binding;lipid binding;metal ion binding;NF-kappaB binding;phospholipid binding;protein binding;transcription factor binding	apical plasma membrane;cell part;cell surface;cytoplasm;cytoplasmic part;extracellular membrane-bounded organelle;extracellular organelle;extracellular region part;extracellular vesicular exosome;intracellular membrane-bounded organelle;intracellular organelle;intracellular organelle part;intracellular part;membrane;membrane part;membrane-bounded organelle;membrane-bounded vesicle;nuclear membran…		Annexin	6	6	6	32	32	32	35.915	0	16.859	125280000	15	1.37728	0.367524	2.57681	P97429	ANXA4_MOUSE	sp|P97429|ANXA4_MOUSE	693	sp|P97429|ANXA4_MOUSE Annexin A4 OS=Mus musculus OX=10090 GN=Anxa4 PE=1 SV=4
26.1908	26.3801	26.2892	26.2577	26.1212	26.1399	26.2125	26.0313	+	Ctrl_MCD	Cluster -198	acetyl-CoA catabolic process;acetyl-CoA metabolic process;anatomical structure homeostasis;biological regulation;carboxylic acid metabolic process;catabolic process;cellular catabolic process;cellular ketone metabolic process;cellular metabolic process;cellular process;coenzyme catabolic process;coenzyme metabolic process;cofactor catabolic process;cofactor metabolic process;dicarboxylic acid met…	carbon-oxygen lyase activity;catalytic activity;fumarate hydratase activity;hydro-lyase activity;lyase activity	cell part;cytoplasmic part;extracellular membrane-bounded organelle;extracellular organelle;extracellular region part;extracellular vesicular exosome;intracellular membrane-bounded organelle;intracellular organelle;intracellular part;macromolecular complex;membrane-bounded organelle;membrane-bounded vesicle;mitochondrion;organelle;protein complex;tricarboxylic acid cycle enzyme complex;vesicle	Carbon fixation pathways in prokaryotes;Citrate cycle (TCA cycle);Pathways in cancer;Renal cell carcinoma	FumaraseC_C;Lyase_1	18	18	18	56.4	56.4	56.4	54.356	0	283.59	8980100000	238	1.52229	0.15322	2.8279	P97807	FUMH_MOUSE	sp|P97807|FUMH_MOUSE	701	sp|P97807|FUMH_MOUSE Fumarate hydratase, mitochondrial OS=Mus musculus OX=10090 GN=Fh PE=1 SV=3
24.65	24.4184	24.5793	24.3873	24.737	24.8	24.7651	24.6454	+	Ctrl_MCD	Cluster -196	biosynthetic process;cellular biosynthetic process;cellular macromolecule biosynthetic process;cellular macromolecule metabolic process;cellular metabolic process;cellular process;macromolecule biosynthetic process;macromolecule metabolic process;metabolic process;translational elongation	structural constituent of ribosome;structural molecule activity	adherens junction;anchoring junction;cell junction;cell part;cell-substrate adherens junction;cell-substrate junction;cytosolic large ribosomal subunit;extracellular membrane-bounded organelle;extracellular organelle;extracellular region part;extracellular vesicular exosome;focal adhesion;intracellular organelle part;intracellular part;large ribosomal subunit;macromolecular complex;membrane;membr…	Ribosome		5	5	5	60	60	60	11.651	0	15.584	605140000	42	1.73015	-0.228087	-3.19938	P99027	RLA2_MOUSE	sp|P99027|RLA2_MOUSE	709	sp|P99027|RLA2_MOUSE 60S acidic ribosomal protein P2 OS=Mus musculus OX=10090 GN=Rplp2 PE=1 SV=3
25.5614	25.7908	25.6118	25.5177	25.3759	25.2794	25.4336	25.1146	+	Ctrl_MCD	Cluster -198	biological regulation;catabolic process;cellular catabolic process;cellular metabolic process;cellular nitrogen compound metabolic process;cellular process;cellular response to chemical stimulus;cellular response to hydrogen peroxide;cellular response to oxidative stress;cellular response to reactive oxygen species;cellular response to stimulus;cellular response to stress;coenzyme metabolic proce…	antioxidant activity;binding;caspase inhibitor activity;caspase regulator activity;catalytic activity;cysteine-type endopeptidase inhibitor activity;DNA binding;endopeptidase inhibitor activity;endopeptidase regulator activity;enzyme inhibitor activity;enzyme regulator activity;nucleic acid binding;oxidoreductase activity;oxidoreductase activity, acting on paired donors, with incorporation or red…	cell part;cytoplasm;cytoplasmic part;cytoplasmic vesicle;cytosol;extracellular membrane-bounded organelle;extracellular organelle;extracellular region part;extracellular space;extracellular vesicular exosome;intracellular membrane-bounded organelle;intracellular organelle;intracellular organelle lumen;intracellular organelle part;intracellular part;membrane-bounded organelle;membrane-bounded vesi…	Peroxisome	Redoxin	10	10	10	56.7	56.7	56.7	21.897	0	179.2	2688800000	119	1.87825	0.319586	3.4742	P99029	PRDX5_MOUSE	sp|P99029|PRDX5_MOUSE	711	sp|P99029|PRDX5_MOUSE Peroxiredoxin-5, mitochondrial OS=Mus musculus OX=10090 GN=Prdx5 PE=1 SV=2
25.59	25.654	25.587	24.4639	24.6215	24.2673	24.5896	24.4034	+	Ctrl_MCD	Cluster -198	biological regulation;negative regulation of catalytic activity;negative regulation of endopeptidase activity;negative regulation of hydrolase activity;negative regulation of molecular function;negative regulation of peptidase activity;regulation of biological process;regulation of catalytic activity;regulation of endopeptidase activity;regulation of hydrolase activity;regulation of metabolic pro…	binding;endopeptidase inhibitor activity;endopeptidase regulator activity;enzyme binding;enzyme inhibitor activity;enzyme regulator activity;glycoprotein binding;identical protein binding;peptidase inhibitor activity;peptidase regulator activity;protease binding;protein binding;serine-type endopeptidase inhibitor activity	cell part;cytoplasmic part;endoplasmic reticulum;extracellular membrane-bounded organelle;extracellular organelle;extracellular region;extracellular region part;extracellular space;extracellular vesicular exosome;Golgi apparatus;intracellular membrane-bounded organelle;intracellular organelle;intracellular part;membrane-bounded organelle;membrane-bounded vesicle;organelle;vesicle	Complement and coagulation cascades	Serpin	14	14	6	48.1	48.1	17.5	45.823	0	248.58	1151000000	39	1.5381	0.853275	2.85564	Q00896	A1AT3_MOUSE	sp|Q00896|A1AT3_MOUSE;sp|P07758|A1AT1_MOUSE	713	sp|Q00896|A1AT3_MOUSE Alpha-1-antitrypsin 1-3 OS=Mus musculus OX=10090 GN=Serpina1c PE=1 SV=2;sp|P07758|A1AT1_MOUSE Alpha-1-antitrypsin 1-1 OS=Mus musculus OX=10090 GN=Serpina1a PE=1 SV=4
24.4151	23.738	24.3932	23.9831	21.6895	21.1929	21.986	20.82	+	Ctrl_MCD	Cluster -198	biological regulation;negative regulation of catalytic activity;negative regulation of endopeptidase activity;negative regulation of hydrolase activity;negative regulation of molecular function;negative regulation of peptidase activity;regulation of biological process;regulation of catalytic activity;regulation of endopeptidase activity;regulation of hydrolase activity;regulation of metabolic pro…	binding;endopeptidase inhibitor activity;endopeptidase regulator activity;enzyme binding;enzyme inhibitor activity;enzyme regulator activity;glycoprotein binding;identical protein binding;peptidase inhibitor activity;peptidase regulator activity;protease binding;protein binding;serine-type endopeptidase inhibitor activity	cell part;cytoplasmic part;endoplasmic reticulum;extracellular membrane-bounded organelle;extracellular organelle;extracellular region part;extracellular space;extracellular vesicular exosome;Golgi apparatus;intracellular membrane-bounded organelle;intracellular organelle;intracellular part;membrane-bounded organelle;membrane-bounded vesicle;organelle;vesicle	Complement and coagulation cascades	Serpin	10	6	6	31.7	17.4	17.4	45.891	0	76.703	338510000	33	3.93123	2.71026	8.83064	Q00898	A1AT5_MOUSE	sp|Q00898|A1AT5_MOUSE	715	sp|Q00898|A1AT5_MOUSE Alpha-1-antitrypsin 1-5 OS=Mus musculus OX=10090 GN=Serpina1e PE=1 SV=1
28.7437	28.9433	28.8619	28.8477	28.705	28.6641	28.7718	28.5057	+	Ctrl_MCD	Cluster -198	ATP biosynthetic process;ATP hydrolysis coupled proton transport;ATP metabolic process;ATP synthesis coupled proton transport;biological regulation;biosynthetic process;cation transport;cellular biosynthetic process;cellular metabolic process;cellular nitrogen compound biosynthetic process;cellular nitrogen compound metabolic process;cellular process;energy coupled proton transport, against elect…	active transmembrane transporter activity;adenyl nucleotide binding;adenyl ribonucleotide binding;ATP binding;ATPase activity;ATPase activity, coupled;ATPase activity, coupled to movement of substances;ATPase activity, coupled to transmembrane movement of ions;ATPase activity, coupled to transmembrane movement of substances;binding;catalytic activity;cation transmembrane transporter activity;cati…	cell part;cytoplasmic part;extracellular membrane-bounded organelle;extracellular organelle;extracellular region part;extracellular vesicular exosome;intracellular membrane-bounded organelle;intracellular organelle;intracellular organelle part;intracellular part;macromolecular complex;membrane;membrane part;membrane-bounded organelle;membrane-bounded vesicle;mitochondrial inner membrane;mitochond…	Alzheimer's disease;Huntington's disease;Oxidative phosphorylation;Parkinson's disease	ATP-synt_ab;ATP-synt_ab_C;ATP-synt_ab_N	29	29	29	61.3	61.3	61.3	59.752	0	323.31	58247000000	638	1.44062	0.187496	2.68578	Q03265	ATPA_MOUSE	sp|Q03265|ATPA_MOUSE	729	sp|Q03265|ATPA_MOUSE ATP synthase subunit alpha, mitochondrial OS=Mus musculus OX=10090 GN=Atp5f1a PE=1 SV=1
21.2062	21.3131	21.0895	21.1672	20.0728	20.6923	20.4025	20.1339	+	Ctrl_MCD	Cluster -198	alcohol metabolic process;amine metabolic process;biosynthetic process;carbohydrate metabolic process;carbohydrate transport;cellular amine metabolic process;cellular biogenic amine metabolic process;cellular biosynthetic process;cellular carbohydrate metabolic process;cellular lipid metabolic process;cellular metabolic process;cellular nitrogen compound metabolic process;cellular process;establi…	binding;carboxylic acid binding;fatty acid binding;lipid binding;monocarboxylic acid binding;transporter activity	cell part;cytoplasm;extracellular membrane-bounded organelle;extracellular organelle;extracellular region part;extracellular vesicular exosome;intracellular part;membrane-bounded organelle;membrane-bounded vesicle;organelle;vesicle	PPAR signaling pathway	Lipocalin	2	2	2	13.3	13.3	13.3	15.137	0.0097656	2.9337	27798000	3	2.94742	0.868579	5.82228	Q05816	FABP5_MOUSE	sp|Q05816|FABP5_MOUSE	737	sp|Q05816|FABP5_MOUSE Fatty acid-binding protein 5 OS=Mus musculus OX=10090 GN=Fabp5 PE=1 SV=3
26.855	27.0461	27.0294	27.0601	26.7357	26.6094	26.7824	26.6938	+	Ctrl_MCD	Cluster -198	ATP biosynthetic process;ATP metabolic process;ATP synthesis coupled proton transport;biosynthetic process;cation transport;cellular biosynthetic process;cellular metabolic process;cellular nitrogen compound biosynthetic process;cellular nitrogen compound metabolic process;cellular process;energy coupled proton transport, down electrochemical gradient;establishment of localization;heterocycle bio…	ATPase activity;catalytic activity;cation transmembrane transporter activity;hydrogen ion transmembrane transporter activity;hydrolase activity;hydrolase activity, acting on acid anhydrides;hydrolase activity, acting on acid anhydrides, in phosphorus-containing anhydrides;inorganic cation transmembrane transporter activity;ion transmembrane transporter activity;monovalent inorganic cation transme…	cell part;cytoplasmic part;intracellular membrane-bounded organelle;intracellular organelle;intracellular organelle part;intracellular part;macromolecular complex;membrane part;membrane-bounded organelle;mitochondrial membrane part;mitochondrial part;mitochondrial proton-transporting ATP synthase complex;mitochondrial proton-transporting ATP synthase complex, coupling factor F(o);mitochondrion;or…	Oxidative phosphorylation	ATP-synt_E	4	4	4	52.1	52.1	52.1	8.2355	0	22.401	2837900000	101	2.53903	0.292334	4.83671	Q06185	ATP5I_MOUSE	sp|Q06185|ATP5I_MOUSE	742	sp|Q06185|ATP5I_MOUSE ATP synthase subunit e, mitochondrial OS=Mus musculus OX=10090 GN=Atp5me PE=1 SV=2
26.3955	26.3879	26.3318	26.5057	26.6133	26.6203	26.5136	26.7142	+	Ctrl_MCD	Cluster -196		calcium activated cation channel activity;calcium-activated potassium channel activity;cation channel activity;cation transmembrane transporter activity;channel activity;gated channel activity;ion channel activity;ion gated channel activity;ion transmembrane transporter activity;passive transmembrane transporter activity;potassium channel activity;substrate-specific channel activity;substrate-spe…	cell part;cytoplasmic part;endoplasmic reticulum membrane;endoplasmic reticulum part;extracellular membrane-bounded organelle;extracellular organelle;extracellular region part;extracellular vesicular exosome;integral to membrane;intracellular organelle part;intracellular part;intrinsic to membrane;membrane;membrane part;membrane-bounded organelle;membrane-bounded vesicle;nuclear membrane;nuclear …		TRIC	9	9	9	39.9	39.9	39.9	33.309	0	65.171	4653300000	130	2.06475	-0.210115	-3.83441	Q3TMP8	TM38A_MOUSE	sp|Q3TMP8|TM38A_MOUSE	762	sp|Q3TMP8|TM38A_MOUSE Trimeric intracellular cation channel type A OS=Mus musculus OX=10090 GN=Tmem38a PE=1 SV=2
23.6267	23.4605	23.5536	23.7709	23.7212	23.8058	24.0647	23.8529	+	Ctrl_MCD	Cluster -196		binding;cation binding;enzyme binding;ion binding;metal ion binding;protein binding	extracellular membrane-bounded organelle;extracellular organelle;extracellular region part;extracellular vesicular exosome;membrane-bounded organelle;membrane-bounded vesicle;organelle;vesicle		Hydrolase_6	6	6	6	48.6	48.6	48.6	28.73	0	28.12	413300000	34	1.4084	-0.258232	-2.63023	Q3UGR5	HDHD2_MOUSE	sp|Q3UGR5|HDHD2_MOUSE	769	sp|Q3UGR5|HDHD2_MOUSE Haloacid dehalogenase-like hydrolase domain-containing protein 2 OS=Mus musculus OX=10090 GN=Hdhd2 PE=1 SV=2
24.8411	24.9077	24.6933	24.7165	24.5871	24.5954	24.6769	24.5795	+	Ctrl_MCD	Cluster -198	metabolic process;oxidation-reduction process		cell part;cytoplasmic part;integral to membrane;intracellular membrane-bounded organelle;intracellular organelle;intracellular organelle part;intracellular part;intrinsic to membrane;macromolecular complex;membrane;membrane part;membrane-bounded organelle;mitochondrial membrane;mitochondrial membrane part;mitochondrial part;mitochondrial respiratory chain complex I;mitochondrion;NADH dehydrogenas…	Alzheimer's disease;Huntington's disease;Oxidative phosphorylation;Parkinson's disease	NDUF_B6	5	5	5	47.7	47.7	47.7	15.515	0	34.752	863820000	58	1.74421	0.179947	3.22508	Q3UIU2	NDUB6_MOUSE	sp|Q3UIU2|NDUB6_MOUSE	772	sp|Q3UIU2|NDUB6_MOUSE NADH dehydrogenase [ubiquinone] 1 beta subcomplex subunit 6 OS=Mus musculus OX=10090 GN=Ndufb6 PE=1 SV=3
22.5371	22.7336	22.6028	22.4005	22.2357	22.0914	22.5012	22.2182	+	Ctrl_MCD	Cluster -198	multicellular organismal process;muscle contraction;muscle system process;system process		cell part;contractile fiber part;cytoplasmic part;cytoskeletal part;extracellular region part;extracellular space;integral to membrane;intracellular organelle part;intracellular part;intrinsic to membrane;M band;membrane;membrane part;microtubule organizing center;organelle part;plasma membrane;sarcolemma;Z disc		FHA	6	6	6	8	8	8	96.932	0	13.008	170860000	34	1.49317	0.306862	2.77699	Q3URD3	SLMAP_MOUSE	sp|Q3URD3|SLMAP_MOUSE	778	sp|Q3URD3|SLMAP_MOUSE Sarcolemmal membrane-associated protein OS=Mus musculus OX=10090 GN=Slmap PE=1 SV=2
22.4552	22.6924	22.4687	22.3117	22.3134	22.2195	22.272	22.3116	+	Ctrl_MCD	Cluster -198	cellular macromolecule metabolic process;cellular metabolic process;cellular process;cellular protein metabolic process;dephosphorylation;macromolecule metabolic process;macromolecule modification;metabolic process;peptidyl-threonine dephosphorylation;phosphate-containing compound metabolic process;phosphorus metabolic process;primary metabolic process;protein dephosphorylation;protein metabolic …	[pyruvate dehydrogenase (lipoamide)] phosphatase activity;binding;calcium ion binding;catalytic activity;cation binding;hydrolase activity;hydrolase activity, acting on ester bonds;ion binding;metal ion binding;phosphatase activity;phosphoprotein phosphatase activity;phosphoric ester hydrolase activity;protein serine/threonine phosphatase activity	cell part;cytoplasmic part;intracellular membrane-bounded organelle;intracellular organelle;intracellular organelle lumen;intracellular organelle part;intracellular part;membrane-bounded organelle;membrane-enclosed lumen;mitochondrial matrix;mitochondrial part;mitochondrion;organelle;organelle lumen;organelle part		PP2C	7	7	7	16.7	16.7	16.7	61.18	0	20.486	277280000	52	1.32359	0.202881	2.48521	Q3UV70	PDP1_MOUSE	sp|Q3UV70|PDP1_MOUSE	779	sp|Q3UV70|PDP1_MOUSE [Pyruvate dehydrogenase [acetyl-transferring]]-phosphatase 1, mitochondrial OS=Mus musculus OX=10090 GN=Pdp1 PE=1 SV=1
27.0383	26.8039	26.8247	26.9431	27.1001	27.0744	27.0272	27.3213	+	Ctrl_MCD	Cluster -196	biosynthetic process;cellular biosynthetic process;cellular metabolic compound salvage;cellular metabolic process;cellular nitrogen compound biosynthetic process;cellular nitrogen compound metabolic process;cellular process;heterocycle biosynthetic process;heterocycle metabolic process;IMP biosynthetic process;IMP metabolic process;IMP salvage;metabolic process;nitrogen compound metabolic process…	AMP deaminase activity;binding;catalytic activity;cation binding;deaminase activity;hydrolase activity;hydrolase activity, acting on carbon-nitrogen (but not peptide) bonds;hydrolase activity, acting on carbon-nitrogen (but not peptide) bonds, in cyclic amidines;ion binding;metal ion binding		Purine metabolism	A_deaminase	36	36	36	71.8	71.8	71.8	86.104	0	323.31	19546000000	611	1.43728	-0.228231	-2.68	Q3V1D3	AMPD1_MOUSE	sp|Q3V1D3|AMPD1_MOUSE	782	sp|Q3V1D3|AMPD1_MOUSE AMP deaminase 1 OS=Mus musculus OX=10090 GN=Ampd1 PE=1 SV=2
24.4478	24.2998	24.6601	24.6961	20.5367	20.0785	22.3589	24.5207	+	Ctrl_MCD	Cluster -198	actin cytoskeleton organization;actin filament-based process;anatomical structure development;anatomical structure morphogenesis;cardiac muscle tissue morphogenesis;cardiac septum development;cell junction organization;cell-cell junction organization;cellular component organization;cellular component organization at cellular level;cellular component organization or biogenesis;cellular component o…	actinin binding;alpha-actinin binding;binding;cation binding;cytoskeletal protein binding;ion binding;metal ion binding;protein binding;transition metal ion binding;zinc ion binding	cell junction;cell part;contractile fiber part;cytoplasmic part;intracellular part;organelle part;Z disc		LIM;Xin	6	5	5	2.2	2	2	428.25	0	9.5916	199630000	7	1.39879	2.65229	2.6137	Q4U4S6	XIRP2_MOUSE	sp|Q4U4S6|XIRP2_MOUSE	784	sp|Q4U4S6|XIRP2_MOUSE Xin actin-binding repeat-containing protein 2 OS=Mus musculus OX=10090 GN=Xirp2 PE=1 SV=1
32.1584	32.0273	32.0655	32.296	32.2014	32.4274	32.4599	32.618	+	Ctrl_MCD	Cluster -196	multicellular organismal process;muscle contraction;muscle system process;response to activity;response to stimulus;system process	adenyl nucleotide binding;adenyl ribonucleotide binding;ATP binding;binding;catalytic activity;double-stranded RNA binding;hydrolase activity;hydrolase activity, acting on acid anhydrides;hydrolase activity, acting on acid anhydrides, in phosphorus-containing anhydrides;motor activity;nucleic acid binding;nucleoside-triphosphatase activity;nucleotide binding;purine nucleotide binding;purine ribon…	cell part;contractile fiber;cytoplasmic part;cytoskeletal part;cytosol;intracellular non-membrane-bounded organelle;intracellular organelle;intracellular organelle part;intracellular part;macromolecular complex;myofibril;myosin complex;myosin filament;non-membrane-bounded organelle;organelle;organelle part;protein complex	Tight junction;Viral myocarditis	Myosin_head;Myosin_N;Myosin_tail_1	149	149	43	67.3	67.3	22.9	222.86	0	323.31	261000000000	2087	1.48963	-0.289877	-2.77082	Q5SX39	MYH4_MOUSE	sp|Q5SX39|MYH4_MOUSE	795	sp|Q5SX39|MYH4_MOUSE Myosin-4 OS=Mus musculus OX=10090 GN=Myh4 PE=2 SV=1
21.5023	20.5996	21.3398	20.3989	21.9286	21.946	21.567	21.6816	+	Ctrl_MCD	Cluster -196	catabolic process;cell differentiation;cellular developmental process;cellular process;developmental process;epithelial cell differentiation;metabolic process	binding;catalytic activity;cation binding;hydrolase activity;hydrolase activity, acting on ester bonds;ion binding;metal ion binding;transition metal ion binding;zinc ion binding	extracellular membrane-bounded organelle;extracellular organelle;extracellular region part;extracellular vesicular exosome;membrane-bounded organelle;membrane-bounded vesicle;organelle;vesicle		PTE	2	2	2	11.5	11.5	11.5	39.218	0	14.426	39465000	9	1.54074	-0.820626	-2.86028	Q60866	PTER_MOUSE	sp|Q60866|PTER_MOUSE	815	sp|Q60866|PTER_MOUSE Phosphotriesterase-related protein OS=Mus musculus OX=10090 GN=Pter PE=1 SV=1
25.9083	25.9349	25.8369	25.8056	25.7906	25.7828	25.6091	25.5432	+	Ctrl_MCD	Cluster -198	biological regulation;negative regulation of biological process;negative regulation of cellular component organization;negative regulation of cellular process;negative regulation of protein complex assembly;negative regulation of protein polymerization;regulation of biological process;regulation of cellular component biogenesis;regulation of cellular component organization;regulation of cellular …	anion channel activity;anion transmembrane transporter activity;binding;channel activity;gated channel activity;ion channel activity;ion transmembrane transporter activity;nucleotide binding;passive transmembrane transporter activity;porin activity;substrate-specific channel activity;substrate-specific transmembrane transporter activity;substrate-specific transporter activity;transmembrane transp…	cell part;cytoplasmic part;extracellular membrane-bounded organelle;extracellular organelle;extracellular region part;extracellular vesicular exosome;intracellular membrane-bounded organelle;intracellular non-membrane-bounded organelle;intracellular organelle;intracellular organelle part;intracellular part;macromolecular complex;membrane;membrane part;membrane-bounded organelle;membrane-bounded v…	Calcium signaling pathway;Huntington's disease;Parkinson's disease	Porin_3	13	13	13	63.4	63.4	63.4	31.732	0	91.403	3265300000	132	1.47516	0.190001	2.74565	Q60930	VDAC2_MOUSE	sp|Q60930|VDAC2_MOUSE	818	sp|Q60930|VDAC2_MOUSE Voltage-dependent anion-selective channel protein 2 OS=Mus musculus OX=10090 GN=Vdac2 PE=1 SV=2
26.3098	26.4454	26.3511	26.2525	26.2111	26.2657	26.1746	26.0988	+	Ctrl_MCD	Cluster -198	behavior;behavioral defense response;behavioral fear response;cell communication;cell-cell signaling;cellular process;cognition;defense response;fear response;learning;learning or memory;multicellular organismal process;multicellular organismal response to stress;neurological system process;neuron-neuron synaptic transmission;response to stimulus;response to stress;signaling;synaptic transmission…	anion channel activity;anion transmembrane transporter activity;binding;channel activity;gated channel activity;ion channel activity;ion transmembrane transporter activity;nucleotide binding;passive transmembrane transporter activity;porin activity;substrate-specific channel activity;substrate-specific transmembrane transporter activity;substrate-specific transporter activity;transmembrane transp…	cell part;cytoplasmic part;extracellular membrane-bounded organelle;extracellular organelle;extracellular region part;extracellular vesicular exosome;intracellular membrane-bounded organelle;intracellular organelle;intracellular organelle part;intracellular part;macromolecular complex;membrane;membrane part;membrane-bounded organelle;membrane-bounded vesicle;mitochondrial inner membrane;mitochond…	Calcium signaling pathway;Huntington's disease;Parkinson's disease	Porin_3	10	10	10	44.9	44.9	44.9	30.752	0	323.31	4310800000	105	1.5277	0.152163	2.83737	Q60931	VDAC3_MOUSE	sp|Q60931|VDAC3_MOUSE	819	sp|Q60931|VDAC3_MOUSE Voltage-dependent anion-selective channel protein 3 OS=Mus musculus OX=10090 GN=Vdac3 PE=1 SV=1
23.6509	23.6042	23.5974	23.5885	23.6886	23.7831	23.7301	23.7274	+	Ctrl_MCD	Cluster -196	biological regulation;cellular chemical homeostasis;cellular component organization;cellular component organization or biogenesis;cellular homeostasis;cellular ion homeostasis;cellular process;chemical homeostasis;homeostatic process;ion homeostasis;neuromuscular junction development;regulation of biological process;regulation of biological quality;regulation of cardiac muscle contraction;regulat…	ATPase binding;binding;enzyme binding;ion channel binding;nitric-oxide synthase binding;protein binding	cell junction;cell part;cytoplasm;cytoskeleton;intracellular;intracellular non-membrane-bounded organelle;intracellular organelle;intracellular part;macromolecular complex;membrane;non-membrane-bounded organelle;organelle;plasma membrane;postsynaptic membrane;protein complex;sarcolemma;synapse part;synaptic membrane		PDZ	11	11	11	36.4	36.4	36.4	53.664	0	104.01	826060000	77	2.65883	-0.122054	-5.11279	Q61234	SNTA1_MOUSE	sp|Q61234|SNTA1_MOUSE	834	sp|Q61234|SNTA1_MOUSE Alpha-1-syntrophin OS=Mus musculus OX=10090 GN=Snta1 PE=1 SV=1
22.8021	22.8449	22.8299	22.7622	23.038	22.949	22.8529	23.0491	+	Ctrl_MCD	Cluster -196	anatomical structure development;biological regulation;cell differentiation;cellular developmental process;cellular process;developmental process;muscle organ development;muscle structure development;negative regulation of biological process;negative regulation of biosynthetic process;negative regulation of cellular biosynthetic process;negative regulation of cellular macromolecule biosynthetic p…	binding;G-quadruplex RNA binding;mRNA 3'-UTR binding;mRNA binding;nucleic acid binding;RNA binding	axon;cell part;cell projection;cell projection part;contractile fiber part;costamere;cytoplasm;cytoplasmic part;dendrite;dendritic spine;intracellular membrane-bounded organelle;intracellular non-membrane-bounded organelle;intracellular organelle;intracellular part;macromolecular complex;membrane;membrane-bounded organelle;neuron projection;neuron spine;non-membrane-bounded organelle;nucleus;orga…		Agenet;FXR1P_C;KH_1	16	16	15	30.9	30.9	29.7	76.221	0	45.128	501770000	75	1.78862	-0.162466	-3.30679	Q61584	FXR1_MOUSE	sp|Q61584|FXR1_MOUSE	842	sp|Q61584|FXR1_MOUSE Fragile X mental retardation syndrome-related protein 1 OS=Mus musculus OX=10090 GN=Fxr1 PE=1 SV=2
20.7427	20.3574	20.3681	20.817	21.4771	21.1749	20.6218	21.2442	+	Ctrl_MCD	Cluster -196	apoptosis;biological regulation;carbohydrate transport;cell cycle checkpoint;cell death;cellular process;cellular response to stimulus;cellular response to stress;death;DNA damage checkpoint;DNA integrity checkpoint;establishment of localization;intracellular signal transduction;negative regulation of biological process;negative regulation of glucose import;negative regulation of glucose transpor…	binding;enzyme binding;kinase binding;protein binding;protein kinase binding;protein kinase C binding	cell part;cytoplasm;cytoskeletal part;intracellular organelle part;intracellular part;macromolecular complex;microtubule associated complex;organelle part;protein complex		DED	2	2	2	18.5	18.5	18.5	15.054	0.0035014	3.8537	34425000	3	1.36729	-0.558188	-2.55971	Q62048	PEA15_MOUSE	sp|Q62048|PEA15_MOUSE	855	sp|Q62048|PEA15_MOUSE Astrocytic phosphoprotein PEA-15 OS=Mus musculus OX=10090 GN=Pea15 PE=1 SV=1
27.7231	27.9056	27.6627	27.7129	27.6226	27.5563	27.645	27.4627	+	Ctrl_MCD	Cluster -198		binding;catalytic activity;cation transmembrane transporter activity;cytochrome-c oxidase activity;heme-copper terminal oxidase activity;hydrogen ion transmembrane transporter activity;inorganic cation transmembrane transporter activity;ion transmembrane transporter activity;monovalent inorganic cation transmembrane transporter activity;oxidoreductase activity;oxidoreductase activity, acting on a…	cell part;cytoplasmic part;extracellular membrane-bounded organelle;extracellular organelle;extracellular region part;extracellular vesicular exosome;intracellular membrane-bounded organelle;intracellular organelle;intracellular organelle part;intracellular part;macromolecular complex;membrane;membrane part;membrane-bounded organelle;membrane-bounded vesicle;mitochondrial inner membrane;mitochond…	Alzheimer's disease;Huntington's disease;Oxidative phosphorylation;Parkinson's disease	B12D	5	5	5	54.9	54.9	54.9	9.3267	0	16.197	8130700000	111	1.43407	0.17942	2.67445	Q62425	NDUA4_MOUSE	sp|Q62425|NDUA4_MOUSE	867	sp|Q62425|NDUA4_MOUSE Cytochrome c oxidase subunit NDUFA4 OS=Mus musculus OX=10090 GN=Ndufa4 PE=1 SV=2
22.3745	22.2234	22.4094	22.3297	22.4739	22.3908	22.5341	22.6454	+	Ctrl_MCD	Cluster -196	establishment of localization;establishment of protein localization;protein transport;transport	binding;selenium binding	cell part;cytoplasmic part;cytosol;extracellular membrane-bounded organelle;extracellular organelle;extracellular region part;extracellular space;extracellular vesicular exosome;intracellular non-membrane-bounded organelle;intracellular organelle;intracellular organelle part;intracellular part;membrane;membrane-bounded organelle;membrane-bounded vesicle;non-membrane-bounded organelle;nuclear part…		SBP56	11	11	11	28.6	28.6	28.6	52.609	0	27.783	312720000	55	1.41151	-0.176792	-2.63557	Q63836	SBP2_MOUSE	sp|Q63836|SBP2_MOUSE;sp|P17563|SBP1_MOUSE	311	sp|Q63836|SBP2_MOUSE Selenium-binding protein 2 OS=Mus musculus OX=10090 GN=Selenbp2 PE=1 SV=2;sp|P17563|SBP1_MOUSE Methanethiol oxidase OS=Mus musculus OX=10090 GN=Selenbp1 PE=1 SV=2
22.0167	20.0526	20.9111	22.2835	22.8415	22.8234	22.4675	22.8625	+	Ctrl_MCD	Cluster -196	activation of MAPK activity;anatomical structure formation involved in morphogenesis;anatomical structure morphogenesis;biological regulation;cell proliferation;cellular macromolecule metabolic process;cellular metabolic process;cellular process;cellular protein metabolic process;cellular response to stimulus;developmental process;epithelial cell proliferation;epithelial cell proliferation involv…	adenyl nucleotide binding;adenyl ribonucleotide binding;ATP binding;binding;catalytic activity;enzyme activator activity;enzyme regulator activity;kinase activator activity;kinase activity;kinase regulator activity;MAP kinase kinase activity;nucleotide binding;PDZ domain binding;phosphotransferase activity, alcohol group as acceptor;protein binding;protein complex scaffold;protein domain specific…	adherens junction;anchoring junction;cell cortex;cell junction;cell part;cell-cell junction;cell-substrate adherens junction;cell-substrate junction;cytoplasm;cytoplasmic part;cytoskeletal part;cytosol;early endosome;endoplasmic reticulum;endosome;focal adhesion;Golgi apparatus;internal side of plasma membrane;intracellular membrane-bounded organelle;intracellular organelle;intracellular organell…	Acute myeloid leukemia;B cell receptor signaling pathway;Bladder cancer;Chronic myeloid leukemia;Endometrial cancer;ErbB signaling pathway;Fc epsilon RI signaling pathway;Gap junction;Glioma;GnRH signaling pathway;Insulin signaling pathway;Long-term depression;Long-term potentiation;MAPK signaling pathway;Melanogenesis;Melanoma;Natural killer cell mediated cytotoxicity;Neurotrophin signaling path…	Pkinase	4	3	3	20.7	15.2	15.2	44.402	0	10.343	94165000	7	1.46898	-1.43275	-2.73491	Q63932	MP2K2_MOUSE	sp|Q63932|MP2K2_MOUSE	872	sp|Q63932|MP2K2_MOUSE Dual specificity mitogen-activated protein kinase kinase 2 OS=Mus musculus OX=10090 GN=Map2k2 PE=1 SV=2
22.5894	22.6955	22.7863	22.7832	22.8357	22.9932	22.8171	22.8938	+	Ctrl_MCD	Cluster -196	biological regulation;biosynthetic process;cellular biosynthetic process;cellular macromolecule biosynthetic process;cellular macromolecule metabolic process;cellular metabolic process;cellular nitrogen compound metabolic process;cellular process;chordate embryonic development;developmental process;embryo development;embryo development ending in birth or egg hatching;establishment of localization…		cell part;cytoplasm;intracellular membrane-bounded organelle;intracellular organelle;intracellular part;membrane-bounded organelle;nucleus;organelle		NAC	3	3	3	32.4	32.4	32.4	22.031	0	23.856	183440000	26	1.51064	-0.171354	-2.8075	Q64152	BTF3_MOUSE	sp|Q64152|BTF3_MOUSE	875	sp|Q64152|BTF3_MOUSE Transcription factor BTF3 OS=Mus musculus OX=10090 GN=Btf3 PE=1 SV=3
25.4975	25.3933	25.4357	25.3956	25.5931	25.5859	25.4523	25.7293	+	Ctrl_MCD	Cluster -196	alcohol biosynthetic process;alcohol catabolic process;alcohol metabolic process;alditol catabolic process;alditol metabolic process;anatomical structure development;biosynthetic process;camera-type eye development;carbohydrate biosynthetic process;carbohydrate catabolic process;carbohydrate metabolic process;catabolic process;cellular biosynthetic process;cellular carbohydrate biosynthetic proce…	binding;calcium ion binding;catalytic activity;cation binding;glycerol-3-phosphate dehydrogenase activity;ion binding;metal ion binding;oxidoreductase activity;oxidoreductase activity, acting on CH-OH group of donors;oxidoreductase activity, acting on the CH-OH group of donors, quinone or similar compound as acceptor;sn-glycerol-3-phosphate:ubiquinone oxidoreductase activity;sn-glycerol-3-phospha…	cell part;cytoplasmic part;glycerol-3-phosphate dehydrogenase complex;intracellular membrane-bounded organelle;intracellular organelle;intracellular organelle part;intracellular part;macromolecular complex;membrane;membrane-bounded organelle;mitochondrial inner membrane;mitochondrial membrane;mitochondrial part;mitochondrion;organelle;organelle inner membrane;organelle membrane;organelle part;pro…	Glycerophospholipid metabolism	DAO;EF-hand_7	36	36	36	68	68	68	80.953	0	211.57	5670800000	369	1.38626	-0.159646	-2.5922	Q64521	GPDM_MOUSE	sp|Q64521|GPDM_MOUSE	881	sp|Q64521|GPDM_MOUSE Glycerol-3-phosphate dehydrogenase, mitochondrial OS=Mus musculus OX=10090 GN=Gpd2 PE=1 SV=2
24.0652	24.0187	24.0278	24.0717	23.9497	24.0008	23.9465	23.793	+	Ctrl_MCD	Cluster -198	adherens junction assembly;adherens junction organization;anatomical structure morphogenesis;apical junction assembly;axon extension;biological adhesion;biological regulation;cell adhesion;cell growth;cell junction assembly;cell junction organization;cell projection assembly;cell projection organization;cell-cell adhesion;cell-cell junction assembly;cell-cell junction organization;cell-matrix adh…	alpha-catenin binding;binding;dystroglycan binding;glycoprotein binding;protein binding;structural molecule activity	actin cytoskeleton;adherens junction;anchoring junction;cell junction;cell part;cell-cell adherens junction;cell-cell junction;cell-substrate adherens junction;cell-substrate junction;contractile fiber part;costamere;cytoplasm;cytoplasmic part;cytoskeleton;extracellular membrane-bounded organelle;extracellular organelle;extracellular region part;extracellular vesicular exosome;fascia adherens;foc…	Adherens junction;Amoebiasis;Bacterial invasion of epithelial cells;Focal adhesion;Leukocyte transendothelial migration;Regulation of actin cytoskeleton;Shigellosis	Vinculin	35	35	35	43.6	43.6	43.6	116.72	0	145.32	2142900000	212	1.41067	0.123358	2.63412	Q64727	VINC_MOUSE	sp|Q64727|VINC_MOUSE	887	sp|Q64727|VINC_MOUSE Vinculin OS=Mus musculus OX=10090 GN=Vcl PE=1 SV=4
23.6541	23.0556	23.3793	23.5727	23.8441	23.865	23.68	24.2234	+	Ctrl_MCD	Cluster -196	carbohydrate metabolic process;cellular carbohydrate metabolic process;cellular macromolecule metabolic process;cellular metabolic process;cellular process;cellular protein metabolic process;glycosylation;macromolecule glycosylation;macromolecule metabolic process;macromolecule modification;metabolic process;primary metabolic process;protein glycosylation;protein metabolic process;protein modific…	binding;catalytic activity;glucosyltransferase activity;protein binding;transferase activity;transferase activity, transferring glycosyl groups;transferase activity, transferring hexosyl groups;UDP-glucose:glycoprotein glucosyltransferase activity;UDP-glucosyltransferase activity;UDP-glycosyltransferase activity;unfolded protein binding	cell part;cytoplasmic part;endoplasmic reticulum;endoplasmic reticulum lumen;endoplasmic reticulum part;endoplasmic reticulum-Golgi intermediate compartment;extracellular membrane-bounded organelle;extracellular organelle;extracellular region part;extracellular vesicular exosome;intracellular membrane-bounded organelle;intracellular organelle;intracellular organelle lumen;intracellular organelle …	Protein processing in endoplasmic reticulum	UDP-g_GGTase	10	10	10	9.9	9.9	9.9	176.43	0	23.441	256270000	28	1.49399	-0.487737	-2.77844	Q6P5E4	UGGG1_MOUSE	sp|Q6P5E4|UGGG1_MOUSE	900	sp|Q6P5E4|UGGG1_MOUSE UDP-glucose:glycoprotein glucosyltransferase 1 OS=Mus musculus OX=10090 GN=Uggt1 PE=1 SV=4
28.4245	28.6727	28.58	28.6076	28.3026	28.2573	28.3875	27.9154	+	Ctrl_MCD	Cluster -198	amine metabolic process;carboxylic acid metabolic process;cellular amine metabolic process;cellular amino acid metabolic process;cellular ketone metabolic process;cellular metabolic process;cellular modified amino acid metabolic process;cellular nitrogen compound metabolic process;cellular process;metabolic process;nitrogen compound metabolic process;organic acid metabolic process;oxoacid metabol…	adenyl nucleotide binding;adenyl ribonucleotide binding;ATP binding;binding;catalytic activity;creatine kinase activity;kinase activity;nucleotide binding;phosphotransferase activity, nitrogenous group as acceptor;purine nucleotide binding;purine ribonucleoside triphosphate binding;purine ribonucleotide binding;ribonucleotide binding;transferase activity;transferase activity, transferring phospho…	cell part;cytoplasmic part;intracellular membrane-bounded organelle;intracellular organelle;intracellular organelle part;intracellular part;membrane;membrane-bounded organelle;mitochondrial inner membrane;mitochondrial membrane;mitochondrial part;mitochondrion;organelle;organelle inner membrane;organelle membrane;organelle part	Arginine and proline metabolism	ATP-gua_Ptrans;ATP-gua_PtransN	21	21	19	60.4	60.4	54.4	47.473	0	323.31	27580000000	575	1.65179	0.355509	3.05753	Q6P8J7	KCRS_MOUSE	sp|Q6P8J7|KCRS_MOUSE	902	sp|Q6P8J7|KCRS_MOUSE Creatine kinase S-type, mitochondrial OS=Mus musculus OX=10090 GN=Ckmt2 PE=1 SV=1
23.8438	23.9213	23.8057	23.8225	23.9622	24.0139	23.9943	24.1399	+	Ctrl_MCD	Cluster -196	cellular component assembly;cellular component organization;cellular component organization at cellular level;cellular component organization or biogenesis;cellular component organization or biogenesis at cellular level;cellular process;endoplasmic reticulum organization;Golgi organization;macromolecular complex assembly;macromolecular complex subunit organization;organelle organization;protein c…	binding;catalytic activity;GTP binding;GTPase activity;guanyl nucleotide binding;guanyl ribonucleotide binding;hydrolase activity;hydrolase activity, acting on acid anhydrides;hydrolase activity, acting on acid anhydrides, in phosphorus-containing anhydrides;identical protein binding;nucleoside-triphosphatase activity;nucleotide binding;protein binding;purine nucleotide binding;purine ribonucleos…	cell part;cytoplasmic part;endoplasmic reticulum;endoplasmic reticulum membrane;endoplasmic reticulum part;integral to membrane;intracellular membrane-bounded organelle;intracellular organelle;intracellular organelle part;intracellular part;intrinsic to membrane;membrane;membrane part;membrane-bounded organelle;organelle;organelle membrane;organelle part		GBP	17	17	17	36.9	36.9	36.9	66.223	0	52.346	1090200000	133	2.07252	-0.179264	-3.84978	Q6PA06	ATLA2_MOUSE	sp|Q6PA06|ATLA2_MOUSE	906	sp|Q6PA06|ATLA2_MOUSE Atlastin-2 OS=Mus musculus OX=10090 GN=Atl2 PE=1 SV=1
23.1049	22.7691	23.0595	22.9864	23.0399	23.2489	23.2987	23.2627	+	Ctrl_MCD	Cluster -196	biological regulation;biosynthetic process;carboxylic acid biosynthetic process;carboxylic acid metabolic process;cellular biosynthetic process;cellular ketone metabolic process;cellular lipid metabolic process;cellular macromolecule metabolic process;cellular metabolic process;cellular process;cellular protein metabolic process;cellular response to stimulus;fatty acid biosynthetic process;fatty …	AMP-activated protein kinase activity;binding;catalytic activity;identical protein binding;kinase activity;phosphotransferase activity, alcohol group as acceptor;protein binding;protein kinase activity;protein serine/threonine kinase activity;transferase activity;transferase activity, transferring phosphorus-containing groups	AMP-activated protein kinase complex;cell part;cytoplasmic part;cytosol;intracellular organelle part;intracellular part;macromolecular complex;nuclear part;nucleoplasm;organelle part;protein complex	Adipocytokine signaling pathway;Hypertrophic cardiomyopathy (HCM);Insulin signaling pathway	AMPKBI	8	8	8	51.3	51.3	51.3	30.209	0	12.869	207910000	18	1.30714	-0.232595	-2.45728	Q6PAM0	AAKB2_MOUSE	sp|Q6PAM0|AAKB2_MOUSE	907	sp|Q6PAM0|AAKB2_MOUSE 5-AMP-activated protein kinase subunit beta-2 OS=Mus musculus OX=10090 GN=Prkab2 PE=1 SV=1
23.835	24.0038	23.9012	23.8067	23.703	23.7076	23.7335	23.545	+	Ctrl_MCD	Cluster -198	biological regulation;biosynthetic process;cellular biosynthetic process;cellular macromolecule biosynthetic process;cellular macromolecule metabolic process;cellular metabolic process;cellular nitrogen compound metabolic process;cellular process;establishment of localization;establishment of RNA localization;macromolecule biosynthetic process;macromolecule metabolic process;metabolic process;mRN…	beta-tubulin binding;binding;cytoskeletal protein binding;DNA binding;nucleic acid binding;protein binding;RNA binding;single-stranded DNA binding;structure-specific DNA binding;tubulin binding	cell part;chromosome;condensed chromosome;condensed nuclear chromosome;cytoplasm;cytoplasmic part;cytoskeletal part;cytoskeleton;intracellular membrane-bounded organelle;intracellular non-membrane-bounded organelle;intracellular organelle;intracellular organelle part;intracellular part;macromolecular complex;membrane;membrane part;membrane-bounded organelle;microtubule;mitochondrial nucleoid;mito…		PPR;PPR_3	33	33	33	29.4	29.4	29.4	156.61	0	91.396	1548900000	209	1.88959	0.214423	3.49563	Q6PB66	LPPRC_MOUSE	sp|Q6PB66|LPPRC_MOUSE	908	sp|Q6PB66|LPPRC_MOUSE Leucine-rich PPR motif-containing protein, mitochondrial OS=Mus musculus OX=10090 GN=Lrpprc PE=1 SV=2
21.2424	21.1217	21.083	20.9845	20.9481	20.8339	20.8152	20.8695	+	Ctrl_MCD	Cluster -198	biological regulation;cell differentiation;cellular component assembly;cellular component assembly at cellular level;cellular component organization;cellular component organization at cellular level;cellular component organization or biogenesis;cellular component organization or biogenesis at cellular level;cellular developmental process;cellular macromolecular complex assembly;cellular macromole…		cell part;cullin-RING ubiquitin ligase complex;cytoplasm;extracellular membrane-bounded organelle;extracellular organelle;extracellular region part;extracellular vesicular exosome;intracellular membrane-bounded organelle;intracellular organelle;intracellular organelle part;intracellular part;macromolecular complex;membrane;membrane-bounded organelle;membrane-bounded vesicle;nuclear part;nucleopla…		TIP120	3	3	3	3.3	3.3	3.3	136.33	0.0007716	5.2638	46944000	9	2.12932	0.241253	3.96318	Q6ZQ38	CAND1_MOUSE	sp|Q6ZQ38|CAND1_MOUSE	919	sp|Q6ZQ38|CAND1_MOUSE Cullin-associated NEDD8-dissociated protein 1 OS=Mus musculus OX=10090 GN=Cand1 PE=1 SV=2
24.6572	24.6757	24.6746	24.7329	24.6556	24.6315	24.6098	24.5389	+	Ctrl_MCD	Cluster -198	cellular localization;cellular macromolecule localization;cellular process;cellular protein localization;localization;macromolecule localization;protein localization;protein localization in mitochondrion;protein localization to organelle		cell part;cytoplasmic part;extracellular membrane-bounded organelle;extracellular organelle;extracellular region part;extracellular vesicular exosome;integral to membrane;intracellular membrane-bounded organelle;intracellular organelle;intracellular organelle part;intracellular part;intrinsic to membrane;membrane;membrane part;membrane-bounded organelle;membrane-bounded vesicle;mitochondrial inne…		Mito_carr	6	6	6	34.3	34.3	34.3	33.499	0	119.13	684400000	64	1.35121	0.076158	2.53225	Q791V5	MTCH2_MOUSE	sp|Q791V5|MTCH2_MOUSE	936	sp|Q791V5|MTCH2_MOUSE Mitochondrial carrier homolog 2 OS=Mus musculus OX=10090 GN=Mtch2 PE=1 SV=1
28.2602	28.3132	28.2879	28.2665	28.1328	28.1975	28.2175	28.1451	+	Ctrl_MCD	Cluster -198		binding;GTP binding;guanyl nucleotide binding;guanyl ribonucleotide binding;nucleotide binding;purine nucleotide binding;purine ribonucleoside triphosphate binding;purine ribonucleotide binding;ribonucleotide binding	cell part;cytoplasmic part;endoplasmic reticulum lumen;endoplasmic reticulum part;intracellular organelle lumen;intracellular organelle part;intracellular part;membrane-enclosed lumen;organelle lumen;organelle part;sarcoplasmic reticulum lumen			35	35	35	49.3	49.3	49.3	99.183	0	323.31	41249000000	787	2.43216	0.1087	4.59874	Q7TQ48	SRCA_MOUSE	sp|Q7TQ48|SRCA_MOUSE	947	sp|Q7TQ48|SRCA_MOUSE Sarcalumenin OS=Mus musculus OX=10090 GN=Srl PE=1 SV=1
25.2926	25.5121	25.2291	25.3371	24.6881	25.0418	24.6995	24.2492	+	Ctrl_MCD	Cluster -198	adipose tissue development;anatomical structure development;brain development;developmental process;liver development;organ development;response to cadmium ion;response to chemical stimulus;response to corticosteroid stimulus;response to corticosterone stimulus;response to drug;response to endogenous stimulus;response to estradiol stimulus;response to estrogen stimulus;response to ethanol;respons…	3-hydroxybutyrate dehydrogenase activity;binding;catalytic activity;lipid binding;oxidoreductase activity;oxidoreductase activity, acting on CH-OH group of donors;oxidoreductase activity, acting on the CH-OH group of donors, NAD or NADP as acceptor;phospholipid binding	cell part;cytoplasm;cytoplasmic part;intracellular membrane-bounded organelle;intracellular organelle;intracellular organelle lumen;intracellular organelle part;intracellular part;membrane;membrane-bounded organelle;membrane-enclosed lumen;mitochondrial inner membrane;mitochondrial matrix;mitochondrial membrane;mitochondrial part;mitochondrion;nuclear part;nucleoplasm;organelle;organelle inner me…	Butanoate metabolism;Synthesis and degradation of ketone bodies	adh_short	11	11	11	43.1	43.1	43.1	38.299	0	64.867	920880000	60	2.08899	0.673067	3.88249	Q80XN0	BDH_MOUSE	sp|Q80XN0|BDH_MOUSE	961	sp|Q80XN0|BDH_MOUSE D-beta-hydroxybutyrate dehydrogenase, mitochondrial OS=Mus musculus OX=10090 GN=Bdh1 PE=1 SV=2
25.2799	25.4967	25.3007	25.3124	25.1154	25.2085	25.1476	25.009	+	Ctrl_MCD	Cluster -198	biosynthetic process;cellular biosynthetic process;cellular macromolecule biosynthetic process;cellular macromolecule metabolic process;cellular metabolic process;cellular process;macromolecule biosynthetic process;macromolecule metabolic process;metabolic process;translational elongation	binding;catalytic activity;GTP binding;GTPase activity;guanyl nucleotide binding;guanyl ribonucleotide binding;hydrolase activity;hydrolase activity, acting on acid anhydrides;hydrolase activity, acting on acid anhydrides, in phosphorus-containing anhydrides;nucleic acid binding;nucleoside-triphosphatase activity;nucleotide binding;purine nucleotide binding;purine ribonucleoside triphosphate bind…	cell part;cytoplasmic part;extracellular membrane-bounded organelle;extracellular organelle;extracellular region part;extracellular vesicular exosome;intracellular membrane-bounded organelle;intracellular non-membrane-bounded organelle;intracellular organelle;intracellular organelle part;intracellular part;membrane;membrane-bounded organelle;membrane-bounded vesicle;mitochondrial inner membrane;m…	Plant-pathogen interaction	GTP_EFTU;GTP_EFTU_D2;GTP_EFTU_D3	22	22	22	61.7	61.7	61.7	49.508	0	92.774	3514200000	215	1.88178	0.227319	3.48087	Q8BFR5	EFTU_MOUSE	sp|Q8BFR5|EFTU_MOUSE	964	sp|Q8BFR5|EFTU_MOUSE Elongation factor Tu, mitochondrial OS=Mus musculus OX=10090 GN=Tufm PE=1 SV=1
26.3412	26.5268	26.4167	26.4231	26.2239	26.1992	26.323	26.1933	+	Ctrl_MCD	Cluster -198	acidic amino acid transport;amine transport;amino acid transport;anion transport;aspartate transport;carboxylic acid transport;establishment of localization;establishment of localization in cell;intracellular transport;ion transport;L-glutamate transport;malate-aspartate shuttle;mitochondrial transport;nitrogen compound transport;organic acid transport;organic anion transport;organic substance tr…	acidic amino acid transmembrane transporter activity;active transmembrane transporter activity;amine transmembrane transporter activity;amino acid transmembrane transporter activity;binding;calcium ion binding;carboxylic acid transmembrane transporter activity;cation binding;ion binding;L-amino acid transmembrane transporter activity;L-aspartate transmembrane transporter activity;L-glutamate tran…	cell part;cytoplasmic part;integral to membrane;intracellular membrane-bounded organelle;intracellular organelle;intracellular organelle part;intracellular part;intrinsic to membrane;membrane;membrane part;membrane-bounded organelle;mitochondrial inner membrane;mitochondrial membrane;mitochondrial part;mitochondrion;myelin sheath;organelle;organelle inner membrane;organelle membrane;organelle part		EF-hand_6;Mito_carr	34	34	30	68.5	68.5	63.2	74.569	0	266.51	10587000000	398	2.12503	0.192129	3.95455	Q8BH59	CMC1_MOUSE	sp|Q8BH59|CMC1_MOUSE	980	sp|Q8BH59|CMC1_MOUSE Calcium-binding mitochondrial carrier protein Aralar1 OS=Mus musculus OX=10090 GN=Slc25a12 PE=1 SV=1
23.1498	22.8301	21.3526	23.1389	20.9555	21.3001	20.7709	20.6257	+	Ctrl_MCD	Cluster -198	biological regulation;cellular macromolecule metabolic process;cellular metabolic process;cellular process;cellular protein metabolic process;macromolecule metabolic process;metabolic process;positive regulation of ATPase activity;positive regulation of catalytic activity;positive regulation of hydrolase activity;positive regulation of molecular function;primary metabolic process;protein folding;…	ATPase activator activity;ATPase regulator activity;binding;chaperone binding;enzyme activator activity;enzyme regulator activity;nucleoside-triphosphatase regulator activity;protein binding	cell part;cytoplasm;cytoplasmic part;cytosol;endoplasmic reticulum;extracellular membrane-bounded organelle;extracellular organelle;extracellular region part;extracellular vesicular exosome;intracellular membrane-bounded organelle;intracellular organelle;intracellular part;membrane-bounded organelle;membrane-bounded vesicle;organelle;vesicle		Aha1_N;AHSA1	3	3	3	13	13	13	38.117	0	7.4499	105770000	7	2.03173	1.70482	3.76939	Q8BK64	AHSA1_MOUSE	sp|Q8BK64|AHSA1_MOUSE	995	sp|Q8BK64|AHSA1_MOUSE Activator of 90 kDa heat shock protein ATPase homolog 1 OS=Mus musculus OX=10090 GN=Ahsa1 PE=1 SV=2
23.5416	23.8185	23.8432	23.6032	23.297	23.5532	23.3869	23.204	+	Ctrl_MCD	Cluster -198	actin crosslink formation;actin cytoskeleton organization;actin cytoskeleton reorganization;actin filament organization;actin filament-based process;anatomical structure formation involved in morphogenesis;anatomical structure morphogenesis;biological adhesion;biological regulation;cAMP-mediated signaling;cell adhesion;cell cycle process;cell morphogenesis;cell morphogenesis involved in different…	actin binding;actin filament binding;binding;cytoskeletal protein binding;enzyme binding;Fc-gamma receptor I complex binding;glycoprotein binding;GTPase binding;identical protein binding;immunoglobulin receptor binding;kinase binding;molecular transducer activity;protein binding;protein dimerization activity;protein homodimerization activity;protein kinase binding;protein kinase C binding;Rac GTP…	actin cytoskeleton;actin filament bundle;adherens junction;anchoring junction;brush border;cell cortex;cell junction;cell part;cell projection;cell-substrate adherens junction;cell-substrate junction;chromosomal part;cytoplasm;cytoplasmic part;cytoskeletal part;cytoskeleton;extracellular membrane-bounded organelle;extracellular organelle;extracellular region part;extracellular vesicular exosome;f…	Focal adhesion;MAPK signaling pathway	CH;Filamin	18	10	10	8.7	5.6	5.6	281.22	0	18.057	208900000	40	1.73796	0.341341	3.21366	Q8BTM8	FLNA_MOUSE	sp|Q8BTM8|FLNA_MOUSE	1017	sp|Q8BTM8|FLNA_MOUSE Filamin-A OS=Mus musculus OX=10090 GN=Flna PE=1 SV=5
23.3972	23.312	23.3746	23.317	23.4289	23.6059	23.5156	23.6027	+	Ctrl_MCD	Cluster -196	amine catabolic process;amine metabolic process;asparagine catabolic process;asparagine catabolic process via L-aspartate;asparagine metabolic process;aspartate family amino acid catabolic process;aspartate family amino acid metabolic process;carboxylic acid catabolic process;carboxylic acid metabolic process;catabolic process;cellular amine metabolic process;cellular amino acid catabolic process…	asparaginase activity;beta-aspartyl-peptidase activity;catalytic activity;exopeptidase activity;hydrolase activity;hydrolase activity, acting on carbon-nitrogen (but not peptide) bonds;hydrolase activity, acting on carbon-nitrogen (but not peptide) bonds, in linear amides;omega peptidase activity;peptidase activity;peptidase activity, acting on L-amino acid peptides	cell part;cytoplasm;intracellular membrane-bounded organelle;intracellular organelle;intracellular part;membrane-bounded organelle;nucleus;organelle		Asparaginase_2	10	10	10	41.4	41.4	41.4	33.95	0	42.413	543640000	61	2.14627	-0.188086	-3.99735	Q8C0M9	ASGL1_MOUSE	sp|Q8C0M9|ASGL1_MOUSE	1041	sp|Q8C0M9|ASGL1_MOUSE Isoaspartyl peptidase/L-asparaginase OS=Mus musculus OX=10090 GN=Asrgl1 PE=1 SV=1
24.0856	24.0895	24.0195	24.066	24.2608	24.3088	24.2293	24.074	+	Ctrl_MCD	Cluster -196					DUF4643	6	6	6	25	25	25	28.519	0	18.837	553000000	55	1.54836	-0.153042	-2.87368	Q8C494	PRR33_MOUSE	sp|Q8C494|PRR33_MOUSE	1043	sp|Q8C494|PRR33_MOUSE Proline-rich protein 33 OS=Mus musculus OX=10090 GN=Prr33 PE=2 SV=1
24.0213	23.9216	23.8846	24.0511	24.2313	24.1495	24.0469	24.1954	+	Ctrl_MCD	Cluster -196	amine metabolic process;amino acid activation;biological regulation;carboxylic acid metabolic process;cellular amine metabolic process;cellular amino acid metabolic process;cellular ketone metabolic process;cellular macromolecule metabolic process;cellular metabolic process;cellular nitrogen compound metabolic process;cellular process;cellular response to chemical stimulus;cellular response to cy…	adenyl nucleotide binding;adenyl ribonucleotide binding;aminoacyl-tRNA ligase activity;ATP binding;binding;catalytic activity;glutamate-tRNA ligase activity;ligase activity;ligase activity, forming aminoacyl-tRNA and related compounds;ligase activity, forming carbon-oxygen bonds;nucleic acid binding;nucleotide binding;proline-tRNA ligase activity;purine nucleotide binding;purine ribonucleoside tr…	aminoacyl-tRNA synthetase multienzyme complex;cell part;cytoplasm;intracellular part;macromolecular complex;membrane;protein complex;ribonucleoprotein complex	Aminoacyl-tRNA biosynthesis;Porphyrin and chlorophyll metabolism	GST_C_3;HGTP_anticodon;ProRS-C_1;tRNA-synt_1c;tRNA-synt_1c_C;tRNA-synt_2b;WHEP-TRS	27	27	26	24.9	24.9	24.4	170.08	0	76.419	1162700000	134	1.78834	-0.186113	-3.30627	Q8CGC7	SYEP_MOUSE	sp|Q8CGC7|SYEP_MOUSE	1056	sp|Q8CGC7|SYEP_MOUSE Bifunctional glutamate/proline--tRNA ligase OS=Mus musculus OX=10090 GN=Eprs1 PE=1 SV=4
23.2301	23.2812	23.1169	23.3372	23.0402	23.1135	23.0373	23.1227	+	Ctrl_MCD	Cluster -198	aging;biological regulation;catabolic process;cellular catabolic process;cellular component assembly;cellular component assembly at cellular level;cellular component organization;cellular component organization at cellular level;cellular component organization or biogenesis;cellular component organization or biogenesis at cellular level;cellular macromolecular complex assembly;cellular macromolec…	adenyl nucleotide binding;adenyl ribonucleotide binding;ADP binding;ATP binding;ATPase activity;ATPase activity, coupled;ATP-dependent peptidase activity;binding;catalytic activity;DNA binding;DNA polymerase binding;endopeptidase activity;enzyme binding;G-quadruplex DNA binding;hydrolase activity;hydrolase activity, acting on acid anhydrides;hydrolase activity, acting on acid anhydrides, in phosp…	cell part;cytoplasm;cytoplasmic part;intracellular membrane-bounded organelle;intracellular non-membrane-bounded organelle;intracellular organelle;intracellular organelle lumen;intracellular organelle part;intracellular part;membrane;membrane-bounded organelle;membrane-enclosed lumen;mitochondrial matrix;mitochondrial nucleoid;mitochondrial part;mitochondrion;non-membrane-bounded organelle;nucleo…		AAA;LON;Lon_C	21	21	21	36.6	36.6	36.6	105.84	0	98.727	753040000	96	1.68609	0.1629	3.11935	Q8CGK3	LONM_MOUSE	sp|Q8CGK3|LONM_MOUSE	1057	sp|Q8CGK3|LONM_MOUSE Lon protease homolog, mitochondrial OS=Mus musculus OX=10090 GN=Lonp1 PE=1 SV=2
21.5336	21.7772	21.584	21.636	20.7638	21.4036	21.3867	21.36	+	Ctrl_MCD	Cluster -198	anatomical structure development;anatomical structure morphogenesis;axon ensheathment;axonogenesis;biological regulation;cell development;cell part morphogenesis;cell projection morphogenesis;cell projection organization;cellular component morphogenesis;cellular component organization;cellular component organization at cellular level;cellular component organization or biogenesis;cellular componen…	adenyl nucleotide binding;adenyl ribonucleotide binding;ATP binding;binding;catalytic activity;cation binding;endopeptidase activity;hydrolase activity;ion binding;metal ion binding;metalloendopeptidase activity;metallopeptidase activity;nucleotide binding;peptidase activity;peptidase activity, acting on L-amino acid peptides;purine nucleotide binding;purine ribonucleoside triphosphate binding;pu…	cell part;cytoplasmic part;integral to membrane;intracellular membrane-bounded organelle;intracellular organelle;intracellular organelle part;intracellular part;intrinsic to membrane;membrane;membrane part;membrane-bounded organelle;mitochondrial inner membrane;mitochondrial membrane;mitochondrial part;mitochondrion;organelle;organelle inner membrane;organelle membrane;organelle part		AAA;FtsH_ext;Peptidase_M41	3	3	3	3.5	3.5	3.5	89.518	0	6.128	53469000	18	1.3131	0.404178	2.46738	Q8JZQ2	AFG32_MOUSE	sp|Q8JZQ2|AFG32_MOUSE;sp|Q920A7|AFG31_MOUSE	1071	sp|Q8JZQ2|AFG32_MOUSE AFG3-like protein 2 OS=Mus musculus OX=10090 GN=Afg3l2 PE=1 SV=1;sp|Q920A7|AFG31_MOUSE AFG3-like protein 1 OS=Mus musculus OX=10090 GN=Afg3l1 PE=1 SV=2
21.8656	22.1103	22.0119	22.0537	22.3003	22.2904	22.1612	22.1277	+	Ctrl_MCD	Cluster -196	amine metabolic process;carboxylic acid metabolic process;cellular amine metabolic process;cellular amino acid metabolic process;cellular ketone metabolic process;cellular metabolic process;cellular modified amino acid metabolic process;cellular nitrogen compound metabolic process;cellular process;glutathione metabolic process;metabolic process;nitrogen compound metabolic process;organic acid met…	5-oxoprolinase (ATP-hydrolyzing) activity;adenyl nucleotide binding;adenyl ribonucleotide binding;ATP binding;binding;catalytic activity;hydrolase activity;hydrolase activity, acting on carbon-nitrogen (but not peptide) bonds;hydrolase activity, acting on carbon-nitrogen (but not peptide) bonds, in cyclic amides;nucleotide binding;purine nucleotide binding;purine ribonucleoside triphosphate bindi…		Glutathione metabolism	Hydant_A_N;Hydantoinase_A;Hydantoinase_B	7	7	7	7.8	7.8	7.8	137.61	0	14.802	133410000	26	1.65372	-0.209492	-3.06101	Q8K010	OPLA_MOUSE	sp|Q8K010|OPLA_MOUSE	1073	sp|Q8K010|OPLA_MOUSE 5-oxoprolinase OS=Mus musculus OX=10090 GN=Oplah PE=1 SV=1
25.6106	25.7241	25.5008	25.6124	25.3276	25.342	25.4161	25.2299	+	Ctrl_MCD	Cluster -198	biosynthetic process;cellular biosynthetic process;cellular ketone metabolic process;cellular metabolic process;cellular process;coenzyme biosynthetic process;coenzyme metabolic process;cofactor biosynthetic process;cofactor metabolic process;electron transport chain;generation of precursor metabolites and energy;metabolic process;mitochondrial electron transport, NADH to ubiquinone;oxidation-red…	binding;identical protein binding;lipid binding;protein binding;protein dimerization activity;protein homodimerization activity	cell part;cytoplasmic part;intracellular membrane-bounded organelle;intracellular organelle;intracellular part;membrane-bounded organelle;mitochondrion;organelle		COQ9	6	6	6	31.3	31.3	31.3	35.082	0	126.02	2110300000	80	2.50282	0.283066	4.75521	Q8K1Z0	COQ9_MOUSE	sp|Q8K1Z0|COQ9_MOUSE	1080	sp|Q8K1Z0|COQ9_MOUSE Ubiquinone biosynthesis protein COQ9, mitochondrial OS=Mus musculus OX=10090 GN=Coq9 PE=1 SV=1
26.5273	26.7114	26.5604	26.5433	26.4428	26.4058	26.5171	26.3594	+	Ctrl_MCD	Cluster -198	acetyl-CoA catabolic process;acetyl-CoA metabolic process;anatomical structure development;carboxylic acid metabolic process;catabolic process;cellular catabolic process;cellular ketone metabolic process;cellular metabolic process;cellular process;coenzyme catabolic process;coenzyme metabolic process;cofactor catabolic process;cofactor metabolic process;developmental process;dicarboxylic acid met…	binding;catalytic activity;coenzyme binding;cofactor binding;flavin adenine dinucleotide binding;oxidoreductase activity;oxidoreductase activity, acting on the CH-CH group of donors;oxidoreductase activity, acting on the CH-CH group of donors, quinone or related compound as acceptor;succinate dehydrogenase (ubiquinone) activity;succinate dehydrogenase activity	cell part;cytoplasmic part;fumarate reductase complex;intracellular membrane-bounded organelle;intracellular organelle;intracellular organelle part;intracellular part;macromolecular complex;membrane;membrane part;membrane-bounded organelle;mitochondrial inner membrane;mitochondrial membrane;mitochondrial membrane part;mitochondrial part;mitochondrial respiratory chain complex II;mitochondrion;mye…	Alzheimer's disease;Citrate cycle (TCA cycle);Huntington's disease;Oxidative phosphorylation;Parkinson's disease	FAD_binding_2;Succ_DH_flav_C	27	27	27	64	64	64	72.585	0	323.31	8781400000	338	1.54067	0.154338	2.86016	Q8K2B3	SDHA_MOUSE	sp|Q8K2B3|SDHA_MOUSE	1081	sp|Q8K2B3|SDHA_MOUSE Succinate dehydrogenase [ubiquinone] flavoprotein subunit, mitochondrial OS=Mus musculus OX=10090 GN=Sdha PE=1 SV=1
23.5106	23.881	23.7086	23.7215	23.5512	23.5411	23.4264	23.2541	+	Ctrl_MCD	Cluster -198	amine catabolic process;amine metabolic process;branched chain family amino acid catabolic process;branched chain family amino acid metabolic process;carboxylic acid catabolic process;carboxylic acid metabolic process;catabolic process;cellular amine metabolic process;cellular amino acid catabolic process;cellular amino acid metabolic process;cellular catabolic process;cellular ketone metabolic p…	3-hydroxyisobutyryl-CoA hydrolase activity;catalytic activity;CoA hydrolase activity;hydrolase activity;hydrolase activity, acting on ester bonds;thiolester hydrolase activity	cell part;cytoplasmic part;extracellular membrane-bounded organelle;extracellular organelle;extracellular region part;extracellular vesicular exosome;intracellular membrane-bounded organelle;intracellular organelle;intracellular part;membrane-bounded organelle;membrane-bounded vesicle;mitochondrion;organelle;vesicle	beta-Alanine metabolism;Propanoate metabolism;Valine, leucine and isoleucine degradation		10	10	10	36.1	36.1	36.1	43.037	0	43.777	774580000	94	1.36502	0.262254	2.55583	Q8QZS1	HIBCH_MOUSE	sp|Q8QZS1|HIBCH_MOUSE	1091	sp|Q8QZS1|HIBCH_MOUSE 3-hydroxyisobutyryl-CoA hydrolase, mitochondrial OS=Mus musculus OX=10090 GN=Hibch PE=1 SV=1
23.4144	23.4149	23.3347	23.2706	23.7045	23.6961	23.746	23.8269	+	Ctrl_MCD	Cluster -196	biological regulation;negative regulation of apoptosis;negative regulation of biological process;negative regulation of cell death;negative regulation of cellular process;negative regulation of programmed cell death;positive regulation of biological process;positive regulation of biosynthetic process;positive regulation of cell differentiation;positive regulation of cellular biosynthetic process;…		cell part;cytoplasm;intracellular part		DUF498	5	5	5	44.3	44.3	44.3	13.244	0	13.212	398170000	27	3.80197	-0.384733	-8.37396	Q8R0P4	AAMDC_MOUSE	sp|Q8R0P4|AAMDC_MOUSE	1100	sp|Q8R0P4|AAMDC_MOUSE Mth938 domain-containing protein OS=Mus musculus OX=10090 GN=Aamdc PE=1 SV=1
26.7619	26.9304	26.6901	26.8714	26.6771	26.4889	26.731	26.4057	+	Ctrl_MCD	Cluster -198	cellular metabolic process;cellular process;electron transport chain;generation of precursor metabolites and energy;metabolic process;mitochondrial electron transport, ubiquinol to cytochrome c;oxidation-reduction process;respiratory electron transport chain		cell part;cytoplasmic part;extracellular membrane-bounded organelle;extracellular organelle;extracellular region part;extracellular vesicular exosome;intracellular membrane-bounded organelle;intracellular organelle;intracellular organelle part;intracellular part;macromolecular complex;membrane;membrane part;membrane-bounded organelle;membrane-bounded vesicle;mitochondrial inner membrane;mitochond…	Alzheimer's disease;Cardiac muscle contraction;Huntington's disease;Oxidative phosphorylation;Parkinson's disease	UCR_UQCRX_QCR9	3	3	3	50	50	50	7.4454	0	7.7368	1747400000	58	1.35143	0.237764	2.53264	Q8R1I1	QCR9_MOUSE	sp|Q8R1I1|QCR9_MOUSE	1107	sp|Q8R1I1|QCR9_MOUSE Cytochrome b-c1 complex subunit 9 OS=Mus musculus OX=10090 GN=Uqcr10 PE=1 SV=1
23.8391	23.8507	23.8417	23.5735	24.0715	23.8948	24.0182	24.0263	+	Ctrl_MCD	Cluster -196	cellular macromolecule metabolic process;cellular metabolic process;cellular process;cellular protein metabolic process;macromolecule metabolic process;macromolecule modification;metabolic process;primary metabolic process;protein ADP-ribosylation;protein metabolic process;protein modification process	catalytic activity;NAD(P)+-protein-arginine ADP-ribosyltransferase activity;transferase activity;transferase activity, transferring glycosyl groups;transferase activity, transferring pentosyl groups	anchored to membrane;cell part;extracellular membrane-bounded organelle;extracellular organelle;extracellular region part;extracellular vesicular exosome;intrinsic to membrane;membrane;membrane part;membrane-bounded organelle;membrane-bounded vesicle;organelle;plasma membrane;vesicle		ART	9	9	9	32.1	32.1	32.1	42.014	0	82.303	485150000	61	1.57539	-0.226438	-2.92139	Q8R2G4	NAR3_MOUSE	sp|Q8R2G4|NAR3_MOUSE	1112	sp|Q8R2G4|NAR3_MOUSE Ecto-ADP-ribosyltransferase 3 OS=Mus musculus OX=10090 GN=Art3 PE=1 SV=2
31.2958	31.2298	31.2163	31.3452	31.4036	31.5004	31.4178	31.6417	+	Ctrl_MCD	Cluster -196	apoptosis;apoptosis in response to endoplasmic reticulum stress;apoptotic mitochondrial changes;biological regulation;calcium ion homeostasis;calcium ion import;calcium ion transmembrane transport;calcium ion transport;cation homeostasis;cation transport;cell death;cellular calcium ion homeostasis;cellular cation homeostasis;cellular chemical homeostasis;cellular component organization;cellular c…	active transmembrane transporter activity;adenyl nucleotide binding;adenyl ribonucleotide binding;ATP binding;ATPase activity;ATPase activity, coupled;ATPase activity, coupled to movement of substances;ATPase activity, coupled to transmembrane movement of ions;ATPase activity, coupled to transmembrane movement of ions, phosphorylative mechanism;ATPase activity, coupled to transmembrane movement o…	cell part;contractile fiber part;cytoplasmic part;endoplasmic reticulum;endoplasmic reticulum membrane;endoplasmic reticulum part;endoplasmic reticulum-Golgi intermediate compartment;H zone;I band;integral to membrane;intracellular membrane-bounded organelle;intracellular organelle;intracellular organelle part;intracellular part;intrinsic to membrane;membrane;membrane part;membrane-bounded organe…	Alzheimer's disease;Calcium signaling pathway;Pancreatic secretion	Cation_ATPase_C;Cation_ATPase_N;E1-E2_ATPase;Hydrolase	53	53	32	55	55	33.7	109.42	0	323.31	165000000000	1510	1.90048	-0.21912	-3.51627	Q8R429	AT2A1_MOUSE	sp|Q8R429|AT2A1_MOUSE	1118	sp|Q8R429|AT2A1_MOUSE Sarcoplasmic/endoplasmic reticulum calcium ATPase 1 OS=Mus musculus OX=10090 GN=Atp2a1 PE=1 SV=1
23.1361	23.327	23.2646	23.2884	23.1141	22.9767	22.9331	22.9494	+	Ctrl_MCD	Cluster -198		binding;catalytic activity;cation binding;ion binding;lyase activity;metal ion binding	cell part;cytoplasmic part;intracellular membrane-bounded organelle;intracellular organelle;intracellular part;membrane-bounded organelle;mitochondrion;organelle		HpcH_HpaI	8	8	8	32.8	32.8	32.8	37.548	0	36.164	389530000	47	2.36977	0.260691	4.46328	Q8R4N0	CLYBL_MOUSE	sp|Q8R4N0|CLYBL_MOUSE	1120	sp|Q8R4N0|CLYBL_MOUSE Citramalyl-CoA lyase, mitochondrial OS=Mus musculus OX=10090 GN=Clybl PE=1 SV=2
22.358	22.0553	21.9724	21.8485	22.6461	22.3762	22.5364	22.5885	+	Ctrl_MCD	Cluster -196	cellular process;establishment of localization;establishment of localization in cell;exocytosis;secretion;secretion by cell;transport;vesicle-mediated transport	catalytic activity;dipeptidase activity;exopeptidase activity;hydrolase activity;peptidase activity;peptidase activity, acting on L-amino acid peptides	extracellular membrane-bounded organelle;extracellular organelle;extracellular region part;extracellular vesicular exosome;membrane-bounded organelle;membrane-bounded vesicle;organelle;vesicle		Peptidase_C69	5	5	5	20.5	20.5	20.5	46.6	0	9.2647	145140000	14	2.09149	-0.478239	-3.88745	Q8VCA8	SCRN2_MOUSE	sp|Q8VCA8|SCRN2_MOUSE	1128	sp|Q8VCA8|SCRN2_MOUSE Secernin-2 OS=Mus musculus OX=10090 GN=Scrn2 PE=1 SV=1
23.1775	23.0952	22.9501	23.0218	23.1902	23.2426	23.2127	23.2218	+	Ctrl_MCD	Cluster -196	biological regulation;regulation of biological process;regulation of catabolic process;regulation of macromolecule metabolic process;regulation of metabolic process;regulation of primary metabolic process;regulation of protein catabolic process;regulation of protein metabolic process	enzyme regulator activity	cell part;extracellular membrane-bounded organelle;extracellular organelle;extracellular region part;extracellular vesicular exosome;intracellular part;macromolecular complex;membrane;membrane-bounded organelle;membrane-bounded vesicle;organelle;proteasome accessory complex;proteasome complex;proteasome regulatory particle;protein complex;vesicle	Proteasome	PC_rep	22	22	22	37.6	37.6	37.6	100.2	0	70.817	716810000	112	1.6838	-0.155671	-3.1152	Q8VDM4	PSMD2_MOUSE	sp|Q8VDM4|PSMD2_MOUSE	1140	sp|Q8VDM4|PSMD2_MOUSE 26S proteasome non-ATPase regulatory subunit 2 OS=Mus musculus OX=10090 GN=Psmd2 PE=1 SV=1
26.5095	26.6784	26.5398	26.3689	26.4187	26.2272	26.2121	26.015	+	Ctrl_MCD	Cluster -198	actin filament-based process;anatomical structure development;cell development;cellular developmental process;cellular process;developmental process;muscle cell development;muscle fiber development;striated muscle cell development	actin binding;ankyrin binding;binding;cytoskeletal protein binding;protein binding	actin cytoskeleton;adherens junction;anchoring junction;cell junction;cell part;cell-substrate adherens junction;cell-substrate junction;contractile fiber part;cytoplasm;cytoplasmic part;cytoskeleton;focal adhesion;intracellular non-membrane-bounded organelle;intracellular organelle;intracellular part;membrane;non-membrane-bounded organelle;organelle;organelle part;plasma membrane;sarcolemma;sarc…	Focal adhesion;MAPK signaling pathway	CH;Filamin	116	116	108	63.9	63.9	60.9	291.12	0	323.31	32465000000	1146	1.58537	0.305882	2.93905	Q8VHX6	FLNC_MOUSE	sp|Q8VHX6|FLNC_MOUSE	1153	sp|Q8VHX6|FLNC_MOUSE Filamin-C OS=Mus musculus OX=10090 GN=Flnc PE=1 SV=3
22.1743	21.9729	21.9405	22.2116	22.3278	22.3043	22.2968	22.4158	+	Ctrl_MCD	Cluster -196		catalytic activity	cell part;cytoplasmic part;extracellular membrane-bounded organelle;extracellular organelle;extracellular region part;extracellular vesicular exosome;intracellular membrane-bounded organelle;intracellular organelle;intracellular part;membrane-bounded organelle;membrane-bounded vesicle;microbody;organelle;peroxisome;vesicle		Isochorismatase	3	3	3	15.5	15.5	15.5	32.032	0	7.5113	111570000	22	1.90397	-0.261337	-3.52289	Q91V64	ISOC1_MOUSE	sp|Q91V64|ISOC1_MOUSE	1157	sp|Q91V64|ISOC1_MOUSE Isochorismatase domain-containing protein 1 OS=Mus musculus OX=10090 GN=Isoc1 PE=1 SV=1
21.7081	21.9015	21.8437	21.8927	21.772	21.5414	21.4798	21.6696	+	Ctrl_MCD	Cluster -198	biological regulation;regulation of biological process;regulation of cellular process;regulation of microtubule-based process	binding;peptide binding	cell part;cytoplasmic part;cytosol;intracellular membrane-bounded organelle;intracellular organelle;intracellular part;membrane-bounded organelle;nucleus;organelle		Memo	4	4	4	23.6	23.6	23.6	33.692	0	9.197	70215000	12	1.49988	0.220797	2.78871	Q91VH6	MEMO1_MOUSE	sp|Q91VH6|MEMO1_MOUSE	1160	sp|Q91VH6|MEMO1_MOUSE Protein MEMO1 OS=Mus musculus OX=10090 GN=Memo1 PE=1 SV=1
23.4515	23.457	23.5536	23.4371	23.6067	23.5186	23.5284	23.612	+	Ctrl_MCD	Cluster -196	biological regulation;negative regulation of catalytic activity;negative regulation of molecular function;regulation of anatomical structure morphogenesis;regulation of angiogenesis;regulation of biological process;regulation of catalytic activity;regulation of developmental process;regulation of metabolic process;regulation of molecular function;regulation of multicellular organismal development…	enzyme inhibitor activity;enzyme regulator activity;ribonuclease inhibitor activity	angiogenin-PRI complex;cell part;cytoplasm;extracellular membrane-bounded organelle;extracellular organelle;extracellular region part;extracellular vesicular exosome;intracellular part;macromolecular complex;membrane-bounded organelle;membrane-bounded vesicle;organelle;protein complex;vesicle			15	15	15	52	52	52	49.816	0	63.068	1019900000	119	1.34139	-0.0916328	-2.51551	Q91VI7	RINI_MOUSE	sp|Q91VI7|RINI_MOUSE	1161	sp|Q91VI7|RINI_MOUSE Ribonuclease inhibitor OS=Mus musculus OX=10090 GN=Rnh1 PE=1 SV=1
22.2936	22.2277	21.8836	22.0492	21.6815	21.5816	21.8492	21.8018	+	Ctrl_MCD	Cluster -198	cellular macromolecule metabolic process;cellular metabolic process;cellular process;cellular protein metabolic process;macromolecule metabolic process;metabolic process;primary metabolic process;protein metabolic process	2-hydroxyglutarate dehydrogenase activity;catalytic activity;oxidoreductase activity;oxidoreductase activity, acting on CH-OH group of donors	cell part;cytoplasmic part;integral to membrane;intracellular membrane-bounded organelle;intracellular organelle;intracellular part;intrinsic to membrane;membrane part;membrane-bounded organelle;mitochondrion;organelle	Butanoate metabolism	DAO	3	3	3	8.6	8.6	8.6	50.898	0	6.4085	96564000	13	1.8857	0.385031	3.48827	Q91YP0	L2HDH_MOUSE	sp|Q91YP0|L2HDH_MOUSE	1181	sp|Q91YP0|L2HDH_MOUSE L-2-hydroxyglutarate dehydrogenase, mitochondrial OS=Mus musculus OX=10090 GN=L2hgdh PE=1 SV=1
22.9814	22.9226	22.8351	22.8244	22.6992	22.7221	22.8239	22.6409	+	Ctrl_MCD	Cluster -198		adenyl nucleotide binding;adenyl ribonucleotide binding;ATP binding;binding;biotin carboxylase activity;catalytic activity;cation binding;CoA carboxylase activity;enzyme binding;ion binding;ligase activity;ligase activity, forming carbon-carbon bonds;ligase activity, forming carbon-nitrogen bonds;metal ion binding;nucleotide binding;propionyl-CoA carboxylase activity;protein binding;purine nucleo…	cell part;cytoplasmic part;intracellular membrane-bounded organelle;intracellular organelle;intracellular organelle lumen;intracellular organelle part;intracellular part;membrane-bounded organelle;membrane-enclosed lumen;mitochondrial matrix;mitochondrial part;mitochondrion;organelle;organelle lumen;organelle part	Carbon fixation pathways in prokaryotes;Glyoxylate and dicarboxylate metabolism;Propanoate metabolism;Valine, leucine and isoleucine degradation	Biotin_carb_C;Biotin_lipoyl;CPSase_L_chain;CPSase_L_D2	15	15	15	31.6	31.6	31.6	79.921	0	31.161	541280000	67	1.71415	0.169305	3.17024	Q91ZA3	PCCA_MOUSE	sp|Q91ZA3|PCCA_MOUSE	1186	sp|Q91ZA3|PCCA_MOUSE Propionyl-CoA carboxylase alpha chain, mitochondrial OS=Mus musculus OX=10090 GN=Pcca PE=1 SV=2
26.4687	26.344	26.3805	26.3719	26.611	26.6887	26.5646	26.528	+	Ctrl_MCD	Cluster -196	alcohol metabolic process;carbohydrate metabolic process;cellular carbohydrate metabolic process;cellular metabolic process;cellular nitrogen compound metabolic process;cellular process;glucose 1-phosphate metabolic process;glucose metabolic process;hexose metabolic process;metabolic process;monosaccharide metabolic process;nitrogen compound metabolic process;nucleobase-containing compound metabo…	binding;carbohydrate binding;catalytic activity;cation binding;glucose binding;identical protein binding;ion binding;metal ion binding;monosaccharide binding;nucleotide binding;nucleotidyltransferase activity;protein binding;pyrimidine nucleotide binding;pyrimidine ribonucleotide binding;ribonucleotide binding;sugar binding;transferase activity;transferase activity, transferring phosphorus-contai…	cell part;cytoplasm;extracellular membrane-bounded organelle;extracellular organelle;extracellular region part;extracellular vesicular exosome;intracellular membrane-bounded organelle;intracellular organelle;intracellular part;membrane-bounded organelle;membrane-bounded vesicle;nucleus;organelle;vesicle	Amino sugar and nucleotide sugar metabolism;Galactose metabolism;Pentose and glucuronate interconversions;Starch and sucrose metabolism	UDPGP	28	28	28	77.8	77.8	77.8	56.979	0	323.31	11976000000	380	2.48292	-0.206827	-4.71082	Q91ZJ5	UGPA_MOUSE	sp|Q91ZJ5|UGPA_MOUSE	1187	sp|Q91ZJ5|UGPA_MOUSE UTP--glucose-1-phosphate uridylyltransferase OS=Mus musculus OX=10090 GN=Ugp2 PE=1 SV=3
21.164	21.1676	21.0258	21.1835	21.6483	22.0853	21.6518	21.5515	+	Ctrl_MCD	Cluster -196	bile acid metabolic process;carboxylic acid catabolic process;carboxylic acid metabolic process;catabolic process;cellular catabolic process;cellular ketone metabolic process;cellular lipid catabolic process;cellular lipid metabolic process;cellular metabolic process;cellular process;fatty acid beta-oxidation;fatty acid catabolic process;fatty acid metabolic process;fatty acid oxidation;lipid cat…	acetyl-CoA C-acetyltransferase activity;acetyl-CoA C-acyltransferase activity;acetyltransferase activity;acyl-CoA oxidase activity;C-acetyltransferase activity;C-acyltransferase activity;catalytic activity;oxidoreductase activity;oxidoreductase activity, acting on the CH-CH group of donors;oxidoreductase activity, acting on the CH-CH group of donors, oxygen as acceptor;palmitoyl-CoA oxidase activ…	cell part;cytoplasmic part;intracellular membrane-bounded organelle;intracellular organelle;intracellular part;membrane;membrane-bounded organelle;microbody;mitochondrion;organelle;peroxisome	Benzoate degradation;Biosynthesis of unsaturated fatty acids;Fatty acid metabolism;Peroxisome;PPAR signaling pathway;Valine, leucine and isoleucine degradation	Thiolase_C;Thiolase_N	3	3	3	13.7	13.7	13.7	43.953	0	8.6549	57224000	13	2.52179	-0.598986	-4.79779	Q921H8	THIKA_MOUSE	sp|Q921H8|THIKA_MOUSE	1193	sp|Q921H8|THIKA_MOUSE 3-ketoacyl-CoA thiolase A, peroxisomal OS=Mus musculus OX=10090 GN=Acaa1a PE=1 SV=1
24.4017	24.4544	24.4001	24.3755	24.2628	24.2273	24.2834	24.1881	+	Ctrl_MCD	Cluster -198	alcohol biosynthetic process;alcohol metabolic process;biosynthetic process;carbohydrate biosynthetic process;carbohydrate metabolic process;cellular biosynthetic process;cellular carbohydrate biosynthetic process;cellular carbohydrate metabolic process;cellular metabolic process;cellular nitrogen compound metabolic process;cellular process;GDP-mannose biosynthetic process;GDP-mannose metabolic p…	binding;catalytic activity;cation binding;intramolecular oxidoreductase activity;intramolecular oxidoreductase activity, interconverting aldoses and ketoses;ion binding;isomerase activity;mannose-6-phosphate isomerase activity;metal ion binding;transition metal ion binding;zinc ion binding	cell part;cytoplasm;extracellular membrane-bounded organelle;extracellular organelle;extracellular region part;extracellular vesicular exosome;intracellular part;membrane-bounded organelle;membrane-bounded vesicle;organelle;vesicle	Amino sugar and nucleotide sugar metabolism;Fructose and mannose metabolism	PMI_typeI	16	16	16	59.3	59.3	59.3	46.575	0	69.557	1216600000	140	3.11563	0.16752	6.26759	Q924M7	MPI_MOUSE	sp|Q924M7|MPI_MOUSE	1211	sp|Q924M7|MPI_MOUSE Mannose-6-phosphate isomerase OS=Mus musculus OX=10090 GN=Mpi PE=1 SV=1
22.7362	22.8195	22.6858	22.7777	22.6309	22.6862	22.5234	22.5248	+	Ctrl_MCD	Cluster -198	amine biosynthetic process;amine metabolic process;biosynthetic process;carboxylic acid biosynthetic process;carboxylic acid metabolic process;cellular amine metabolic process;cellular amino acid biosynthetic process;cellular amino acid metabolic process;cellular biosynthetic process;cellular ketone metabolic process;cellular metabolic process;cellular modified amino acid biosynthetic process;cel…	binding;catalytic activity;cation binding;hydrolase activity;hydrolase activity, acting on ester bonds;hydroxyacylglutathione hydrolase activity;ion binding;metal ion binding;thiolester hydrolase activity;transition metal ion binding;zinc ion binding	cell part;cytoplasm;cytoplasmic part;extracellular membrane-bounded organelle;extracellular organelle;extracellular region part;extracellular vesicular exosome;intracellular membrane-bounded organelle;intracellular organelle;intracellular organelle lumen;intracellular organelle part;intracellular part;membrane-bounded organelle;membrane-bounded vesicle;membrane-enclosed lumen;mitochondrial matrix…	Pyruvate metabolism	Lactamase_B	6	6	6	33.3	33.3	33.3	34.084	0	15.582	322270000	35	1.78587	0.1635	3.3017	Q99KB8	GLO2_MOUSE	sp|Q99KB8|GLO2_MOUSE	1230	sp|Q99KB8|GLO2_MOUSE Hydroxyacylglutathione hydrolase, mitochondrial OS=Mus musculus OX=10090 GN=Hagh PE=1 SV=2
27.9559	27.8711	27.7828	27.7644	27.9966	27.9038	27.9908	28.0504	+	Ctrl_MCD	Cluster -196	anatomical structure development;anatomical structure morphogenesis;axonal fasciculation;biological regulation;cardiac epithelial to mesenchymal transition;cell migration;cell morphogenesis;cell morphogenesis involved in differentiation;cell motility;cell recognition;cellular component morphogenesis;cellular component movement;cellular component organization;cellular component organization at cel…		cell part;cell projection;cytoplasmic part;endoplasmic reticulum;endoplasmic reticulum part;envelope;extracellular membrane-bounded organelle;extracellular organelle;extracellular region part;extracellular vesicular exosome;integral to endoplasmic reticulum membrane;integral to membrane;integral to organelle membrane;intracellular;intracellular membrane-bounded organelle;intracellular organelle;i…		Reticulon	6	6	6	6.2	6.2	6.2	126.61	0	69.743	5561500000	106	1.4199	-0.141825	-2.65002	Q99P72	RTN4_MOUSE	sp|Q99P72|RTN4_MOUSE	1264	sp|Q99P72|RTN4_MOUSE Reticulon-4 OS=Mus musculus OX=10090 GN=Rtn4 PE=1 SV=2
24.0898	24.0439	24.0724	23.9198	23.9904	23.79	23.9249	23.8054	+	Ctrl_MCD	Cluster -198	anatomical structure development;developmental process;muscle structure development;response to abiotic stimulus;response to heat;response to stimulus;response to stress;response to temperature stimulus;somatic muscle development		cell part;cytoplasm;intracellular membrane-bounded organelle;intracellular organelle;intracellular part;membrane-bounded organelle;nucleus;organelle		HSP20	7	7	7	54.4	54.4	54.4	20.374	0	40.594	691620000	71	1.3303	0.153819	2.49663	Q99PR8	HSPB2_MOUSE	sp|Q99PR8|HSPB2_MOUSE	1266	sp|Q99PR8|HSPB2_MOUSE Heat shock protein beta-2 OS=Mus musculus OX=10090 GN=Hspb2 PE=1 SV=2
26.0731	26.1125	26.0095	26.0177	25.903	25.8519	25.9401	25.6235	+	Ctrl_MCD	Cluster -198	ATP biosynthetic process;ATP metabolic process;ATP synthesis coupled proton transport;biosynthetic process;cation transport;cellular biosynthetic process;cellular metabolic process;cellular nitrogen compound biosynthetic process;cellular nitrogen compound metabolic process;cellular process;energy coupled proton transport, down electrochemical gradient;establishment of localization;heterocycle bio…	cation transmembrane transporter activity;hydrogen ion transmembrane transporter activity;inorganic cation transmembrane transporter activity;ion transmembrane transporter activity;monovalent inorganic cation transmembrane transporter activity;substrate-specific transmembrane transporter activity;substrate-specific transporter activity;transmembrane transporter activity;transporter activity	cell part;cytoplasmic part;intracellular organelle part;intracellular part;macromolecular complex;membrane part;mitochondrial membrane part;mitochondrial part;mitochondrial proton-transporting ATP synthase complex;mitochondrial proton-transporting ATP synthase complex, coupling factor F(o);organelle part;protein complex;proton-transporting ATP synthase complex;proton-transporting ATP synthase com…	Oxidative phosphorylation	ATP-synt_G	6	6	6	70.9	70.9	70.9	11.424	0	31.182	2837000000	56	1.60719	0.223602	2.97781	Q9CPQ8	ATP5L_MOUSE	sp|Q9CPQ8|ATP5L_MOUSE	1271	sp|Q9CPQ8|ATP5L_MOUSE ATP synthase subunit g, mitochondrial OS=Mus musculus OX=10090 GN=Atp5mg PE=1 SV=1
25.3212	25.5696	25.5351	25.474	25.3409	25.2441	25.3645	25.1609	+	Ctrl_MCD	Cluster -198	response to chemical stimulus;response to oxidative stress;response to stimulus;response to stress	catalytic activity;NADH dehydrogenase (quinone) activity;NADH dehydrogenase (ubiquinone) activity;NADH dehydrogenase activity;oxidoreductase activity;oxidoreductase activity, acting on NADH or NADPH;oxidoreductase activity, acting on NADH or NADPH, quinone or similar compound as acceptor	cell part;cytoplasmic part;extracellular membrane-bounded organelle;extracellular organelle;extracellular region part;extracellular vesicular exosome;integral to membrane;intracellular organelle part;intracellular part;intrinsic to membrane;macromolecular complex;membrane;membrane part;membrane-bounded organelle;membrane-bounded vesicle;mitochondrial membrane part;mitochondrial part;mitochondrial…	Alzheimer's disease;Huntington's disease;Oxidative phosphorylation;Parkinson's disease	NDUF_B4	4	4	4	35.7	35.7	35.7	15.081	0	25.577	1710700000	71	1.46884	0.197391	2.73466	Q9CQC7	NDUB4_MOUSE	sp|Q9CQC7|NDUB4_MOUSE	1290	sp|Q9CQC7|NDUB4_MOUSE NADH dehydrogenase [ubiquinone] 1 beta subcomplex subunit 4 OS=Mus musculus OX=10090 GN=Ndufb4 PE=1 SV=3
23.8939	23.8306	23.8426	23.8018	24.0357	24.0768	24.0705	24.0695	+	Ctrl_MCD	Cluster -196	biological regulation;cell redox homeostasis;cellular homeostasis;cellular process;homeostatic process;negative regulation of biological process;negative regulation of cardiac muscle hypertrophy;negative regulation of multicellular organismal process;negative regulation of muscle hypertrophy;regulation of biological process;regulation of biological quality;regulation of cardiac muscle hypertrophy…	binding;catalytic activity;cation binding;disulfide oxidoreductase activity;electron carrier activity;ion binding;iron-sulfur cluster binding;metal cluster binding;metal ion binding;oxidoreductase activity;oxidoreductase activity, acting on a sulfur group of donors;protein disulfide oxidoreductase activity	cell cortex;cell part;contractile fiber part;cytoplasmic part;extracellular membrane-bounded organelle;extracellular organelle;extracellular region part;extracellular vesicular exosome;intracellular part;membrane-bounded organelle;membrane-bounded vesicle;organelle;organelle part;vesicle;Z disc		Glutaredoxin;Thioredoxin	10	10	10	39.5	39.5	39.5	37.778	0	52.313	784930000	77	4.32108	-0.22088	-10.344	Q9CQM9	GLRX3_MOUSE	sp|Q9CQM9|GLRX3_MOUSE	1302	sp|Q9CQM9|GLRX3_MOUSE Glutaredoxin-3 OS=Mus musculus OX=10090 GN=Glrx3 PE=1 SV=1
23.3986	23.3202	23.2505	23.1499	22.8351	23.0569	22.7165	22.8864	+	Ctrl_MCD	Cluster -198	biological regulation;biosynthetic process;cell differentiation;cellular biosynthetic process;cellular developmental process;cellular metabolic process;cellular nitrogen compound biosynthetic process;cellular nitrogen compound metabolic process;cellular process;cofactor biosynthetic process;cofactor metabolic process;developmental process;erythrocyte differentiation;establishment of localization;…		cell part;cytoplasmic part;integral to membrane;intracellular membrane-bounded organelle;intracellular organelle;intracellular organelle part;intracellular part;intrinsic to membrane;membrane;membrane part;membrane-bounded organelle;mitochondrial inner membrane;mitochondrial membrane;mitochondrial part;mitochondrion;organelle;organelle inner membrane;organelle membrane;organelle part		Tmemb_14	2	2	2	24.6	24.6	24.6	11.642	0	6.4004	184990000	17	2.43404	0.406085	4.60286	Q9CQN6	TM14C_MOUSE	sp|Q9CQN6|TM14C_MOUSE	1304	sp|Q9CQN6|TM14C_MOUSE Transmembrane protein 14C OS=Mus musculus OX=10090 GN=Tmem14c PE=1 SV=1
25.1184	25.3453	25.1155	25.1279	24.9682	24.993	25.0561	24.8812	+	Ctrl_MCD	Cluster -198	establishment of localization;transport		cell part;cytoplasmic part;integral to membrane;intracellular membrane-bounded organelle;intracellular organelle;intracellular organelle part;intracellular part;intrinsic to membrane;membrane;membrane part;membrane-bounded organelle;mitochondrial inner membrane;mitochondrial membrane;mitochondrial part;mitochondrion;nucleus;organelle;organelle inner membrane;organelle membrane;organelle part		Mito_carr	14	14	14	56.1	56.1	56.1	34.155	0	77.619	2847800000	156	1.63155	0.202103	3.02127	Q9CR62	M2OM_MOUSE	sp|Q9CR62|M2OM_MOUSE	1322	sp|Q9CR62|M2OM_MOUSE Mitochondrial 2-oxoglutarate/malate carrier protein OS=Mus musculus OX=10090 GN=Slc25a11 PE=1 SV=3
22.2659	22.2913	22.225	22.1499	21.8537	21.9407	22.113	22.1656	+	Ctrl_MCD	Cluster -198	apoptosis;cell death;cellular component organization;cellular component organization at cellular level;cellular component organization or biogenesis;cellular component organization or biogenesis at cellular level;cellular membrane organization;cellular process;death;membrane organization;mitochondrial fission;mitochondrial membrane organization;mitochondrion organization;organelle fission;organel…		cell part;cytoplasmic part;integral to membrane;intracellular membrane-bounded organelle;intracellular organelle;intracellular organelle part;intracellular part;intrinsic to membrane;membrane;membrane part;membrane-bounded organelle;mitochondrial inner membrane;mitochondrial membrane;mitochondrial part;mitochondrion;organelle;organelle inner membrane;organelle membrane;organelle part		MTP18	3	3	3	25.3	25.3	25.3	18.314	0	6.4379	110140000	20	1.45609	0.214784	2.71255	Q9CRB8	MTFP1_MOUSE	sp|Q9CRB8|MTFP1_MOUSE	1326	sp|Q9CRB8|MTFP1_MOUSE Mitochondrial fission process protein 1 OS=Mus musculus OX=10090 GN=Mtfp1 PE=1 SV=1
21.6897	21.8718	21.5658	21.6885	21.5226	21.3043	21.407	21.3179	+	Ctrl_MCD	Cluster -198	actin cytoskeleton organization;actin filament organization;actin filament-based process;actin nucleation;Arp2/3 complex-mediated actin nucleation;biological regulation;cellular component organization;cellular component organization at cellular level;cellular component organization or biogenesis;cellular component organization or biogenesis at cellular level;cellular process;cytoskeleton organiza…	structural constituent of cytoskeleton;structural molecule activity	adherens junction;anchoring junction;Arp2/3 protein complex;cell junction;cell leading edge;cell part;cell projection;cell-substrate adherens junction;cell-substrate junction;cytoplasm;cytoplasmic part;cytoskeletal part;endosome;extracellular membrane-bounded organelle;extracellular organelle;extracellular region part;extracellular vesicular exosome;focal adhesion;Golgi apparatus;intracellular me…	Bacterial invasion of epithelial cells;Fc gamma R-mediated phagocytosis;Pathogenic Escherichia coli infection;Regulation of actin cytoskeleton;Shigellosis	P34-Arc	7	7	7	32	32	32	34.357	0	15.118	104580000	15	2.10661	0.316008	3.91763	Q9CVB6	ARPC2_MOUSE	sp|Q9CVB6|ARPC2_MOUSE	1328	sp|Q9CVB6|ARPC2_MOUSE Actin-related protein 2/3 complex subunit 2 OS=Mus musculus OX=10090 GN=Arpc2 PE=1 SV=3
24.6567	24.5642	24.7029	24.7871	24.3499	24.4659	24.3906	24.5995	+	Ctrl_MCD	Cluster -198		adenyl nucleotide binding;adenyl ribonucleotide binding;ATP binding;ATPase activity;binding;catalytic activity;cation binding;GTP binding;guanyl nucleotide binding;guanyl ribonucleotide binding;hydrolase activity;hydrolase activity, acting on acid anhydrides;hydrolase activity, acting on acid anhydrides, in phosphorus-containing anhydrides;ion binding;metal ion binding;nucleoside-triphosphatase a…	cell part;centrosome;cytoplasm;cytoplasmic part;cytoskeletal part;extracellular membrane-bounded organelle;extracellular organelle;extracellular region part;extracellular vesicular exosome;intracellular non-membrane-bounded organelle;intracellular organelle;intracellular organelle part;intracellular part;membrane;membrane-bounded organelle;membrane-bounded vesicle;microtubule organizing center;no…		MMR_HSR1;YchF-GTPase_C	12	12	12	40.4	40.4	40.4	44.729	0	51.476	1044300000	62	1.70064	0.22623	3.1457	Q9CZ30	OLA1_MOUSE	sp|Q9CZ30|OLA1_MOUSE	1349	sp|Q9CZ30|OLA1_MOUSE Obg-like ATPase 1 OS=Mus musculus OX=10090 GN=Ola1 PE=1 SV=1
25.2762	25.2797	25.3891	25.3068	25.2139	25.1183	25.1871	24.9186	+	Ctrl_MCD	Cluster -198	anion transport;carboxylic acid metabolic process;carboxylic acid transport;cellular ketone metabolic process;cellular metabolic process;cellular process;establishment of localization;establishment of localization in cell;intracellular transport;ion transport;metabolic process;mitochondrial pyruvate transport;mitochondrial transport;monocarboxylic acid metabolic process;monocarboxylic acid transp…		cell part;cytoplasmic part;integral to membrane;intracellular membrane-bounded organelle;intracellular organelle;intracellular organelle part;intracellular part;intrinsic to membrane;membrane;membrane part;membrane-bounded organelle;mitochondrial inner membrane;mitochondrial membrane;mitochondrial part;mitochondrion;nucleus;organelle;organelle inner membrane;organelle membrane;organelle part		MPC	5	5	5	44.1	44.1	44.1	14.286	0	11.166	1203300000	36	1.52731	0.203487	2.83669	Q9D023	MPC2_MOUSE	sp|Q9D023|MPC2_MOUSE	1361	sp|Q9D023|MPC2_MOUSE Mitochondrial pyruvate carrier 2 OS=Mus musculus OX=10090 GN=Mpc2 PE=1 SV=1
26.9924	27.0546	26.9546	27.1257	26.8677	26.9264	26.9796	26.8467	+	Ctrl_MCD	Cluster -198	acetyl-CoA biosynthetic process;acetyl-CoA biosynthetic process from pyruvate;acetyl-CoA catabolic process;acetyl-CoA metabolic process;alcohol metabolic process;biosynthetic process;carbohydrate metabolic process;carboxylic acid metabolic process;catabolic process;cellular biosynthetic process;cellular carbohydrate metabolic process;cellular catabolic process;cellular ketone metabolic process;ce…	catalytic activity;oxidoreductase activity;oxidoreductase activity, acting on the aldehyde or oxo group of donors;oxidoreductase activity, acting on the aldehyde or oxo group of donors, disulfide as acceptor;pyruvate dehydrogenase (acetyl-transferring) activity;pyruvate dehydrogenase activity	cell part;cytoplasmic part;extracellular membrane-bounded organelle;extracellular organelle;extracellular region part;extracellular vesicular exosome;intracellular membrane-bounded organelle;intracellular organelle;intracellular organelle lumen;intracellular organelle part;intracellular part;macromolecular complex;membrane-bounded organelle;membrane-bounded vesicle;membrane-enclosed lumen;mitocho…	Butanoate metabolism;Citrate cycle (TCA cycle);Glycolysis / Gluconeogenesis;Pyruvate metabolism;Valine, leucine and isoleucine biosynthesis	Transket_pyr;Transketolase_C	16	16	16	56.8	56.8	56.8	38.937	0	237.1	8922600000	285	1.41378	0.126714	2.63948	Q9D051	ODPB_MOUSE	sp|Q9D051|ODPB_MOUSE	1362	sp|Q9D051|ODPB_MOUSE Pyruvate dehydrogenase E1 component subunit beta, mitochondrial OS=Mus musculus OX=10090 GN=Pdhb PE=1 SV=1
22.7741	22.6667	22.4221	22.3754	22.41	22.2892	22.2775	22.2301	+	Ctrl_MCD	Cluster -198	immune system process				Prothymosin	2	2	2	21.8	21.8	21.8	11.43	0.0029049	4.256	70114000	8	1.33085	0.257865	2.49756	Q9D0J8	PTMS_MOUSE	sp|Q9D0J8|PTMS_MOUSE	1368	sp|Q9D0J8|PTMS_MOUSE Parathymosin OS=Mus musculus OX=10090 GN=Ptms PE=1 SV=3
22.8067	22.6704	22.4844	22.6326	22.4669	22.3444	22.3643	22.5151	+	Ctrl_MCD	Cluster -198	autophagy;biological regulation;catabolic process;cellular catabolic process;cellular component assembly;cellular component assembly at cellular level;cellular component organization;cellular component organization at cellular level;cellular component organization or biogenesis;cellular component organization or biogenesis at cellular level;cellular metabolic process;cellular process;cellular pro…	binding;catalytic activity;GTP binding;GTPase activity;guanyl nucleotide binding;guanyl ribonucleotide binding;hydrolase activity;hydrolase activity, acting on acid anhydrides;hydrolase activity, acting on acid anhydrides, in phosphorus-containing anhydrides;nucleoside-triphosphatase activity;nucleotide binding;purine nucleotide binding;purine ribonucleoside triphosphate binding;purine ribonucleo…	cell part;cytoplasmic part;endoplasmic reticulum membrane;endoplasmic reticulum part;endoplasmic reticulum-Golgi intermediate compartment;extracellular membrane-bounded organelle;extracellular organelle;extracellular region part;extracellular vesicular exosome;Golgi apparatus;Golgi apparatus part;Golgi membrane;intracellular membrane-bounded organelle;intracellular organelle;intracellular organel…		Ras	7	3	3	49.3	26.9	26.9	22.187	0	12.692	122560000	12	1.56394	0.225856	2.90115	Q9D1G1	RAB1B_MOUSE	sp|Q9D1G1|RAB1B_MOUSE	1380	sp|Q9D1G1|RAB1B_MOUSE Ras-related protein Rab-1B OS=Mus musculus OX=10090 GN=Rab1b PE=1 SV=1
25.2103	25.1567	25.2536	25.233	25.3854	25.4241	25.361	25.5512	+	Ctrl_MCD	Cluster -196	biological regulation;negative regulation of biological process;negative regulation of biosynthetic process;negative regulation of cellular metabolic process;negative regulation of cellular process;negative regulation of cellular protein metabolic process;negative regulation of lipoprotein metabolic process;negative regulation of macromolecule biosynthetic process;negative regulation of macromole…		cell part;cytoplasmic part;endoplasmic reticulum;endoplasmic reticulum membrane;endoplasmic reticulum part;integral to membrane;intracellular membrane-bounded organelle;intracellular organelle;intracellular organelle part;intracellular part;intrinsic to membrane;membrane;membrane part;membrane-bounded organelle;organelle;organelle membrane;organelle part;perinuclear region of cytoplasm		MBOAT	15	15	15	40.2	40.2	40.2	56.43	0	95.448	3018900000	183	2.43321	-0.217064	-4.60104	Q9D1G3	HHATL_MOUSE	sp|Q9D1G3|HHATL_MOUSE	1381	sp|Q9D1G3|HHATL_MOUSE Protein-cysteine N-palmitoyltransferase HHAT-like protein OS=Mus musculus OX=10090 GN=Hhatl PE=1 SV=2
22.3572	22.1142	22.1882	22.2819	22.4823	22.3939	22.6448	22.6313	+	Ctrl_MCD	Cluster -196	biological regulation;cell redox homeostasis;cellular homeostasis;cellular macromolecule metabolic process;cellular metabolic process;cellular process;cellular protein metabolic process;cellular response to stimulus;cellular response to stress;glycoprotein metabolic process;homeostatic process;macromolecule metabolic process;metabolic process;primary metabolic process;protein folding;protein meta…	catalytic activity;intramolecular oxidoreductase activity;intramolecular oxidoreductase activity, interconverting keto- and enol-groups;intramolecular oxidoreductase activity, transposing S-S bonds;isomerase activity;protein disulfide isomerase activity	cell part;cell surface;cytoplasmic part;endoplasmic reticulum;endoplasmic reticulum lumen;endoplasmic reticulum membrane;endoplasmic reticulum part;endoplasmic reticulum-Golgi intermediate compartment;extracellular membrane-bounded organelle;extracellular organelle;extracellular region part;extracellular vesicular exosome;intracellular membrane-bounded organelle;intracellular organelle;intracellu…		Thioredoxin	5	5	5	18.7	18.7	18.7	46.852	0	13.761	172690000	27	2.0255	-0.302711	-3.75719	Q9D1Q6	ERP44_MOUSE	sp|Q9D1Q6|ERP44_MOUSE	1384	sp|Q9D1Q6|ERP44_MOUSE Endoplasmic reticulum resident protein 44 OS=Mus musculus OX=10090 GN=Erp44 PE=1 SV=1
26.2338	26.4823	26.4922	26.3335	26.5339	26.5301	26.7744	26.6353	+	Ctrl_MCD	Cluster -196	ATP biosynthetic process;ATP metabolic process;ATP synthesis coupled proton transport;biosynthetic process;cation transport;cellular biosynthetic process;cellular metabolic process;cellular nitrogen compound biosynthetic process;cellular nitrogen compound metabolic process;cellular process;energy coupled proton transport, down electrochemical gradient;establishment of localization;heterocycle bio…	active transmembrane transporter activity;ATPase activity;ATPase activity, coupled;ATPase activity, coupled to movement of substances;ATPase activity, coupled to transmembrane movement of ions;ATPase activity, coupled to transmembrane movement of substances;catalytic activity;cation transmembrane transporter activity;cation-transporting ATPase activity;hydrogen ion transmembrane transporter activ…	cell part;cytoplasmic part;envelope;intracellular membrane-bounded organelle;intracellular organelle;intracellular organelle part;intracellular part;macromolecular complex;membrane;membrane part;membrane-bounded organelle;mitochondrial envelope;mitochondrial inner membrane;mitochondrial membrane;mitochondrial membrane part;mitochondrial part;mitochondrial proton-transporting ATP synthase complex;…	Alzheimer's disease;Huntington's disease;Oxidative phosphorylation;Parkinson's disease	ATP-synt_DE_N	6	6	6	58.3	58.3	58.3	17.6	0	54.534	2092600000	68	1.47871	-0.233016	-2.75183	Q9D3D9	ATPD_MOUSE	sp|Q9D3D9|ATPD_MOUSE	1390	sp|Q9D3D9|ATPD_MOUSE ATP synthase subunit delta, mitochondrial OS=Mus musculus OX=10090 GN=Atp5f1d PE=1 SV=1
22.5379	22.6745	22.5606	22.5904	22.8074	22.8157	22.8597	22.6762	+	Ctrl_MCD	Cluster -196	acylglycerol biosynthetic process;acylglycerol metabolic process;biosynthetic process;CDP-diacylglycerol biosynthetic process;CDP-diacylglycerol metabolic process;cellular biosynthetic process;cellular lipid metabolic process;cellular metabolic process;cellular process;diacylglycerol biosynthetic process;diacylglycerol metabolic process;glycerol ether biosynthetic process;glycerol ether metabolic…	1-acylglycerol-3-phosphate O-acyltransferase activity;acylglycerol O-acyltransferase activity;catalytic activity;lysophosphatidic acid acyltransferase activity;lysophospholipid acyltransferase activity;O-acyltransferase activity;transferase activity;transferase activity, transferring acyl groups;transferase activity, transferring acyl groups other than amino-acyl groups	cell part;cytoplasmic part;endoplasmic reticulum;endoplasmic reticulum membrane;endoplasmic reticulum part;envelope;integral to membrane;intracellular membrane-bounded organelle;intracellular organelle;intracellular organelle part;intracellular part;intrinsic to membrane;membrane;membrane part;membrane-bounded organelle;nuclear envelope;nuclear part;organelle;organelle envelope;organelle membrane…	Glycerolipid metabolism;Glycerophospholipid metabolism	Acyltransferase	5	5	5	14.1	14.1	14.1	43.295	0	9.7971	166720000	22	2.15355	-0.198915	-4.01207	Q9D517	PLCC_MOUSE	sp|Q9D517|PLCC_MOUSE	1391	sp|Q9D517|PLCC_MOUSE 1-acyl-sn-glycerol-3-phosphate acyltransferase gamma OS=Mus musculus OX=10090 GN=Agpat3 PE=1 SV=2
27.9204	28.2373	28.0198	27.9801	27.8042	27.8338	27.8952	27.705	+	Ctrl_MCD	Cluster -198	acetyl-CoA catabolic process;acetyl-CoA metabolic process;catabolic process;cellular catabolic process;cellular metabolic process;cellular process;coenzyme catabolic process;coenzyme metabolic process;cofactor catabolic process;cofactor metabolic process;metabolic process;tricarboxylic acid cycle	binding;catalytic activity;cation binding;coenzyme binding;cofactor binding;ion binding;isocitrate dehydrogenase (NAD+) activity;isocitrate dehydrogenase activity;magnesium ion binding;metal ion binding;NAD binding;nucleotide binding;oxidoreductase activity;oxidoreductase activity, acting on CH-OH group of donors;oxidoreductase activity, acting on the CH-OH group of donors, NAD or NADP as acceptor	cell part;cytoplasmic part;intracellular membrane-bounded organelle;intracellular organelle;intracellular part;membrane-bounded organelle;mitochondrion;myelin sheath;nucleus;organelle	Citrate cycle (TCA cycle)	Iso_dh	17	17	17	48.4	48.4	48.4	39.638	0	195.71	14860000000	364	1.55559	0.229877	2.88641	Q9D6R2	IDH3A_MOUSE	sp|Q9D6R2|IDH3A_MOUSE	1399	sp|Q9D6R2|IDH3A_MOUSE Isocitrate dehydrogenase [NAD] subunit alpha, mitochondrial OS=Mus musculus OX=10090 GN=Idh3a PE=1 SV=1
24.0013	24.0253	24.2428	23.9244	23.6835	23.8039	23.6435	23.5035	+	Ctrl_MCD	Cluster -198	biosynthetic process;carbohydrate biosynthetic process;carbohydrate metabolic process;cellular biosynthetic process;cellular carbohydrate biosynthetic process;cellular carbohydrate metabolic process;cellular glucan metabolic process;cellular macromolecule biosynthetic process;cellular macromolecule metabolic process;cellular metabolic process;cellular polysaccharide biosynthetic process;cellular …	1,4-alpha-glucan branching enzyme activity;binding;catalytic activity;cation binding;hydrolase activity;hydrolase activity, acting on glycosyl bonds;hydrolase activity, hydrolyzing O-glycosyl compounds;ion binding;transferase activity;transferase activity, transferring glycosyl groups;transferase activity, transferring hexosyl groups	extracellular membrane-bounded organelle;extracellular organelle;extracellular region part;extracellular vesicular exosome;membrane-bounded organelle;membrane-bounded vesicle;organelle;vesicle	Starch and sucrose metabolism	Alpha-amylase;Alpha-amylase_C;CBM_48	16	16	16	31.1	31.1	31.1	80.363	0	37.217	522390000	58	2.25966	0.389854	4.23007	Q9D6Y9	GLGB_MOUSE	sp|Q9D6Y9|GLGB_MOUSE	1402	sp|Q9D6Y9|GLGB_MOUSE 1,4-alpha-glucan-branching enzyme OS=Mus musculus OX=10090 GN=Gbe1 PE=1 SV=1
23.2183	23.3321	23.1202	23.25	23.4879	23.5375	23.5101	23.8421	+	Ctrl_MCD	Cluster -196	5-phosphoribose 1-diphosphate biosynthetic process;5-phosphoribose 1-diphosphate metabolic process;alcohol biosynthetic process;alcohol metabolic process;AMP biosynthetic process;AMP metabolic process;anatomical structure development;anatomical structure morphogenesis;biosynthetic process;carbohydrate biosynthetic process;carbohydrate metabolic process;cellular aromatic compound metabolic process…	adenyl nucleotide binding;adenyl ribonucleotide binding;ADP binding;AMP binding;ATP binding;binding;carbohydrate binding;catalytic activity;cation binding;diphosphotransferase activity;GDP binding;guanyl nucleotide binding;guanyl ribonucleotide binding;identical protein binding;ion binding;kinase activity;magnesium ion binding;metal ion binding;nucleotide binding;protein binding;protein dimerizat…	macromolecular complex;protein complex;ribose phosphate diphosphokinase complex	Pentose phosphate pathway;Purine metabolism	Pribosyl_synth;Pribosyltran_N	6	6	6	28.3	28.3	28.3	34.834	0	19.83	402020000	45	2.085	-0.36424	-3.87456	Q9D7G0	PRPS1_MOUSE	sp|Q9D7G0|PRPS1_MOUSE;sp|Q9CS42|PRPS2_MOUSE	1406	sp|Q9D7G0|PRPS1_MOUSE Ribose-phosphate pyrophosphokinase 1 OS=Mus musculus OX=10090 GN=Prps1 PE=1 SV=4;sp|Q9CS42|PRPS2_MOUSE Ribose-phosphate pyrophosphokinase 2 OS=Mus musculus OX=10090 GN=Prps2 PE=1 SV=4
24.4304	24.5745	24.538	24.5246	24.4051	24.3741	24.4131	24.3879	+	Ctrl_MCD	Cluster -198	metabolic process;oxidation-reduction process		cell part;cytoplasmic part;integral to membrane;intracellular membrane-bounded organelle;intracellular organelle;intracellular organelle part;intracellular part;intrinsic to membrane;macromolecular complex;membrane part;membrane-bounded organelle;mitochondrial membrane part;mitochondrial part;mitochondrial respiratory chain complex I;mitochondrion;NADH dehydrogenase complex;organelle;organelle pa…		Tim17	3	3	3	35.5	35.5	35.5	14.982	0	16.971	831480000	45	2.05585	0.121805	3.81682	Q9D8B4	NDUAB_MOUSE	sp|Q9D8B4|NDUAB_MOUSE	1415	sp|Q9D8B4|NDUAB_MOUSE NADH dehydrogenase [ubiquinone] 1 alpha subcomplex subunit 11 OS=Mus musculus OX=10090 GN=Ndufa11 PE=1 SV=2
21.0993	20.5146	19.501	21.89	22.1016	22.5615	21.4644	22.585	+	Ctrl_MCD	Cluster -196	biological regulation;biosynthetic process;cellular biosynthetic process;cellular component organization;cellular component organization at cellular level;cellular component organization or biogenesis;cellular component organization or biogenesis at cellular level;cellular macromolecule biosynthetic process;cellular macromolecule metabolic process;cellular metabolic process;cellular nitrogen comp…	structural constituent of ribosome;structural molecule activity	cell part;cytoplasmic part;intracellular membrane-bounded organelle;intracellular non-membrane-bounded organelle;intracellular organelle;intracellular organelle part;intracellular part;large ribosomal subunit;macromolecular complex;membrane-bounded organelle;mitochondrial large ribosomal subunit;mitochondrial part;mitochondrial ribosome;mitochondrion;non-membrane-bounded organelle;organellar larg…		Ribosomal_L12	2	2	2	18.9	18.9	18.9	21.708	0.0066622	3.1881	31692000	4	1.34065	-1.42689	-2.51425	Q9DB15	RM12_MOUSE	sp|Q9DB15|RM12_MOUSE	1426	sp|Q9DB15|RM12_MOUSE 39S ribosomal protein L12, mitochondrial OS=Mus musculus OX=10090 GN=Mrpl12 PE=1 SV=2
27.0186	27.1894	27.0737	27.0422	26.9399	26.903	26.937	26.7128	+	Ctrl_MCD	Cluster -198	metabolic process;oxidation-reduction process	binding;catalytic activity;cation binding;endopeptidase activity;hydrolase activity;ion binding;metal ion binding;metalloendopeptidase activity;metallopeptidase activity;peptidase activity;peptidase activity, acting on L-amino acid peptides	cell part;cytoplasmic part;extracellular membrane-bounded organelle;extracellular organelle;extracellular region part;extracellular vesicular exosome;intracellular membrane-bounded organelle;intracellular organelle;intracellular organelle part;intracellular part;macromolecular complex;membrane;membrane part;membrane-bounded organelle;membrane-bounded vesicle;mitochondrial inner membrane;mitochond…	Alzheimer's disease;Cardiac muscle contraction;Huntington's disease;Oxidative phosphorylation;Parkinson's disease	Peptidase_M16;Peptidase_M16_C	20	20	20	71.1	71.1	71.1	48.234	0	297.69	11047000000	224	1.70114	0.207811	3.1466	Q9DB77	QCR2_MOUSE	sp|Q9DB77|QCR2_MOUSE	1431	sp|Q9DB77|QCR2_MOUSE Cytochrome b-c1 complex subunit 2, mitochondrial OS=Mus musculus OX=10090 GN=Uqcrc2 PE=1 SV=1
23.5199	23.4558	23.4507	23.4885	23.7527	23.8161	23.6943	23.9252	+	Ctrl_MCD	Cluster -196	alcohol catabolic process;alcohol metabolic process;carbohydrate catabolic process;carbohydrate metabolic process;catabolic process;cellular carbohydrate catabolic process;cellular carbohydrate metabolic process;cellular metabolic process;cellular process;D-xylose catabolic process;D-xylose metabolic process;metabolic process;monosaccharide catabolic process;monosaccharide metabolic process;pento…	catalytic activity;D-xylose 1-dehydrogenase (NADP+) activity;oxidoreductase activity;oxidoreductase activity, acting on CH-OH group of donors;oxidoreductase activity, acting on the CH-CH group of donors;oxidoreductase activity, acting on the CH-CH group of donors, NAD or NADP as acceptor;oxidoreductase activity, acting on the CH-OH group of donors, NAD or NADP as acceptor;trans-1,2-dihydrobenzene…		Metabolism of xenobiotics by cytochrome P450;Pentose and glucuronate interconversions	GFO_IDH_MocA;GFO_IDH_MocA_C	14	14	14	55.9	55.9	55.9	36.3	0	69.138	948170000	91	3.06294	-0.318362	-6.12542	Q9DBB8	DHDH_MOUSE	sp|Q9DBB8|DHDH_MOUSE	1432	sp|Q9DBB8|DHDH_MOUSE Trans-1,2-dihydrobenzene-1,2-diol dehydrogenase OS=Mus musculus OX=10090 GN=Dhdh PE=1 SV=1
21.3451	21.3129	21.3004	22.2078	21.0434	20.4707	20.9522	21.032	+	Ctrl_MCD	Cluster -198	establishment of localization;transport		cell part;cytoplasm;cytoplasmic part;endosomal part;endosome membrane;intracellular membrane-bounded organelle;intracellular organelle;intracellular organelle part;intracellular part;lipid particle;membrane;membrane-bounded organelle;organelle;organelle membrane;organelle part		Perilipin	3	3	3	13.7	13.7	13.7	47.262	0	9.621	64428000	10	1.36671	0.666954	2.55872	Q9DBG5	PLIN3_MOUSE	sp|Q9DBG5|PLIN3_MOUSE	1436	sp|Q9DBG5|PLIN3_MOUSE Perilipin-3 OS=Mus musculus OX=10090 GN=Plin3 PE=1 SV=1
22.0264	21.7929	21.8099	21.9623	21.6765	21.7557	21.5457	21.7386	+	Ctrl_MCD	Cluster -198	cellular component organization;cellular component organization or biogenesis;cellular membrane organization;cellular process;membrane organization;nuclear membrane organization	binding;protein binding;protein self-association	cell part;cytoplasmic part;endoplasmic reticulum lumen;endoplasmic reticulum part;Golgi apparatus;integral to membrane;integral to nuclear inner membrane;integral to organelle membrane;intracellular membrane-bounded organelle;intracellular organelle;intracellular organelle lumen;intracellular organelle part;intracellular part;intrinsic to membrane;intrinsic to nuclear inner membrane;intrinsic to …		DUF1625	5	5	5	22.2	22.2	22.2	44.783	0	12.587	125250000	18	1.58347	0.218763	2.93569	Q9DBS1	TMM43_MOUSE	sp|Q9DBS1|TMM43_MOUSE	1442	sp|Q9DBS1|TMM43_MOUSE Transmembrane protein 43 OS=Mus musculus OX=10090 GN=Tmem43 PE=1 SV=1
21.0348	21.4762	21.3341	21.3951	21.5045	21.681	21.6078	21.7832	+	Ctrl_MCD	Cluster -196	amine metabolic process;betaine metabolic process;carboxylic acid catabolic process;carboxylic acid metabolic process;carboxylic acid transport;carnitine metabolic process;catabolic process;cellular amine metabolic process;cellular amino acid metabolic process;cellular catabolic process;cellular ketone metabolic process;cellular lipid catabolic process;cellular lipid metabolic process;cellular me…	binding;carnitine O-acyltransferase activity;carnitine O-octanoyltransferase activity;catalytic activity;O-acyltransferase activity;octanoyltransferase activity;O-octanoyltransferase activity;protein binding;receptor binding;transferase activity;transferase activity, transferring acyl groups;transferase activity, transferring acyl groups other than amino-acyl groups	cell part;cytoplasmic part;intracellular membrane-bounded organelle;intracellular organelle;intracellular part;membrane-bounded organelle;microbody;mitochondrion;organelle;peroxisome	Peroxisome	Carn_acyltransf	3	3	3	8.7	8.7	8.7	70.264	0	11.405	65230000	10	1.59799	-0.334074	-2.96145	Q9DC50	OCTC_MOUSE	sp|Q9DC50|OCTC_MOUSE	1443	sp|Q9DC50|OCTC_MOUSE Peroxisomal carnitine O-octanoyltransferase OS=Mus musculus OX=10090 GN=Crot PE=1 SV=1
26.2421	26.367	26.3289	26.3051	26.1254	26.0853	26.1552	26.0552	+	Ctrl_MCD	Cluster -198		binding;catalytic activity;NADH dehydrogenase activity;oxidoreductase activity;oxidoreductase activity, acting on NADH or NADPH;protein binding;protein complex binding	cell part;cytoplasmic part;intracellular membrane-bounded organelle;intracellular organelle;intracellular organelle lumen;intracellular organelle part;intracellular part;macromolecular complex;membrane;membrane part;membrane-bounded organelle;membrane-enclosed lumen;mitochondrial inner membrane;mitochondrial matrix;mitochondrial membrane;mitochondrial membrane part;mitochondrial part;mitochondria…	Alzheimer's disease;Huntington's disease;Oxidative phosphorylation;Parkinson's disease	NmrA	17	17	17	53.1	53.1	53.1	42.525	0	283.78	5419100000	177	3.01922	0.205512	6.00933	Q9DC69	NDUA9_MOUSE	sp|Q9DC69|NDUA9_MOUSE	1445	sp|Q9DC69|NDUA9_MOUSE NADH dehydrogenase [ubiquinone] 1 alpha subcomplex subunit 9, mitochondrial OS=Mus musculus OX=10090 GN=Ndufa9 PE=1 SV=2
22.701	22.5652	22.7829	22.6995	22.4517	22.3433	22.4428	22.3361	+	Ctrl_MCD	Cluster -198	alcohol biosynthetic process;alcohol catabolic process;alcohol metabolic process;aldonic acid metabolic process;biosynthetic process;carbohydrate biosynthetic process;carbohydrate catabolic process;carbohydrate metabolic process;carboxylic acid metabolic process;catabolic process;cellular biosynthetic process;cellular carbohydrate biosynthetic process;cellular carbohydrate catabolic process;cellu…	binding;catalytic activity;coenzyme binding;cofactor binding;NADP binding;nucleotide binding;oxidoreductase activity;oxidoreductase activity, acting on CH-OH group of donors;oxidoreductase activity, acting on the CH-OH group of donors, NAD or NADP as acceptor;phosphogluconate dehydrogenase (decarboxylating) activity	cell part;cytoplasm;extracellular membrane-bounded organelle;extracellular organelle;extracellular region part;extracellular vesicular exosome;intracellular membrane-bounded organelle;intracellular organelle;intracellular part;membrane-bounded organelle;membrane-bounded vesicle;nucleus;organelle;vesicle	Glutathione metabolism;Pentose phosphate pathway	6PGD;NAD_binding_2	8	8	8	22.4	22.4	22.4	53.247	0	20.697	196410000	31	2.76192	0.293645	5.35876	Q9DCD0	6PGD_MOUSE	sp|Q9DCD0|6PGD_MOUSE	1448	sp|Q9DCD0|6PGD_MOUSE 6-phosphogluconate dehydrogenase, decarboxylating OS=Mus musculus OX=10090 GN=Pgd PE=1 SV=3
22.4938	22.5036	22.4567	22.4687	22.6862	22.498	22.5633	22.6059	+	Ctrl_MCD	Cluster -196	biosynthetic process;cellular biosynthetic process;cellular metabolic process;cellular nitrogen compound biosynthetic process;cellular nitrogen compound metabolic process;cellular process;'de novo' IMP biosynthetic process;heterocycle biosynthetic process;heterocycle metabolic process;IMP biosynthetic process;IMP metabolic process;metabolic process;nitrogen compound metabolic process;nucleobase-c…	acid-amino acid ligase activity;adenyl nucleotide binding;adenyl ribonucleotide binding;ATP binding;binding;carbon-carbon lyase activity;carboxy-lyase activity;catalytic activity;identical protein binding;ligase activity;ligase activity, forming carbon-nitrogen bonds;lyase activity;nucleotide binding;phosphoribosylaminoimidazole carboxylase activity;phosphoribosylaminoimidazolesuccinocarboxamide …	cell part;extracellular membrane-bounded organelle;extracellular organelle;extracellular region part;extracellular vesicular exosome;membrane;membrane-bounded organelle;membrane-bounded vesicle;organelle;vesicle	Purine metabolism	AIRC;SAICAR_synt	9	9	9	25.2	25.2	25.2	47.006	0	21.803	292710000	39	1.40884	-0.107611	-2.63098	Q9DCL9	PUR6_MOUSE	sp|Q9DCL9|PUR6_MOUSE	1452	sp|Q9DCL9|PUR6_MOUSE Multifunctional protein ADE2 OS=Mus musculus OX=10090 GN=Paics PE=1 SV=4
22.6032	22.6421	22.6882	22.5241	22.5409	22.4169	22.3146	22.4509	+	Ctrl_MCD	Cluster -198	alcohol metabolic process;biosynthetic process;cholesterol biosynthetic process;cholesterol metabolic process;lipid biosynthetic process;lipid metabolic process;metabolic process;primary metabolic process;small molecule metabolic process;steroid biosynthetic process;steroid metabolic process;sterol biosynthetic process;sterol metabolic process	adenyl nucleotide binding;adenyl ribonucleotide binding;ADP binding;AMP binding;binding;catalytic activity;coenzyme binding;cofactor binding;cytochrome-b5 reductase activity;FAD binding;flavin adenine dinucleotide binding;NAD binding;nucleotide binding;oxidoreductase activity;oxidoreductase activity, acting on NADH or NADPH;oxidoreductase activity, acting on NADH or NADPH, heme protein as accepto…	cell part;cytoplasmic part;cytosol;endoplasmic reticulum membrane;endoplasmic reticulum part;extracellular membrane-bounded organelle;extracellular organelle;extracellular region part;extracellular vesicular exosome;intracellular organelle part;intracellular part;lipid particle;membrane;membrane part;membrane-bounded organelle;membrane-bounded vesicle;mitochondrial inner membrane;mitochondrial me…	Amino sugar and nucleotide sugar metabolism	FAD_binding_6;NAD_binding_1	6	6	6	22.6	22.6	22.6	34.127	0	11.794	233850000	23	1.70414	0.183591	3.15204	Q9DCN2	NB5R3_MOUSE	sp|Q9DCN2|NB5R3_MOUSE	1455	sp|Q9DCN2|NB5R3_MOUSE NADH-cytochrome b5 reductase 3 OS=Mus musculus OX=10090 GN=Cyb5r3 PE=1 SV=3
25.3914	25.5629	25.5353	25.3817	25.3609	25.3172	25.2777	25.2851	+	Ctrl_MCD	Cluster -198	anatomical structure development;biological regulation;cellular metabolic process;cellular process;developmental process;metabolic process;negative regulation of biological process;negative regulation of cell growth;negative regulation of cellular process;negative regulation of growth;reactive oxygen species metabolic process;regulation of biological process;regulation of cell growth;regulation o…	catalytic activity;NADH dehydrogenase (quinone) activity;NADH dehydrogenase (ubiquinone) activity;NADH dehydrogenase activity;oxidoreductase activity;oxidoreductase activity, acting on NADH or NADPH;oxidoreductase activity, acting on NADH or NADPH, quinone or similar compound as acceptor	cell part;cytoplasmic part;intracellular membrane-bounded organelle;intracellular organelle;intracellular organelle part;intracellular part;macromolecular complex;membrane;membrane part;membrane-bounded organelle;mitochondrial inner membrane;mitochondrial membrane;mitochondrial membrane part;mitochondrial part;mitochondrial respiratory chain complex I;mitochondrion;myelin sheath;NADH dehydrogenas…	Alzheimer's disease;Huntington's disease;Oxidative phosphorylation;Parkinson's disease	Complex1_30kDa	11	11	11	53.6	53.6	53.6	30.149	0	118.36	2896100000	152	1.67103	0.157583	3.09216	Q9DCT2	NDUS3_MOUSE	sp|Q9DCT2|NDUS3_MOUSE	1459	sp|Q9DCT2|NDUS3_MOUSE NADH dehydrogenase [ubiquinone] iron-sulfur protein 3, mitochondrial OS=Mus musculus OX=10090 GN=Ndufs3 PE=1 SV=2
22.3077	22.5607	22.5631	22.8319	22.0184	22.4989	22.1971	22.0332	+	Ctrl_MCD	Cluster -198			cell part;centrosome;cytoplasmic part;cytoskeletal part;intracellular membrane-bounded organelle;intracellular non-membrane-bounded organelle;intracellular organelle;intracellular organelle part;intracellular part;macromolecular complex;membrane-bounded organelle;microtubule;microtubule organizing center;mitochondrion;non-membrane-bounded organelle;organelle;organelle part;protein complex;spindle…		TPR_1	4	4	4	13.1	13.1	13.1	35	0	9.5965	165550000	19	1.30328	0.378981	2.45072	Q9DCV4	RMD1_MOUSE	sp|Q9DCV4|RMD1_MOUSE	1461	sp|Q9DCV4|RMD1_MOUSE Regulator of microtubule dynamics protein 1 OS=Mus musculus OX=10090 GN=Rmdn1 PE=1 SV=2
23.9279	23.9506	23.9758	24.1997	24.1626	24.295	24.2448	24.5172	+	Ctrl_MCD	Cluster -196	cellular aromatic compound metabolic process;cellular metabolic process;cellular nitrogen compound metabolic process;cellular process;heterocycle metabolic process;metabolic process;nitrogen compound metabolic process;nucleobase metabolic process;nucleobase-containing compound metabolic process;nucleobase-containing small molecule metabolic process;nucleoside phosphate metabolic process;nucleotid…	binding;catalytic activity;cation binding;GMP reductase activity;ion binding;metal ion binding;oxidoreductase activity;oxidoreductase activity, acting on NADH or NADPH;oxidoreductase activity, acting on NADH or NADPH, nitrogenous group as acceptor		Purine metabolism	IMPDH	13	13	13	68.7	68.7	68.7	37.482	0	123.48	886010000	78	1.59646	-0.291414	-2.95873	Q9DCZ1	GMPR1_MOUSE	sp|Q9DCZ1|GMPR1_MOUSE	1464	sp|Q9DCZ1|GMPR1_MOUSE GMP reductase 1 OS=Mus musculus OX=10090 GN=Gmpr PE=1 SV=1
21.999	22.045	22.1172	21.9861	21.698	21.6847	21.6004	21.6739	+	Ctrl_MCD	Cluster -198	cellular lipid metabolic process;cellular metabolic process;cellular process;dephosphorylation;glycerolipid metabolic process;glycerophospholipid metabolic process;lipid metabolic process;lipid modification;metabolic process;organophosphate metabolic process;phosphate-containing compound metabolic process;phosphatidylinositol dephosphorylation;phosphatidylinositol metabolic process;phospholipid d…	catalytic activity;hydrolase activity;hydrolase activity, acting on ester bonds;inositol or phosphatidylinositol phosphatase activity;lipid phosphatase activity;phosphatase activity;phosphatidylinositol bisphosphate phosphatase activity;phosphatidylinositol monophosphate phosphatase activity;phosphatidylinositol-3-phosphatase activity;phosphatidylinositol-4-phosphate phosphatase activity;phosphor…	alpha-amino-3-hydroxy-5-methyl-4-isoxazolepropionic acid selective glutamate receptor complex;cell part;cytoplasmic part;endoplasmic reticulum membrane;endoplasmic reticulum part;Golgi apparatus;integral to endoplasmic reticulum membrane;integral to membrane;integral to organelle membrane;intracellular membrane-bounded organelle;intracellular organelle;intracellular organelle part;intracellular p…		Syja_N	8	8	8	14.3	14.3	14.3	66.943	0	15.658	113880000	22	4.26606	0.372576	10.1173	Q9EP69	SAC1_MOUSE	sp|Q9EP69|SAC1_MOUSE	1467	sp|Q9EP69|SAC1_MOUSE Phosphatidylinositide phosphatase SAC1 OS=Mus musculus OX=10090 GN=Sacm1l PE=1 SV=1
24.147	24.2388	24.0901	24.2139	24.2651	24.3259	24.3176	24.3181	+	Ctrl_MCD	Cluster -196	amine catabolic process;amine metabolic process;branched chain family amino acid catabolic process;branched chain family amino acid metabolic process;brown fat cell differentiation;carboxylic acid catabolic process;carboxylic acid metabolic process;catabolic process;cell differentiation;cellular amine metabolic process;cellular amino acid catabolic process;cellular amino acid metabolic process;ce…	aldehyde dehydrogenase (NAD) activity;catalytic activity;malonate-semialdehyde dehydrogenase (acetylating) activity;methylmalonate-semialdehyde dehydrogenase (acylating) activity;oxidoreductase activity;oxidoreductase activity, acting on the aldehyde or oxo group of donors;oxidoreductase activity, acting on the aldehyde or oxo group of donors, NAD or NADP as acceptor	cell part;cytoplasmic part;extracellular membrane-bounded organelle;extracellular organelle;extracellular region part;extracellular vesicular exosome;intracellular membrane-bounded organelle;intracellular organelle;intracellular organelle part;intracellular part;membrane-bounded organelle;membrane-bounded vesicle;mitochondrion;nuclear part;nucleoplasm;organelle;organelle part;vesicle	Inositol phosphate metabolism;Propanoate metabolism;Valine, leucine and isoleucine degradation	Aldedh	20	20	20	58.5	58.5	58.5	57.915	0	130.93	2257900000	167	1.98982	-0.134198	-3.68765	Q9EQ20	MMSA_MOUSE	sp|Q9EQ20|MMSA_MOUSE	1471	sp|Q9EQ20|MMSA_MOUSE Methylmalonate-semialdehyde dehydrogenase [acylating], mitochondrial OS=Mus musculus OX=10090 GN=Aldh6a1 PE=1 SV=1
22.7467	22.6024	22.7142	22.576	22.9253	22.8276	22.8307	22.9458	+	Ctrl_MCD	Cluster -196	establishment of localization;establishment of localization in cell;establishment of protein localization;intracellular protein transport;intracellular transport;protein transport;transport		cell part;cytoplasm;extracellular membrane-bounded organelle;extracellular organelle;extracellular region part;extracellular vesicular exosome;intracellular organelle part;intracellular part;membrane;membrane-bounded organelle;membrane-bounded vesicle;nuclear part;nucleoplasm;organelle;organelle part;vesicle		CAS_CSE1;Cse1;IBN_N	22	22	22	31.2	31.2	31.2	110.45	0	72.036	717070000	126	2.2858	-0.22254	-4.28478	Q9ERK4	XPO2_MOUSE	sp|Q9ERK4|XPO2_MOUSE	1481	sp|Q9ERK4|XPO2_MOUSE Exportin-2 OS=Mus musculus OX=10090 GN=Cse1l PE=1 SV=1
25.0439	24.9024	25.1862	24.7422	24.7158	24.8223	24.6352	24.6874	+	Ctrl_MCD	Cluster -198	aging;cell aging;cellular process;developmental process	binding;carbohydrate binding;extracellular matrix structural constituent;glycosaminoglycan binding;heparin binding;pattern binding;polysaccharide binding;structural molecule activity	extracellular matrix;extracellular membrane-bounded organelle;extracellular organelle;extracellular region part;extracellular vesicular exosome;membrane-bounded organelle;membrane-bounded vesicle;organelle;proteinaceous extracellular matrix;vesicle		LRR_1;LRR_8;LRRNT	14	14	14	43.4	43.4	43.4	43.292	0	41.91	1543600000	130	1.30914	0.253468	2.46067	Q9JK53	PRELP_MOUSE	sp|Q9JK53|PRELP_MOUSE	1511	sp|Q9JK53|PRELP_MOUSE Prolargin OS=Mus musculus OX=10090 GN=Prelp PE=1 SV=2
26.224	26.1764	26.1956	26.1482	26.3658	26.3993	26.2867	26.4075	+	Ctrl_MCD	Cluster -196	actin cytoskeleton organization;actin filament capping;actin filament organization;actin filament-based process;actomyosin structure organization;anatomical structure formation involved in morphogenesis;biological regulation;cellular component assembly;cellular component assembly at cellular level;cellular component assembly involved in morphogenesis;cellular component organization;cellular compo…	binding;cytoskeletal protein binding;protein binding;tropomyosin binding	cell part;contractile fiber part;cytoplasmic part;cytoskeletal part;intracellular organelle part;intracellular part;organelle part;striated muscle thin filament		Tropomodulin	15	15	15	64.3	64.3	64.3	39.261	0	230.22	4529500000	160	2.86435	-0.17879	-5.61128	Q9JLH8	TMOD4_MOUSE	sp|Q9JLH8|TMOD4_MOUSE	1516	sp|Q9JLH8|TMOD4_MOUSE Tropomodulin-4 OS=Mus musculus OX=10090 GN=Tmod4 PE=2 SV=1
21.8396	21.8213	22.2436	21.8054	22.224	22.2443	22.1924	22.2844	+	Ctrl_MCD	Cluster -196	biological regulation;negative regulation of biological process;negative regulation of gene expression;negative regulation of macromolecule metabolic process;negative regulation of metabolic process;positive regulation of biological process;positive regulation of biosynthetic process;positive regulation of cellular metabolic process;positive regulation of cellular process;positive regulation of l…		cell part;cytoplasmic part;endoplasmic reticulum;intracellular membrane-bounded organelle;intracellular organelle;intracellular part;membrane-bounded organelle;organelle		DUF3456	2	2	2	15.4	15.4	15.4	20.767	0	6.6594	78033000	12	1.55001	-0.308794	-2.87659	Q9QXT0	CNPY2_MOUSE	sp|Q9QXT0|CNPY2_MOUSE	1532	sp|Q9QXT0|CNPY2_MOUSE Protein canopy homolog 2 OS=Mus musculus OX=10090 GN=Cnpy2 PE=1 SV=1
23.3041	23.5349	23.3974	23.4901	23.7863	24.0038	24.0196	23.7278	+	Ctrl_MCD	Cluster -196	acyl-CoA metabolic process;carboxylic acid metabolic process;cellular ketone metabolic process;cellular lipid metabolic process;cellular metabolic process;cellular process;coenzyme metabolic process;cofactor metabolic process;fatty acid metabolic process;lipid metabolic process;long-chain fatty acid metabolic process;metabolic process;monocarboxylic acid metabolic process;organic acid metabolic p…	acyl-CoA hydrolase activity;acyl-CoA thioesterase activity;binding;carboxylic ester hydrolase activity;catalytic activity;CoA hydrolase activity;hydrolase activity;hydrolase activity, acting on ester bonds;palmitoyl-CoA hydrolase activity;protein binding;receptor binding;thiolester hydrolase activity	cell part;cytoplasmic part;extracellular membrane-bounded organelle;extracellular organelle;extracellular region part;extracellular vesicular exosome;intracellular membrane-bounded organelle;intracellular organelle;intracellular organelle lumen;intracellular organelle part;intracellular part;membrane-bounded organelle;membrane-bounded vesicle;membrane-enclosed lumen;mitochondrial matrix;mitochond…	Biosynthesis of unsaturated fatty acids	BAAT_C;Bile_Hydr_Trans	17	17	17	51.7	51.7	51.7	49.656	0	99.906	1386900000	113	2.61199	-0.45274	-5.00364	Q9QYR9	ACOT2_MOUSE	sp|Q9QYR9|ACOT2_MOUSE	1540	sp|Q9QYR9|ACOT2_MOUSE Acyl-coenzyme A thioesterase 2, mitochondrial OS=Mus musculus OX=10090 GN=Acot2 PE=1 SV=2
21.7706	21.0918	21.2704	21.049	21.9549	21.7647	21.7526	21.658	+	Ctrl_MCD	Cluster -196	anatomical structure formation involved in morphogenesis;biological regulation;catabolic process;cell differentiation;cellular catabolic process;cellular component assembly;cellular component assembly at cellular level;cellular component assembly involved in morphogenesis;cellular component organization;cellular component organization at cellular level;cellular component organization or biogenesi…	binding;cation binding;copper ion binding;extracellular matrix binding;fibroblast growth factor binding;growth factor binding;ion binding;laminin binding;metal ion binding;protein binding;transition metal ion binding	anchored to membrane;cell part;cytoplasmic part;endosome;extracellular matrix;extracellular membrane-bounded organelle;extracellular organelle;extracellular region part;extracellular space;extracellular vesicular exosome;Golgi apparatus part;Golgi lumen;intracellular membrane-bounded organelle;intracellular organelle;intracellular organelle lumen;intracellular organelle part;intracellular part;in…		Glypican	5	5	5	16.2	16.2	16.2	61.359	0	15.262	67856000	11	1.48083	-0.487114	-2.75551	Q9QZF2	GPC1_MOUSE	sp|Q9QZF2|GPC1_MOUSE	1545	sp|Q9QZF2|GPC1_MOUSE Glypican-1 OS=Mus musculus OX=10090 GN=Gpc1 PE=1 SV=1
22.7431	22.5808	22.5839	22.7099	22.3829	22.5551	22.5851	22.424	+	Ctrl_MCD	Cluster -198	actin cytoskeleton organization;actin filament depolymerization;actin filament organization;actin filament severing;actin filament-based process;actin polymerization or depolymerization;biological regulation;cellular component disassembly;cellular component disassembly at cellular level;cellular component organization;cellular component organization at cellular level;cellular component organizati…		cell cortex part;cell part;cortical actin cytoskeleton;cortical cytoskeleton;cytoplasm;cytoplasmic part;cytoskeletal part;cytoskeleton;extracellular membrane-bounded organelle;extracellular organelle;extracellular region part;extracellular vesicular exosome;intracellular non-membrane-bounded organelle;intracellular organelle;intracellular organelle part;intracellular part;membrane-bounded organel…		Cofilin_ADF	6	5	5	43.6	39.4	39.4	18.521	0	11.56	182000000	28	1.38323	0.167694	2.587	Q9R0P5	DEST_MOUSE	sp|Q9R0P5|DEST_MOUSE	1552	sp|Q9R0P5|DEST_MOUSE Destrin OS=Mus musculus OX=10090 GN=Dstn PE=1 SV=3
23.2099	23.2849	22.7623	23.093	23.3062	23.4785	23.3184	23.4927	+	Ctrl_MCD	Cluster -196	catabolic process;cellular catabolic process;cellular macromolecule catabolic process;cellular macromolecule metabolic process;cellular metabolic process;cellular process;macromolecule catabolic process;macromolecule metabolic process;metabolic process;modification-dependent macromolecule catabolic process;modification-dependent protein catabolic process;primary metabolic process;proteasomal prot…	catalytic activity;endopeptidase activity;hydrolase activity;peptidase activity;peptidase activity, acting on L-amino acid peptides;threonine-type endopeptidase activity;threonine-type peptidase activity	cell part;cytoplasm;cytoplasmic mRNA processing body;cytoplasmic part;cytosol;extracellular membrane-bounded organelle;extracellular organelle;extracellular region part;extracellular vesicular exosome;intracellular membrane-bounded organelle;intracellular non-membrane-bounded organelle;intracellular organelle;intracellular part;macromolecular complex;membrane;membrane-bounded organelle;membrane-b…	Proteasome	Proteasome;Proteasome_A_N	7	7	7	38.3	38.3	38.3	29.47	0	20.611	318360000	18	1.3178	-0.31141	-2.47538	Q9R1P0	PSA4_MOUSE	sp|Q9R1P0|PSA4_MOUSE	1559	sp|Q9R1P0|PSA4_MOUSE Proteasome subunit alpha type-4 OS=Mus musculus OX=10090 GN=Psma4 PE=1 SV=1
21.986	22.0791	22.3128	22.0262	21.797	21.7061	21.8435	21.6349	+	Ctrl_MCD	Cluster -198	amine catabolic process;amine metabolic process;aromatic amino acid family catabolic process;aromatic amino acid family metabolic process;aromatic compound catabolic process;carboxylic acid catabolic process;carboxylic acid metabolic process;catabolic process;cellular amine metabolic process;cellular amino acid catabolic process;cellular amino acid metabolic process;cellular aromatic compound met…	binding;catalytic activity;cis-trans isomerase activity;glutathione transferase activity;identical protein binding;isomerase activity;maleylacetoacetate isomerase activity;protein binding;protein dimerization activity;protein homodimerization activity;transferase activity;transferase activity, transferring alkyl or aryl (other than methyl) groups	cell part;cytoplasmic part;intracellular membrane-bounded organelle;intracellular organelle;intracellular part;membrane-bounded organelle;mitochondrion;organelle	Drug metabolism - cytochrome P450;Glutathione metabolism;Metabolism of xenobiotics by cytochrome P450;Styrene degradation;Tyrosine metabolism	GST_C;GST_N_3	4	4	4	25.5	25.5	25.5	24.275	0	14.252	121250000	20	2.19809	0.35567	4.10279	Q9WVL0	MAAI_MOUSE	sp|Q9WVL0|MAAI_MOUSE	1587	sp|Q9WVL0|MAAI_MOUSE Maleylacetoacetate isomerase OS=Mus musculus OX=10090 GN=Gstz1 PE=1 SV=1
26.8299	27.0457	26.8858	26.9109	26.7256	26.7273	26.8202	26.6417	+	Ctrl_MCD	Cluster -198	acetyl-CoA catabolic process;acetyl-CoA metabolic process;carboxylic acid metabolic process;catabolic process;cellular catabolic process;cellular ketone metabolic process;cellular metabolic process;cellular process;coenzyme catabolic process;coenzyme metabolic process;cofactor catabolic process;cofactor metabolic process;dicarboxylic acid metabolic process;metabolic process;organic acid metabolic…	acid-thiol ligase activity;adenyl nucleotide binding;adenyl ribonucleotide binding;ATP binding;binding;catalytic activity;cation binding;CoA-ligase activity;ion binding;ligase activity;ligase activity, forming carbon-sulfur bonds;metal ion binding;nucleotide binding;purine nucleotide binding;purine ribonucleoside triphosphate binding;purine ribonucleotide binding;ribonucleotide binding;succinate-…	cell part;cytoplasmic part;extracellular membrane-bounded organelle;extracellular organelle;extracellular region part;extracellular vesicular exosome;intracellular membrane-bounded organelle;intracellular organelle;intracellular part;membrane-bounded organelle;membrane-bounded vesicle;mitochondrion;myelin sheath;organelle;vesicle	Citrate cycle (TCA cycle);Propanoate metabolism	ATP-grasp_2;Ligase_CoA	26	26	26	67.6	67.6	67.6	50.113	0	206.58	10065000000	359	1.74979	0.189386	3.23531	Q9Z2I9	SUCB1_MOUSE	sp|Q9Z2I9|SUCB1_MOUSE	1608	sp|Q9Z2I9|SUCB1_MOUSE Succinate--CoA ligase [ADP-forming] subunit beta, mitochondrial OS=Mus musculus OX=10090 GN=Sucla2 PE=1 SV=2
25.9837	26.1018	25.9987	26.0467	26.0622	25.9932	26.0523	26.0934				cell differentiation;cellular developmental process;cellular process;developmental process;multicellular organismal development;multicellular organismal process	adenyl nucleotide binding;adenyl ribonucleotide binding;ankyrin binding;ATP binding;binding;catalytic activity;cytoskeletal protein binding;enzyme regulator activity;GTPase regulator activity;guanyl-nucleotide exchange factor activity;kinase activity;nucleoside-triphosphatase regulator activity;nucleotide binding;phosphotransferase activity, alcohol group as acceptor;protein binding;protein kinas…	cell part;contractile fiber part;cytoplasmic part;cytoskeletal part;intracellular organelle part;intracellular part;M band;macromolecular complex;muscle myosin complex;myosin complex;myosin filament;myosin II complex;organelle part;protein complex;striated muscle myosin thick filament;Z disc		fn3;IQ;I-set;Pkinase;RhoGEF	181	181	181	38	38	38	966.58	0	323.31	15662000000	1350	0.205699	-0.017571	-0.518403	A2AAJ9	OBSCN_MOUSE	sp|A2AAJ9|OBSCN_MOUSE	37	sp|A2AAJ9|OBSCN_MOUSE Obscurin OS=Mus musculus OX=10090 GN=Obscn PE=1 SV=3
23.8634	24.1174	24.1355	23.9687	24.0112	23.8833	23.8904	23.3446					binding;identical protein binding;protein binding;protein dimerization activity;protein homodimerization activity	cell part;contractile fiber part;cytoplasmic part;intracellular part;M band;organelle part		fn3;I-set	52	52	52	50.1	50.1	50.1	161.78	0	188.85	3030600000	288	0.718202	0.238865	1.47239	A2ABU4	MYOM3_MOUSE	sp|A2ABU4|MYOM3_MOUSE	38	sp|A2ABU4|MYOM3_MOUSE Myomesin-3 OS=Mus musculus OX=10090 GN=Myom3 PE=1 SV=1
29.9221	30.0223	29.8345	29.8928	29.7637	29.8317	29.7628	30.0855				anatomical structure development;anatomical structure formation involved in morphogenesis;anterior/posterior pattern specification;developmental process;heart development;organ development;pattern specification process;regionalization;segmentation;somitogenesis	adenyl nucleotide binding;adenyl ribonucleotide binding;ankyrin binding;ATP binding;binding;catalytic activity;cation binding;cytoskeletal protein binding;ion binding;kinase activity;metal ion binding;nucleotide binding;phosphotransferase activity, alcohol group as acceptor;protein binding;protein kinase activity;protein serine/threonine kinase activity;purine nucleotide binding;purine ribonucleo…	cell part;cytoplasm;intracellular membrane-bounded organelle;intracellular organelle;intracellular part;membrane-bounded organelle;nucleus;organelle		fn3;I-set;Pkinase;PPAK;Titin_Z	1730	1730	1729	63.5	63.5	63.5	3906.4	0	323.31	1150000000000	29968	0.273916	0.0570207	0.662579	A2ASS6	TITIN_MOUSE	sp|A2ASS6|TITIN_MOUSE	42	sp|A2ASS6|TITIN_MOUSE Titin OS=Mus musculus OX=10090 GN=Ttn PE=1 SV=1
27.1814	27.5912	27.7532	27.3847	21.4575	27.9761	27.7432	27.7585				biological regulation;macromolecule metabolic process;metabolic process;primary metabolic process;protein metabolic process;proteolysis;regulation of biological process;regulation of cell growth;regulation of cellular component organization;regulation of cellular process;regulation of growth	catalytic activity;endopeptidase activity;hydrolase activity;peptidase activity;peptidase activity, acting on L-amino acid peptides;serine hydrolase activity;serine-type endopeptidase activity;serine-type peptidase activity	extracellular region		IGFBP;Kazal_2;PDZ_2	2	2	2	2.5	2.5	2.5	51.987	0.0097529	2.924	2319500000	23	0.33171	1.24379	0.778427	A2RT60	HTRA4_MOUSE	sp|A2RT60|HTRA4_MOUSE	45	sp|A2RT60|HTRA4_MOUSE Serine protease HTRA4 OS=Mus musculus OX=10090 GN=Htra4 PE=2 SV=1
23.9973	23.8836	23.8972	23.8485	23.9299	23.7388	24.1316	24.0874				biological regulation;cell differentiation;cellular developmental process;cellular localization;cellular macromolecule localization;cellular process;cellular protein localization;developmental process;establishment of localization;fat cell differentiation;lipid transport;localization;macromolecule localization;negative regulation of biological process;negative regulation of cell migration;negativ…	binding;cholesterol binding;lipid binding;steroid binding;sterol binding	cell part;intracellular organelle part;intracellular part;membrane;nuclear membrane;nuclear part;organelle membrane;organelle part		Oxysterol_BP;PH	2	2	2	2.2	2.2	2.2	101.27	0.0066979	3.2317	209020000	9	0.287636	-0.0652504	-0.690547	B9EJ86	OSBL8_MOUSE	sp|B9EJ86|OSBL8_MOUSE;sp|Q9ER64|OSBL5_MOUSE	50	sp|B9EJ86|OSBL8_MOUSE Oxysterol-binding protein-related protein 8 OS=Mus musculus OX=10090 GN=Osbpl8 PE=1 SV=1;sp|Q9ER64|OSBL5_MOUSE Oxysterol-binding protein-related protein 5 OS=Mus musculus OX=10090 GN=Osbpl5 PE=1 SV=3
21.6721	21.6255	21.234	21.5605	21.5412	21.8818	21.5307	21.9024					aminoacyl-tRNA hydrolase activity;carboxylic ester hydrolase activity;catalytic activity;hydrolase activity;hydrolase activity, acting on ester bonds	extracellular membrane-bounded organelle;extracellular organelle;extracellular region part;extracellular vesicular exosome;membrane-bounded organelle;membrane-bounded vesicle;organelle;vesicle		PTH2	3	3	3	33.6	33.6	33.6	16.037	0.0007758	5.3144	50429000	12	0.639085	-0.190996	-1.33736	D3Z4S3	PTRD1_MOUSE	sp|D3Z4S3|PTRD1_MOUSE	55	sp|D3Z4S3|PTRD1_MOUSE Putative peptidyl-tRNA hydrolase PTRHD1 OS=Mus musculus OX=10090 GN=Ptrhd1 PE=1 SV=1
26.227	26.2291	26.1766	26.2534	26.2262	26.2339	26.2091	26.3998				anatomical structure development;anatomical structure morphogenesis;biological regulation;calcium ion homeostasis;calcium ion transport;calcium ion transport into cytosol;cation homeostasis;cation transport;cell development;cellular calcium ion homeostasis;cellular cation homeostasis;cellular chemical homeostasis;cellular developmental process;cellular divalent inorganic cation homeostasis;cellul…	binding;calcium channel activity;calcium-release channel activity;cation channel activity;cation transmembrane transporter activity;channel activity;enzyme binding;gated channel activity;intracellular ligand-gated calcium channel activity;intracellular ligand-gated ion channel activity;ion channel activity;ion transmembrane transporter activity;ligand-gated channel activity;ligand-gated ion chann…	cell cortex;cell part;contractile fiber part;cytoplasm;cytoplasmic part;endoplasmic reticulum;endoplasmic reticulum membrane;endoplasmic reticulum part;extracellular membrane-bounded organelle;extracellular organelle;extracellular region part;extracellular vesicular exosome;I band;integral to membrane;intracellular membrane-bounded organelle;intracellular organelle;intracellular organelle part;in…	Calcium signaling pathway;Long-term depression	Ins145_P3_rec;Ion_trans;MIR;RIH_assoc;RR_TM4-6;RYDR_ITPR;RyR;SPRY	204	204	204	58.4	58.4	58.4	565.03	0	323.31	37587000000	2008	0.430243	-0.0457177	-0.966049	E9PZQ0	RYR1_MOUSE	sp|E9PZQ0|RYR1_MOUSE	61	sp|E9PZQ0|RYR1_MOUSE Ryanodine receptor 1 OS=Mus musculus OX=10090 GN=Ryr1 PE=1 SV=1
22.647	22.0566	22.0918	22.5572	22.5678	21.3241	21.5314	21.1795				acetyl-CoA metabolic process;biological regulation;biosynthetic process;carboxylic acid biosynthetic process;carboxylic acid metabolic process;cellular biosynthetic process;cellular component assembly;cellular component organization;cellular component organization or biogenesis;cellular ketone metabolic process;cellular lipid metabolic process;cellular metabolic process;cellular process;coenzyme …	acetyl-CoA carboxylase activity;adenyl nucleotide binding;adenyl ribonucleotide binding;ATP binding;binding;biotin binding;biotin carboxylase activity;carboxylic acid binding;catalytic activity;cation binding;CoA carboxylase activity;ion binding;ligase activity;ligase activity, forming carbon-carbon bonds;ligase activity, forming carbon-nitrogen bonds;metal ion binding;monocarboxylic acid binding…	cell part;cytoplasmic part;endomembrane system;intracellular membrane-bounded organelle;intracellular organelle;intracellular part;membrane;membrane-bounded organelle;mitochondrion;nucleus;organelle	Fatty acid biosynthesis;Insulin signaling pathway;Propanoate metabolism;Pyruvate metabolism	ACC_central;Biotin_carb_C;Biotin_lipoyl;Carboxyl_trans;CPSase_L_chain;CPSase_L_D2	5	5	5	2.8	2.8	2.8	275.75	0	9.4014	65833000	12	1.01379	0.687505	1.96608	E9Q4Z2	ACACB_MOUSE	sp|E9Q4Z2|ACACB_MOUSE	62	sp|E9Q4Z2|ACACB_MOUSE Acetyl-CoA carboxylase 2 OS=Mus musculus OX=10090 GN=Acacb PE=1 SV=1
25.8586	26.211	25.992	26.0231	26.1358	26.1447	26.247	26.4718				biological regulation;calcium ion homeostasis;calcium ion transport;calcium ion transport into cytosol;cation homeostasis;cation transport;cell differentiation;cellular calcium ion homeostasis;cellular cation homeostasis;cellular chemical homeostasis;cellular component organization;cellular component organization at cellular level;cellular component organization or biogenesis;cellular component o…		calcium channel complex;cation channel complex;cell part;cytoplasm;cytoplasmic part;endoplasmic reticulum membrane;endoplasmic reticulum part;intracellular organelle part;intracellular part;ion channel complex;junctional membrane complex;junctional sarcoplasmic reticulum membrane;macromolecular complex;membrane;membrane part;organelle membrane;organelle part;plasma membrane;protein complex;sarcop…			16	16	16	22.4	22.4	22.4	77.843	0	45.992	2937400000	134	1.12	-0.228642	-2.14278	E9Q9K5	TRDN_MOUSE	sp|E9Q9K5|TRDN_MOUSE	64	sp|E9Q9K5|TRDN_MOUSE Triadin OS=Mus musculus OX=10090 GN=Trdn PE=1 SV=1
23.2185	23.0867	22.9992	23.1277	23.2076	22.9156	23.0585	23.1551				anatomical structure development;anatomical structure formation involved in morphogenesis;biological regulation;blastocyst development;cellular process;cellular response to acid;cellular response to amine stimulus;cellular response to amino acid stimulus;cellular response to chemical stimulus;cellular response to endogenous stimulus;cellular response to organic nitrogen;cellular response to organ…	binding;calcium ion binding;calcium-dependent cysteine-type endopeptidase activity;catalytic activity;cation binding;cysteine-type endopeptidase activity;cysteine-type peptidase activity;endopeptidase activity;hydrolase activity;ion binding;metal ion binding;peptidase activity;peptidase activity, acting on L-amino acid peptides	adherens junction;anchoring junction;cell junction;cell part;cell projection;cell-substrate adherens junction;cell-substrate junction;chromatin;chromosomal part;cytoplasm;cytoplasmic part;cytosol;dendrite;endoplasmic reticulum;endoplasmic reticulum part;extracellular membrane-bounded organelle;extracellular organelle;extracellular region part;extracellular vesicular exosome;focal adhesion;Golgi a…	Alzheimer's disease;Apoptosis;Focal adhesion;Protein processing in endoplasmic reticulum	Calpain_III;Peptidase_C2	14	14	14	28.3	28.3	28.3	79.871	0	39.795	389320000	65	0.112206	0.0238118	0.302734	O08529	CAN2_MOUSE	sp|O08529|CAN2_MOUSE	67	sp|O08529|CAN2_MOUSE Calpain-2 catalytic subunit OS=Mus musculus OX=10090 GN=Capn2 PE=1 SV=4
25.2776	25.3107	25.3159	25.3308	25.3637	25.3856	25.3089	25.4966				biological regulation;calcium ion transmembrane transport;calcium ion transport;cation transport;cellular process;divalent inorganic cation transport;divalent metal ion transport;establishment of localization;ion transmembrane transport;ion transport;metal ion transport;regulation of biological process;regulation of calcium ion transport;regulation of ion transport;regulation of localization;regu…	binding;calcium channel activity;calcium channel regulator activity;cation binding;cation channel activity;cation transmembrane transporter activity;channel activity;channel regulator activity;gated channel activity;ion binding;ion channel activity;ion transmembrane transporter activity;metal ion binding;passive transmembrane transporter activity;substrate-specific channel activity;substrate-spec…	calcium channel complex;cation channel complex;cell part;cytoplasmic part;endoplasmic reticulum;extracellular membrane-bounded organelle;extracellular organelle;extracellular region part;extracellular vesicular exosome;intracellular membrane-bounded organelle;intracellular organelle;intracellular part;ion channel complex;macromolecular complex;membrane part;membrane-bounded organelle;membrane-bou…	Arrhythmogenic right ventricular cardiomyopathy (ARVC);Cardiac muscle contraction;Dilated cardiomyopathy;Hypertrophic cardiomyopathy (HCM);MAPK signaling pathway	Cache_1;VGCC_alpha2;VWA;VWA_N	36	36	36	44.2	44.2	44.2	124.63	0	323.31	4610900000	310	1.00444	-0.079977	-1.95056	O08532	CA2D1_MOUSE	sp|O08532|CA2D1_MOUSE	68	sp|O08532|CA2D1_MOUSE Voltage-dependent calcium channel subunit alpha-2/delta-1 OS=Mus musculus OX=10090 GN=Cacna2d1 PE=1 SV=1
26.95	26.8846	26.9765	26.9431	26.895	26.9215	26.9422	26.9188				biological regulation;cell differentiation;cellular component assembly;cellular component assembly at cellular level;cellular component organization;cellular component organization at cellular level;cellular component organization or biogenesis;cellular component organization or biogenesis at cellular level;cellular developmental process;cellular macromolecular complex assembly;cellular macromole…	binding;cytoskeletal protein binding;enzyme binding;identical protein binding;protein binding;RNA polymerase binding;tau protein binding	axon;axon part;axon terminus;cell part;cell projection;cell projection part;cerebellar mossy fiber;clathrin-coated vesicle;coated vesicle;contractile fiber part;cytoplasm;cytoplasmic membrane-bounded vesicle;cytoplasmic part;cytoplasmic vesicle;cytoskeletal part;I band;initial segment;intracellular membrane-bounded organelle;intracellular organelle;intracellular organelle part;intracellular part;…		BAR;SH3_9	19	19	19	45.1	45.1	45.1	64.469	0	292.75	6621300000	233	0.387558	0.0191827	0.886084	O08539	BIN1_MOUSE	sp|O08539|BIN1_MOUSE	69	sp|O08539|BIN1_MOUSE Myc box-dependent-interacting protein 1 OS=Mus musculus OX=10090 GN=Bin1 PE=1 SV=1
21.2736	21.0096	21.0839	19.4888	21.2776	21.1412	20.8226	20.7958				biological regulation;cellular component organization;cellular component organization at cellular level;cellular component organization or biogenesis;cellular component organization or biogenesis at cellular level;cellular membrane fusion;cellular membrane organization;cellular process;ER to Golgi vesicle-mediated transport;establishment of localization;establishment of localization in cell;estab…	binding;protein binding;SNAP receptor activity;SNARE binding	cell part;cytoplasmic membrane-bounded vesicle;cytoplasmic part;cytoplasmic vesicle;endoplasmic reticulum membrane;endoplasmic reticulum part;endoplasmic reticulum-Golgi intermediate compartment;endoplasmic reticulum-Golgi intermediate compartment membrane;Golgi apparatus part;Golgi membrane;integral to membrane;intracellular membrane-bounded organelle;intracellular organelle;intracellular organe…	Phagosome;SNARE interactions in vesicular transport	Longin;Synaptobrevin	3	3	3	14	14	14	24.74	0	5.9287	39111000	15	0.286583	-0.295322	-0.688411	O08547	SC22B_MOUSE	sp|O08547|SC22B_MOUSE	70	sp|O08547|SC22B_MOUSE Vesicle-trafficking protein SEC22b OS=Mus musculus OX=10090 GN=Sec22b PE=1 SV=3
23.5002	23.1469	22.9502	23.1616	23.2288	23.1376	23.18	22.6807				anatomical structure development;axon guidance;biological regulation;cellular component organization;cellular component organization at cellular level;cellular component organization or biogenesis;cellular component organization or biogenesis at cellular level;cellular membrane organization;cellular process;chemotaxis;cytoskeleton organization;developmental process;endocytosis;establishment of lo…	binding;catalytic activity;enzyme binding;hydrolase activity;hydrolase activity, acting on carbon-nitrogen (but not peptide) bonds;kinase binding;protein binding;protein kinase binding	axon;axon part;cell body;cell part;cell projection;cell projection part;cytoplasmic part;cytoskeletal part;cytosol;dendrite;extracellular membrane-bounded organelle;extracellular organelle;extracellular region part;extracellular vesicular exosome;growth cone;intracellular membrane-bounded organelle;intracellular organelle;intracellular organelle part;intracellular part;macromolecular complex;memb…	Axon guidance	Amidohydro_1	16	16	16	51	51	51	62.277	0	57.027	553260000	63	0.332266	0.132958	0.779519	O08553	DPYL2_MOUSE	sp|O08553|DPYL2_MOUSE	71	sp|O08553|DPYL2_MOUSE Dihydropyrimidinase-related protein 2 OS=Mus musculus OX=10090 GN=Dpysl2 PE=1 SV=2
24.4303	24.7092	24.4248	24.3138	24.3501	24.3326	24.3815	24.3149				actin cytoskeleton organization;actin filament-based process;anatomical structure development;anatomical structure formation involved in morphogenesis;cardiac muscle fiber development;cell development;cellular component assembly;cellular component assembly at cellular level;cellular component assembly involved in morphogenesis;cellular component organization;cellular component organization at cel…	adenyl nucleotide binding;adenyl ribonucleotide binding;ATP binding;binding;catalytic activity;hydrolase activity;hydrolase activity, acting on acid anhydrides;hydrolase activity, acting on acid anhydrides, in phosphorus-containing anhydrides;motor activity;nucleoside-triphosphatase activity;nucleotide binding;purine nucleotide binding;purine ribonucleoside triphosphate binding;purine ribonucleot…	actin filament bundle;actomyosin;brush border;cell part;cell projection;contractile fiber;contractile fiber part;cytoplasmic membrane-bounded vesicle;cytoplasmic part;cytoplasmic vesicle;cytoskeletal part;extracellular membrane-bounded organelle;extracellular organelle;extracellular region part;extracellular vesicular exosome;intracellular membrane-bounded organelle;intracellular non-membrane-bou…		Myosin_head;Myosin_N;Myosin_tail_1	19	11	11	13.5	8.4	8.4	227.03	0	27.566	374260000	31	0.710792	0.124763	1.45983	O08638	MYH11_MOUSE	sp|O08638|MYH11_MOUSE	73	sp|O08638|MYH11_MOUSE Myosin-11 OS=Mus musculus OX=10090 GN=Myh11 PE=1 SV=1
22.6024	22.783	22.5922	22.6678	22.6948	22.7477	22.6642	22.8298				cellular macromolecule metabolic process;cellular metabolic process;cellular process;cellular protein metabolic process;macromolecule metabolic process;macromolecule modification;metabolic process;N-terminal protein amino acid modification;peptidyl-amino acid modification;peptidyl-methionine modification;primary metabolic process;protein initiator methionine removal;protein maturation;protein met…	aminopeptidase activity;binding;catalytic activity;cation binding;exopeptidase activity;hydrolase activity;ion binding;metal ion binding;metalloaminopeptidase activity;metalloexopeptidase activity;metallopeptidase activity;peptidase activity;peptidase activity, acting on L-amino acid peptides	cell part;cytoplasm;intracellular part;membrane;plasma membrane		Peptidase_M24	7	7	7	20.3	20.3	20.3	52.921	0	14.912	176220000	30	0.604965	-0.0727458	-1.27839	O08663	MAP2_MOUSE	sp|O08663|MAP2_MOUSE	74	sp|O08663|MAP2_MOUSE Methionine aminopeptidase 2 OS=Mus musculus OX=10090 GN=Metap2 PE=1 SV=1
23.0786	22.7356	22.6681	21.9101	22.2164	22.0683	22.244	22.3761				biological regulation;blood coagulation;circulatory system process;coagulation;defense response;hemostasis;inflammatory response;multicellular organismal process;negative regulation of catalytic activity;negative regulation of endopeptidase activity;negative regulation of hydrolase activity;negative regulation of molecular function;negative regulation of peptidase activity;regulation of anatomica…	binding;cysteine-type endopeptidase inhibitor activity;endopeptidase inhibitor activity;endopeptidase regulator activity;enzyme inhibitor activity;enzyme regulator activity;peptidase inhibitor activity;peptidase regulator activity;protein binding;receptor binding	blood microparticle;extracellular membrane-bounded organelle;extracellular organelle;extracellular region part;extracellular space;extracellular vesicular exosome;membrane-bounded organelle;membrane-bounded vesicle;organelle;vesicle	Complement and coagulation cascades	Cystatin	8	8	8	15.7	15.7	15.7	73.101	0	18.038	298480000	44	0.712392	0.371891	1.46254	O08677	KNG1_MOUSE	sp|O08677|KNG1_MOUSE	75	sp|O08677|KNG1_MOUSE Kininogen-1 OS=Mus musculus OX=10090 GN=Kng1 PE=1 SV=1
26.3459	26.5747	26.3364	26.5015	26.4139	26.5323	26.4991	26.3471				anatomical structure morphogenesis;biological regulation;cell maturation;cell redox homeostasis;cellular chemical homeostasis;cellular developmental process;cellular homeostasis;cellular ion homeostasis;cellular metabolic process;cellular process;cellular process involved in reproduction;chemical homeostasis;developmental maturation;developmental process;developmental process involved in reproduc…	binding;catalytic activity;coenzyme binding;cofactor binding;dihydrolipoyl dehydrogenase activity;flavin adenine dinucleotide binding;oxidoreductase activity;oxidoreductase activity, acting on a sulfur group of donors;oxidoreductase activity, acting on a sulfur group of donors, NAD or NADP as acceptor;oxidoreductase activity, acting on NADH or NADPH	acrosomal matrix;cell part;cell projection;cilium;cytoplasmic part;cytoplasmic vesicle part;intracellular membrane-bounded organelle;intracellular organelle;intracellular organelle lumen;intracellular organelle part;intracellular part;membrane-bounded organelle;membrane-enclosed lumen;mitochondrial matrix;mitochondrial part;mitochondrion;myelin sheath;nuclear part;nucleoplasm;organelle;organelle …	Citrate cycle (TCA cycle);Glycine, serine and threonine metabolism;Glycolysis / Gluconeogenesis;Pyruvate metabolism;Valine, leucine and isoleucine degradation	Pyr_redox;Pyr_redox_2;Pyr_redox_dim	19	19	19	63.9	63.9	63.9	54.272	0	207.12	4520100000	199	0.0408809	-0.00849676	-0.117679	O08749	DLDH_MOUSE	sp|O08749|DLDH_MOUSE	77	sp|O08749|DLDH_MOUSE Dihydrolipoyl dehydrogenase, mitochondrial OS=Mus musculus OX=10090 GN=Dld PE=1 SV=2
24.021	24.0999	24.0409	24.0507	24.0817	24.0687	24.0134	23.8601				cellular macromolecule metabolic process;cellular metabolic process;cellular nitrogen compound metabolic process;cellular process;macromolecule metabolic process;metabolic process;ncRNA metabolic process;ncRNA processing;nitrogen compound metabolic process;nucleic acid metabolic process;nucleobase-containing compound metabolic process;primary metabolic process;RNA metabolic process;RNA processing…	3-hydroxy-2-methylbutyryl-CoA dehydrogenase activity;3-hydroxyacyl-CoA dehydrogenase activity;catalytic activity;oxidoreductase activity;oxidoreductase activity, acting on CH-OH group of donors;oxidoreductase activity, acting on the CH-OH group of donors, NAD or NADP as acceptor;steroid dehydrogenase activity;steroid dehydrogenase activity, acting on the CH-OH group of donors, NAD or NADP as acce…	cell part;cytoplasmic part;endoplasmic reticulum;intracellular membrane-bounded organelle;intracellular organelle;intracellular organelle part;intracellular part;membrane;membrane-bounded organelle;mitochondrial inner membrane;mitochondrial membrane;mitochondrial part;mitochondrion;organelle;organelle inner membrane;organelle membrane;organelle part		adh_short	10	10	10	61.3	61.3	61.3	27.418	0	49.635	908040000	82	0.384757	0.0471363	0.880773	O08756	HCD2_MOUSE	sp|O08756|HCD2_MOUSE	78	sp|O08756|HCD2_MOUSE 3-hydroxyacyl-CoA dehydrogenase type-2 OS=Mus musculus OX=10090 GN=Hsd17b10 PE=1 SV=4
21.5532	21.2934	20.8214	21.5263	20.015	21.2908	21.2398	20.2598				biological regulation;cellular component movement;cellular component organization;cellular component organization at cellular level;cellular component organization or biogenesis;cellular component organization or biogenesis at cellular level;cellular process;cytoplasmic microtubule organization;cytoskeleton organization;cytoskeleton-dependent intracellular transport;endosome transport;establishme…	catalytic activity;hydrolase activity;hydrolase activity, acting on acid anhydrides;hydrolase activity, acting on acid anhydrides, in phosphorus-containing anhydrides;motor activity;nucleoside-triphosphatase activity;pyrophosphatase activity	cell leading edge;cell part;centrosome;chromosomal part;cytoplasm;cytoplasmic part;cytoskeletal part;dynactin complex;dynein complex;intracellular non-membrane-bounded organelle;intracellular organelle;intracellular organelle part;intracellular part;kinetochore;macromolecular complex;membrane;membrane part;microtubule;microtubule associated complex;microtubule organizing center;non-membrane-bound…	Huntington's disease;Vasopressin-regulated water reabsorption	CAP_GLY;Dynactin	6	6	6	6.1	6.1	6.1	141.67	0	10.011	64953000	7	0.800993	0.59727	1.61182	O08788	DCTN1_MOUSE	sp|O08788|DCTN1_MOUSE	79	sp|O08788|DCTN1_MOUSE Dynactin subunit 1 OS=Mus musculus OX=10090 GN=Dctn1 PE=1 SV=3
20.8137	20.3986	20.6309	21.1333	20.5807	20.6695	20.6861	20.5702				actin cytoskeleton organization;actin filament organization;actin filament polymerization;actin filament-based process;actin polymerization or depolymerization;biological regulation;cell projection organization;cellular component assembly;cellular component assembly at cellular level;cellular component organization;cellular component organization at cellular level;cellular component organization …	actin binding;binding;cytoskeletal protein binding;enzyme binding;GTPase binding;identical protein binding;ion channel binding;profilin binding;protein binding;Ras GTPase binding;Rho GTPase binding;small GTPase binding	brush border;cell part;cell projection;cell projection membrane;cell projection part;cytoplasm;cytoskeletal part;intracellular non-membrane-bounded organelle;intracellular organelle;intracellular organelle part;intracellular part;leading edge membrane;membrane part;mitotic spindle;neuron projection;non-membrane-bounded organelle;organelle;organelle part;plasma membrane part;ruffle membrane;spindle	Focal adhesion;Regulation of actin cytoskeleton;Shigellosis	Drf_DAD;Drf_FH1;Drf_FH3;Drf_GBD;FH2	4	4	4	4.6	4.6	4.6	139.34	0	7.4363	30766000	7	0.314468	0.117532	0.744385	O08808	DIAP1_MOUSE	sp|O08808|DIAP1_MOUSE	80	sp|O08808|DIAP1_MOUSE Protein diaphanous homolog 1 OS=Mus musculus OX=10090 GN=Diaph1 PE=1 SV=1
22.9841	22.8574	22.8384	22.8339	22.9209	22.9207	22.8508	23.1099				biological regulation;biosynthetic process;cell cycle;cell differentiation;cellular biosynthetic process;cellular developmental process;cellular macromolecule biosynthetic process;cellular macromolecule metabolic process;cellular metabolic process;cellular nitrogen compound metabolic process;cellular process;cellular protein metabolic process;developmental process;macromolecule biosynthetic proce…	adenyl nucleotide binding;adenyl ribonucleotide binding;ATP binding;binding;catalytic activity;cation binding;ion binding;kinase activity;magnesium ion binding;MAP kinase activity;metal ion binding;molecular transducer activity;nucleotide binding;phosphotransferase activity, alcohol group as acceptor;protein kinase activity;protein serine/threonine kinase activity;purine nucleotide binding;purine…	cell part;cytoplasm;cytoplasmic part;intracellular membrane-bounded organelle;intracellular organelle;intracellular organelle part;intracellular part;membrane-bounded organelle;mitochondrion;nuclear part;nucleoplasm;organelle;organelle part	Amyotrophic lateral sclerosis (ALS);Chagas disease (American trypanosomiasis);Epithelial cell signaling in Helicobacter pylori infection;Fc epsilon RI signaling pathway;GnRH signaling pathway;Hepatitis C;ko05152;Leishmaniasis;Leukocyte transendothelial migration;MAPK signaling pathway;MAPK signaling pathway - yeast;Neurotrophin signaling pathway;NOD-like receptor signaling pathway;Osteoclast diff…	Pkinase	8	8	8	25.1	25.1	25.1	42.043	0	33.008	361040000	48	0.499848	-0.0721483	-1.09296	O08911	MK12_MOUSE	sp|O08911|MK12_MOUSE	81	sp|O08911|MK12_MOUSE Mitogen-activated protein kinase 12 OS=Mus musculus OX=10090 GN=Mapk12 PE=1 SV=1
23.4583	23.6032	23.4561	23.2995	23.5398	23.5511	23.5644	23.6488				biological regulation;cation homeostasis;cation transport;cellular cation homeostasis;cellular chemical homeostasis;cellular copper ion homeostasis;cellular homeostasis;cellular ion homeostasis;cellular process;chemical homeostasis;copper ion homeostasis;copper ion transport;establishment of localization;establishment of localization in cell;homeostatic process;intracellular copper ion transport;…	binding;cation binding;cation transmembrane transporter activity;copper chaperone activity;copper ion binding;copper ion transmembrane transporter activity;copper-dependent protein binding;inorganic cation transmembrane transporter activity;ion binding;ion transmembrane transporter activity;metal ion binding;metal ion transmembrane transporter activity;metallochaperone activity;protein binding;su…	cell part;cytoplasmic part;cytosol;intracellular part	Mineral absorption	HMA	4	4	4	83.8	83.8	83.8	7.3384	0	10.109	226780000	21	0.927698	-0.121747	-1.82309	O08997	ATOX1_MOUSE	sp|O08997|ATOX1_MOUSE	82	sp|O08997|ATOX1_MOUSE Copper transport protein ATOX1 OS=Mus musculus OX=10090 GN=Atox1 PE=1 SV=1
23.4768	23.1419	23.2603	23.2924	23.3507	23.2768	23.1911	23.3712				catabolic process;cellular catabolic process;cellular macromolecule catabolic process;cellular macromolecule metabolic process;cellular metabolic process;cellular process;macromolecule catabolic process;macromolecule metabolic process;metabolic process;modification-dependent macromolecule catabolic process;modification-dependent protein catabolic process;primary metabolic process;proteasomal prot…	catalytic activity;endopeptidase activity;hydrolase activity;peptidase activity;peptidase activity, acting on L-amino acid peptides;threonine-type endopeptidase activity;threonine-type peptidase activity	cell part;cytoplasm;cytoplasmic part;cytosol;extracellular membrane-bounded organelle;extracellular organelle;extracellular region part;extracellular vesicular exosome;intracellular membrane-bounded organelle;intracellular organelle;intracellular part;macromolecular complex;membrane-bounded organelle;membrane-bounded vesicle;nucleus;organelle;proteasome complex;proteasome core complex;protein com…	Proteasome	Proteasome	6	6	6	35.4	35.4	35.4	26.372	0	18.897	356360000	31	0.0195179	-0.00462294	-0.0574487	O09061	PSB1_MOUSE	sp|O09061|PSB1_MOUSE	83	sp|O09061|PSB1_MOUSE Proteasome subunit beta type-1 OS=Mus musculus OX=10090 GN=Psmb1 PE=1 SV=1
22.4804	22.8853	22.6086	22.5151	22.4572	22.3604	22.4318	22.457				activation of MAPK activity;biological regulation;cardiac muscle contraction;cellular macromolecule metabolic process;cellular metabolic process;cellular process;cellular protein metabolic process;cellular response to stimulus;cellular response to stress;defense response;inflammatory response;intracellular protein kinase cascade;intracellular signal transduction;macromolecule metabolic process;ma…	adenyl nucleotide binding;adenyl ribonucleotide binding;ATP binding;binding;catalytic activity;enzyme binding;kinase activity;kinase binding;MAP kinase kinase activity;nucleotide binding;phosphotransferase activity, alcohol group as acceptor;protein binding;protein kinase activity;protein kinase binding;protein serine/threonine kinase activity;protein serine/threonine/tyrosine kinase activity;pro…	cell part;cytoplasm;intracellular part;membrane	Amyotrophic lateral sclerosis (ALS);Fc epsilon RI signaling pathway;GnRH signaling pathway;MAPK signaling pathway;Toll-like receptor signaling pathway;Toxoplasmosis	Pkinase	7	3	3	24.8	13.3	13.3	39.296	0	8.0035	137150000	24	1.07647	0.195723	2.07028	O09110	MP2K3_MOUSE	sp|O09110|MP2K3_MOUSE	84	sp|O09110|MP2K3_MOUSE Dual specificity mitogen-activated protein kinase kinase 3 OS=Mus musculus OX=10090 GN=Map2k3 PE=1 SV=2
24.502	24.6325	24.5295	24.7858	24.8385	25.0224	25.088	24.4161				metabolic process;oxidation-reduction process		cell part;cytoplasmic part;integral to membrane;intracellular membrane-bounded organelle;intracellular organelle;intracellular organelle part;intracellular part;intrinsic to membrane;macromolecular complex;membrane part;membrane-bounded organelle;mitochondrial membrane part;mitochondrial part;mitochondrial respiratory chain complex I;mitochondrion;NADH dehydrogenase complex;organelle;organelle pa…	Alzheimer's disease;Huntington's disease;Oxidative phosphorylation;Parkinson's disease	ESSS	4	4	4	45	45	45	17.444	0	14.907	597770000	28	0.671289	-0.228834	-1.39258	O09111	NDUBB_MOUSE	sp|O09111|NDUBB_MOUSE	85	sp|O09111|NDUBB_MOUSE NADH dehydrogenase [ubiquinone] 1 beta subcomplex subunit 11, mitochondrial OS=Mus musculus OX=10090 GN=Ndufb11 PE=1 SV=2
24.3528	24.1141	24.2376	24.239	24.2641	24.3101	24.3015	24.3253					transporter activity	cell part;clathrin-coated vesicle;coated vesicle;cytoplasmic membrane-bounded vesicle;cytoplasmic part;cytoplasmic vesicle;cytoplasmic vesicle membrane;cytoplasmic vesicle part;extracellular membrane-bounded organelle;extracellular organelle;extracellular region part;extracellular vesicular exosome;integral to membrane;integral to organelle membrane;integral to synaptic vesicle membrane;intracell…		MARVEL	2	2	2	13	13	13	28.899	0.002907	4.2566	338240000	21	0.603498	-0.0643725	-1.27585	O09117	SYPL1_MOUSE	sp|O09117|SYPL1_MOUSE	86	sp|O09117|SYPL1_MOUSE Synaptophysin-like protein 1 OS=Mus musculus OX=10090 GN=Sypl1 PE=1 SV=2
23.2205	23.0994	23.2148	23.0564	23.2883	23.1069	23.2235	23.1885				biological regulation;carboxylic acid metabolic process;catabolic process;cellular catabolic process;cellular ketone metabolic process;cellular metabolic process;cellular process;cellular response to arsenic-containing substance;cellular response to chemical stimulus;cellular response to inorganic substance;cellular response to stimulus;L-ascorbic acid metabolic process;metabolic process;negative…	antioxidant activity;catalytic activity;disulfide oxidoreductase activity;glutathione dehydrogenase (ascorbate) activity;glutathione disulfide oxidoreductase activity;glutathione transferase activity;methylarsonate reductase activity;oxidoreductase activity;oxidoreductase activity, acting on a sulfur group of donors;oxidoreductase activity, acting on a sulfur group of donors, quinone or similar c…	cell part;cytoplasm;cytoplasmic part;cytosol;extracellular membrane-bounded organelle;extracellular organelle;extracellular region part;extracellular vesicular exosome;intracellular part;membrane-bounded organelle;membrane-bounded vesicle;organelle;vesicle	Drug metabolism - cytochrome P450;Glutathione metabolism;Metabolism of xenobiotics by cytochrome P450	GST_C;GST_N_3	10	10	10	56.2	56.2	56.2	27.497	0	52.648	428110000	37	0.429986	-0.0540433	-0.965574	O09131	GSTO1_MOUSE	sp|O09131|GSTO1_MOUSE	87	sp|O09131|GSTO1_MOUSE Glutathione S-transferase omega-1 OS=Mus musculus OX=10090 GN=Gsto1 PE=1 SV=2
24.7472	24.7677	24.9897	24.9792	24.8993	24.4437	24.744	24.3929				actin cytoskeleton organization;actin filament-based process;actomyosin structure organization;biological regulation;calcium-mediated signaling;cardiac muscle contraction;cellular chemical homeostasis;cellular component assembly;cellular component assembly at cellular level;cellular component organization;cellular component organization at cellular level;cellular component organization or biogene…	binding;calcium ion binding;calcium-dependent protein binding;cation binding;ion binding;metal ion binding;protein binding	cell part;contractile fiber part;cytoplasm;cytoplasmic part;endoplasmic reticulum;endoplasmic reticulum lumen;endoplasmic reticulum part;intracellular;intracellular membrane-bounded organelle;intracellular organelle;intracellular organelle lumen;intracellular organelle part;intracellular part;junctional membrane complex;macromolecular complex;membrane-bounded organelle;membrane-enclosed lumen;org…		Calsequestrin	11	11	11	34.9	34.9	34.9	48.176	0	62.296	1575100000	91	0.926662	0.250982	1.82136	O09161	CASQ2_MOUSE	sp|O09161|CASQ2_MOUSE	88	sp|O09161|CASQ2_MOUSE Calsequestrin-2 OS=Mus musculus OX=10090 GN=Casq2 PE=1 SV=3
23.3598	23.4651	23.2971	22.7011	22.6212	23.5859	23.0482	23.2574				biosynthetic process;cellular biosynthetic process;cellular macromolecule biosynthetic process;cellular macromolecule metabolic process;cellular metabolic process;cellular process;cellular protein metabolic process;macromolecule biosynthetic process;macromolecule metabolic process;metabolic process;primary metabolic process;protein metabolic process;translation	structural constituent of ribosome;structural molecule activity	cell part;cytoplasm;cytosolic large ribosomal subunit;intracellular non-membrane-bounded organelle;intracellular organelle;intracellular organelle part;intracellular part;large ribosomal subunit;macromolecular complex;membrane;non-membrane-bounded organelle;nuclear part;nucleolus;organelle;organelle part;ribonucleoprotein complex		Ribosomal_L21e	4	4	4	29.4	29.4	29.4	18.562	0	8.575	189470000	18	0.108174	0.0776401	0.292827	O09167	RL21_MOUSE	sp|O09167|RL21_MOUSE	90	sp|O09167|RL21_MOUSE 60S ribosomal protein L21 OS=Mus musculus OX=10090 GN=Rpl21 PE=1 SV=3
21.8683	20.994	21.771	19.8917	21.1444	20.6166	20.7444	21.5522				biological adhesion;cell adhesion;cellular process;establishment of localization;establishment of localization in cell;establishment of protein localization;establishment of protein localization to organelle;establishment of protein localization to vacuole;intracellular protein transport;intracellular transport;lysosomal transport;protein targeting;protein targeting to lysosome;protein targeting …	binding;enzyme binding;protein binding;receptor activity	adherens junction;anchoring junction;cell junction;cell part;cell-substrate adherens junction;cell-substrate junction;cytoplasmic part;extracellular membrane-bounded organelle;extracellular organelle;extracellular region part;extracellular vesicular exosome;focal adhesion;integral to membrane;intracellular organelle lumen;intracellular organelle part;intracellular part;intrinsic to membrane;lysos…	Lysosome	CD36	2	2	2	7.7	7.7	7.7	54.043	0	7.2841	39660000	6	0.083935	0.116861	0.231982	O35114	SCRB2_MOUSE	sp|O35114|SCRB2_MOUSE	92	sp|O35114|SCRB2_MOUSE Lysosome membrane protein 2 OS=Mus musculus OX=10090 GN=Scarb2 PE=1 SV=3
22.8192	23.1484	23.2091	23.0503	23.2316	23.1308	23.2023	22.9683				biological adhesion;cell adhesion;cellular process	structural molecule activity	basement membrane;collagen;extracellular matrix part;extracellular membrane-bounded organelle;extracellular organelle;extracellular region part;extracellular space;extracellular vesicular exosome;membrane-bounded organelle;membrane-bounded vesicle;organelle;vesicle	Protein digestion and absorption	Collagen;Endostatin	7	7	7	7.4	7.4	7.4	140.47	0	18.177	444310000	52	0.310045	-0.0764933	-0.735585	O35206	COFA1_MOUSE	sp|O35206|COFA1_MOUSE	94	sp|O35206|COFA1_MOUSE Collagen alpha-1(XV) chain OS=Mus musculus OX=10090 GN=Col15a1 PE=1 SV=2
22.3395	22.8729	23.1882	22.8514	23.2333	23.3037	23.4483	23.0712				biosynthetic process;cellular biosynthetic process;cellular metabolic process;cellular process;melanin biosynthetic process;melanin metabolic process;metabolic process;pigment biosynthetic process;pigment metabolic process;secondary metabolic process	carbon-carbon lyase activity;carboxy-lyase activity;catalytic activity;D-dopachrome decarboxylase activity;lyase activity	cell part;cytoplasm;extracellular membrane-bounded organelle;extracellular organelle;extracellular region part;extracellular vesicular exosome;intracellular part;membrane-bounded organelle;membrane-bounded vesicle;organelle;vesicle		MIF	5	5	5	62.7	62.7	62.7	13.077	0	16.512	287220000	27	1.24146	-0.451163	-2.34626	O35215	DOPD_MOUSE	sp|O35215|DOPD_MOUSE	95	sp|O35215|DOPD_MOUSE D-dopachrome decarboxylase OS=Mus musculus OX=10090 GN=Ddt PE=1 SV=3
22.6236	22.8495	22.8608	22.6648	22.908	22.7075	22.7413	22.7733				catabolic process;cellular catabolic process;cellular macromolecule catabolic process;cellular macromolecule metabolic process;cellular metabolic process;cellular process;macromolecule catabolic process;macromolecule metabolic process;metabolic process;modification-dependent macromolecule catabolic process;modification-dependent protein catabolic process;primary metabolic process;protein metaboli…	binding;identical protein binding;protein binding	cell part;cytoplasm;intracellular organelle part;intracellular part;macromolecular complex;nuclear part;nucleoplasm;organelle part;proteasome accessory complex;proteasome complex;proteasome regulatory particle, base subcomplex;protein complex	Proteasome	UIM	6	6	6	26.9	26.9	26.9	40.703	0	15.337	223730000	32	0.168015	-0.032836	-0.434408	O35226	PSMD4_MOUSE	sp|O35226|PSMD4_MOUSE	96	sp|O35226|PSMD4_MOUSE 26S proteasome non-ATPase regulatory subunit 4 OS=Mus musculus OX=10090 GN=Psmd4 PE=1 SV=1
22.0413	22.2215	22.1215	22.1859	22.2713	22.0096	22.1306	21.8511				establishment of localization;establishment of localization in cell;establishment of protein localization;intracellular protein transport;intracellular transport;nuclear import;nuclear transport;nucleocytoplasmic transport;protein import;protein import into nucleus;protein targeting;protein transport;response to chemical stimulus;response to hydrogen peroxide;response to inorganic substance;respo…	protein transporter activity;substrate-specific transporter activity;transporter activity	cell part;cytoplasm;extracellular membrane-bounded organelle;extracellular organelle;extracellular region part;extracellular vesicular exosome;intracellular membrane-bounded organelle;intracellular organelle;intracellular part;membrane-bounded organelle;membrane-bounded vesicle;nucleus;organelle;vesicle		Arm;IBB	6	3	3	18.6	12.3	12.3	57.922	0	10.637	116330000	24	0.336139	0.0768728	0.787107	O35343	IMA3_MOUSE	sp|O35343|IMA3_MOUSE	97	sp|O35343|IMA3_MOUSE Importin subunit alpha-3 OS=Mus musculus OX=10090 GN=Kpna4 PE=1 SV=1
23.8224	23.6968	23.7946	23.7771	23.8536	23.7594	23.7003	23.8662				catabolic process;cellular catabolic process;cellular macromolecule metabolic process;cellular metabolic process;cellular process;macromolecule catabolic process;macromolecule metabolic process;mammary gland involution;metabolic process;multicellular organismal process;primary metabolic process;protein metabolic process;proteolysis;receptor catabolic process;receptor metabolic process;tissue remo…	binding;calcium ion binding;calcium-dependent cysteine-type endopeptidase activity;catalytic activity;cation binding;cysteine-type endopeptidase activity;cysteine-type peptidase activity;endopeptidase activity;hydrolase activity;ion binding;metal ion binding;peptidase activity;peptidase activity, acting on L-amino acid peptides	adherens junction;anchoring junction;cell junction;cell part;cell-substrate adherens junction;cell-substrate junction;cytoplasm;cytoplasmic part;cytosol;extracellular membrane-bounded organelle;extracellular organelle;extracellular region part;extracellular vesicular exosome;focal adhesion;intracellular membrane-bounded organelle;intracellular organelle;intracellular part;lysosome;lytic vacuole;m…	Alzheimer's disease;Apoptosis;Protein processing in endoplasmic reticulum	Calpain_III;Peptidase_C2	26	26	26	44.9	44.9	44.9	82.105	0	66.65	1316200000	162	0.180555	-0.0221405	-0.462753	O35350	CAN1_MOUSE	sp|O35350|CAN1_MOUSE	99	sp|O35350|CAN1_MOUSE Calpain-1 catalytic subunit OS=Mus musculus OX=10090 GN=Capn1 PE=1 SV=1
22.7889	23.3869	23.2697	23.0501	23.2326	23.3778	23.3378	23.5117				anatomical structure development;cornea development in camera-type eye;developmental process		extracellular matrix;extracellular region part;proteinaceous extracellular matrix		LRR_8;LRRNT	8	8	8	36.2	36.2	36.2	40.403	0	37.291	385330000	37	0.839812	-0.241078	-1.67674	O35367	KERA_MOUSE	sp|O35367|KERA_MOUSE	100	sp|O35367|KERA_MOUSE Keratocan OS=Mus musculus OX=10090 GN=Kera PE=2 SV=1
22.4688	22.3106	22.6368	21.9275	22.51	22.2125	22.4153	22.696				biological regulation;biosynthetic process;cellular biosynthetic process;cellular macromolecule biosynthetic process;cellular macromolecule metabolic process;cellular metabolic process;cellular nitrogen compound metabolic process;cellular process;macromolecule biosynthetic process;macromolecule metabolic process;metabolic process;nitrogen compound metabolic process;nucleic acid metabolic process;…		cell part;cytoplasm;cytoplasmic part;endoplasmic reticulum;intracellular membrane-bounded organelle;intracellular organelle;intracellular organelle part;intracellular part;membrane-bounded organelle;nuclear matrix;nuclear part;nucleus;organelle;organelle part;perinuclear region of cytoplasm			5	5	5	23.1	23.1	23.1	28.537	0	10.404	143570000	18	0.279332	-0.12254	-0.673656	O35381	AN32A_MOUSE	sp|O35381|AN32A_MOUSE	101	sp|O35381|AN32A_MOUSE Acidic leucine-rich nuclear phosphoprotein 32 family member A OS=Mus musculus OX=10090 GN=Anp32a PE=1 SV=1
22.1445	21.6252	21.9997	22.2004	22.1383	22.0137	22.2597	22.1063				biological regulation;cellular macromolecule metabolic process;cellular metabolic process;cellular nitrogen compound metabolic process;cellular process;cellular protein metabolic process;cellular response to stimulus;cellular response to stress;DNA metabolic process;DNA recombination;DNA repair;double-strand break repair;double-strand break repair via homologous recombination;double-strand break …	binding;catalytic activity;cation binding;endopeptidase activator activity;endopeptidase activity;endopeptidase regulator activity;enzyme activator activity;enzyme regulator activity;hydrolase activity;ion binding;metal ion binding;metallopeptidase activity;peptidase activator activity;peptidase activity;peptidase activity, acting on L-amino acid peptides;peptidase regulator activity;proteasome b…	cell part;extracellular membrane-bounded organelle;extracellular organelle;extracellular region part;extracellular vesicular exosome;intracellular membrane-bounded organelle;intracellular organelle;intracellular part;macromolecular complex;membrane-bounded organelle;membrane-bounded vesicle;nucleus;organelle;proteasome accessory complex;proteasome complex;proteasome regulatory particle, lid subco…	Proteasome	JAB;MitMem_reg	5	5	5	32.9	32.9	32.9	34.577	0	20.425	159760000	32	0.440436	-0.137011	-0.984887	O35593	PSDE_MOUSE	sp|O35593|PSDE_MOUSE	104	sp|O35593|PSDE_MOUSE 26S proteasome non-ATPase regulatory subunit 14 OS=Mus musculus OX=10090 GN=Psmd14 PE=1 SV=2
21.547	21.1917	21.0753	21.8001	19.6859	21.4685	21.27	19.9079				biological regulation;cell activation;cell activation involved in immune response;cellular component organization;cellular component organization or biogenesis;cellular membrane organization;cellular process;defense response;defense response to bacterium;endocytosis;establishment of localization;establishment of localization in cell;exocytosis;immune effector process;immune system process;leukocy…	binding;calcium ion binding;calcium-dependent phospholipid binding;calcium-dependent protein binding;cation binding;enzyme inhibitor activity;enzyme regulator activity;ion binding;lipase inhibitor activity;lipid binding;metal ion binding;phospholipase A2 inhibitor activity;phospholipase inhibitor activity;phospholipid binding;protein binding	cell part;cytoplasm;cytoplasmic membrane-bounded vesicle;cytoplasmic part;cytoplasmic vesicle;cytoplasmic vesicle membrane;cytoplasmic vesicle part;endocytic vesicle membrane;extracellular membrane-bounded organelle;extracellular organelle;extracellular region part;extracellular vesicular exosome;intracellular membrane-bounded organelle;intracellular organelle;intracellular organelle part;intrace…		Annexin	5	5	5	21.1	21.1	21.1	36.384	0	11.153	43883000	11	0.844417	0.820465	1.68443	O35639	ANXA3_MOUSE	sp|O35639|ANXA3_MOUSE	105	sp|O35639|ANXA3_MOUSE Annexin A3 OS=Mus musculus OX=10090 GN=Anxa3 PE=1 SV=4
21.4834	21.1012	21.5708	20.3518	20.8285	20.74	20.9429	20.7899				cellular process;establishment of localization;establishment of localization in cell;establishment of protein localization;intracellular protein transport;intracellular transport;protein transport;transport;vesicle-mediated transport	binding;enzyme binding;kinase binding;protein binding;protein kinase binding;protein transporter activity;substrate-specific transporter activity;transporter activity	AP-type membrane coat adaptor complex;cell part;clathrin adaptor complex;clathrin coated vesicle membrane;coated vesicle membrane;cytoplasmic part;cytoplasmic vesicle membrane;cytoplasmic vesicle part;Golgi apparatus part;intracellular organelle part;intracellular part;macromolecular complex;membrane;membrane part;organelle membrane;organelle part;protein complex;trans-Golgi network;vesicle membr…	Lysosome	Adaptin_N;Alpha_adaptinC2;B2-adapt-app_C	5	5	3	6.8	6.8	4.3	103.93	0	9.5049	31460000	8	0.488482	0.301442	1.0725	O35643	AP1B1_MOUSE	sp|O35643|AP1B1_MOUSE	106	sp|O35643|AP1B1_MOUSE AP-1 complex subunit beta-1 OS=Mus musculus OX=10090 GN=Ap1b1 PE=1 SV=2
24.1442	24.414	24.5355	24.3867	24.3187	24.2947	24.2477	24.4043				activation of immune response;apoptosis;biological regulation;biosynthetic process;cell death;cellular biosynthetic process;cellular component assembly;cellular component assembly at cellular level;cellular component organization;cellular component organization at cellular level;cellular component organization or biogenesis;cellular component organization or biogenesis at cellular level;cellular …	adrenergic receptor binding;binding;carbohydrate binding;complement binding;complement component C1q binding;glycosaminoglycan binding;G-protein-coupled receptor binding;hyaluronic acid binding;kininogen binding;mRNA binding;nucleic acid binding;opsonin binding;pattern binding;polysaccharide binding;protein binding;protein binding transcription factor activity;receptor binding;RNA binding;transcr…	cell part;cell surface;cytoplasm;cytoplasmic part;cytosol;extracellular region;intracellular membrane-bounded organelle;intracellular non-membrane-bounded organelle;intracellular organelle;intracellular organelle lumen;intracellular organelle part;intracellular part;membrane;membrane-bounded organelle;membrane-enclosed lumen;mitochondrial matrix;mitochondrial part;mitochondrion;non-membrane-bound…		MAM33	6	6	6	43.9	43.9	43.9	31.013	0	67.109	707520000	57	0.248083	0.0537543	0.609042	O35658	C1QBP_MOUSE	sp|O35658|C1QBP_MOUSE	107	sp|O35658|C1QBP_MOUSE Complement component 1 Q subcomponent-binding protein, mitochondrial OS=Mus musculus OX=10090 GN=C1qbp PE=1 SV=1
23.1514	23.0975	23.011	23.2437	23.0288	23.3074	23.1297	23.0611				biological regulation;cellular macromolecule metabolic process;cellular metabolic process;cellular nitrogen compound metabolic process;cellular process;macromolecule metabolic process;metabolic process;mRNA metabolic process;mRNA processing;nitrogen compound metabolic process;nucleic acid metabolic process;nucleobase-containing compound metabolic process;primary metabolic process;regulation of bi…	binding;nucleic acid binding;nucleotide binding;RNA binding	catalytic step 2 spliceosome;cell part;intracellular organelle part;intracellular part;macromolecular complex;membrane;nuclear part;nucleoplasm;organelle part;ribonucleoprotein complex;spliceosomal complex		zf-RNPHF	7	7	7	24.9	24.9	24.9	49.199	0	20.024	306380000	34	0.0253809	-0.00586939	-0.0742392	O35737	HNRH1_MOUSE	sp|O35737|HNRH1_MOUSE;sp|P70333|HNRH2_MOUSE	109	sp|O35737|HNRH1_MOUSE Heterogeneous nuclear ribonucleoprotein H OS=Mus musculus OX=10090 GN=Hnrnph1 PE=1 SV=3;sp|P70333|HNRH2_MOUSE Heterogeneous nuclear ribonucleoprotein H2 OS=Mus musculus OX=10090 GN=Hnrnph2 PE=1 SV=1
22.4659	22.7044	22.5218	22.564	22.2889	22.2235	22.6883	22.1334				cellular process;establishment of localization;establishment of localization in cell;establishment of protein localization;establishment of protein localization in mitochondrion;establishment of protein localization to organelle;intracellular protein transmembrane transport;intracellular protein transport;intracellular transport;mitochondrial transport;protein import;protein import into mitochond…	active transmembrane transporter activity;adenyl nucleotide binding;adenyl ribonucleotide binding;ATP binding;binding;chaperone binding;macromolecule transmembrane transporter activity;nucleotide binding;P-P-bond-hydrolysis-driven protein transmembrane transporter activity;P-P-bond-hydrolysis-driven transmembrane transporter activity;primary active transmembrane transporter activity;protein bindi…	cell part;cytoplasmic part;intracellular membrane-bounded organelle;intracellular organelle;intracellular organelle lumen;intracellular organelle part;intracellular part;membrane;membrane-bounded organelle;membrane-enclosed lumen;mitochondrial inner membrane;mitochondrial matrix;mitochondrial membrane;mitochondrial part;mitochondrion;organelle;organelle inner membrane;organelle lumen;organelle me…		Tim44	5	5	5	13.1	13.1	13.1	51.091	0	10.805	94354000	26	0.87639	0.230515	1.73773	O35857	TIM44_MOUSE	sp|O35857|TIM44_MOUSE	111	sp|O35857|TIM44_MOUSE Mitochondrial import inner membrane translocase subunit TIM44 OS=Mus musculus OX=10090 GN=Timm44 PE=1 SV=2
22.3568	22.1668	22.2472	22.0784	22.1496	22.2108	22.2197	21.9596				biological regulation;cellular macromolecule metabolic process;cellular metabolic process;cellular process;cellular protein metabolic process;cullin deneddylation;macromolecule metabolic process;macromolecule modification;metabolic process;positive regulation of biological process;positive regulation of biosynthetic process;positive regulation of cellular biosynthetic process;positive regulation …	binding;catalytic activity;cation binding;cysteine-type peptidase activity;hydrolase activity;ion binding;metal ion binding;metallopeptidase activity;peptidase activity;peptidase activity, acting on L-amino acid peptides;protein binding transcription factor activity;small conjugating protein-specific protease activity;transcription coactivator activity;transcription cofactor activity;transcriptio…	cell junction;cell part;clathrin-coated vesicle;coated vesicle;cytoplasm;cytoplasmic membrane-bounded vesicle;cytoplasmic part;cytoplasmic vesicle;intracellular membrane-bounded organelle;intracellular organelle;intracellular organelle part;intracellular part;macromolecular complex;membrane-bounded organelle;membrane-bounded vesicle;nuclear part;nucleoplasm;nucleoplasm part;nucleus;organelle;orga…		JAB	6	6	6	20.7	20.7	20.7	37.548	0	11.768	216620000	31	0.402175	0.077343	0.913673	O35864	CSN5_MOUSE	sp|O35864|CSN5_MOUSE	112	sp|O35864|CSN5_MOUSE COP9 signalosome complex subunit 5 OS=Mus musculus OX=10090 GN=Cops5 PE=1 SV=3
23.7989	23.4674	23.3699	23.2926	23.5364	23.5868	23.3936	23.1564					binding;calcium ion binding;cation binding;ion binding;metal ion binding	cell part;cytoplasmic membrane-bounded vesicle;cytoplasmic part;cytoplasmic vesicle;endoplasmic reticulum;endoplasmic reticulum lumen;endoplasmic reticulum part;extracellular region;intracellular membrane-bounded organelle;intracellular organelle;intracellular organelle lumen;intracellular organelle part;intracellular part;melanosome;membrane;membrane-bounded organelle;membrane-bounded vesicle;me…		EF-hand_7	6	6	6	33.7	33.7	33.7	37.063	0	35.409	412230000	38	0.167664	0.0638995	0.433607	O35887	CALU_MOUSE	sp|O35887|CALU_MOUSE	113	sp|O35887|CALU_MOUSE Calumenin OS=Mus musculus OX=10090 GN=Calu PE=1 SV=1
22.5972	22.3601	22.387	19.738	22.1764	22.4407	21.8581	22.3211				adult behavior;adult locomotory behavior;adult walking behavior;aerobic respiration;behavior;biological regulation;biosynthetic process;cation homeostasis;cellular biosynthetic process;cellular cation homeostasis;cellular chemical homeostasis;cellular component organization;cellular component organization at cellular level;cellular component organization or biogenesis;cellular component organizat…	2 iron, 2 sulfur cluster binding;binding;catalytic activity;cation binding;ferric iron binding;ferrous iron binding;ferroxidase activity;ion binding;iron chaperone activity;iron ion binding;iron-sulfur cluster binding;metal cluster binding;metal ion binding;metallochaperone activity;oxidoreductase activity;oxidoreductase activity, oxidizing metal ions;oxidoreductase activity, oxidizing metal ions…	cell part;cytoplasmic part;cytosol;intracellular membrane-bounded organelle;intracellular organelle;intracellular part;membrane-bounded organelle;mitochondrion;organelle		Frataxin_Cyay	3	3	3	19.3	19.3	19.3	22.924	0	8.3436	90165000	15	0.253319	-0.428503	-0.619991	O35943	FRDA_MOUSE	sp|O35943|FRDA_MOUSE	114	sp|O35943|FRDA_MOUSE Frataxin, mitochondrial OS=Mus musculus OX=10090 GN=Fxn PE=1 SV=1
24.93	24.7718	24.8495	24.7754	24.9247	24.8267	24.9718	24.9674				biological regulation;biosynthetic process;cellular biosynthetic process;cellular macromolecule metabolic process;cellular metabolic process;cellular nitrogen compound metabolic process;cellular process;macromolecule metabolic process;metabolic process;nitrogen compound metabolic process;nucleic acid metabolic process;nucleobase-containing compound metabolic process;primary metabolic process;regu…	binding;nucleic acid binding;RNA binding;rRNA binding;rRNA primary transcript binding	caveola;cell part;cytoplasm;cytoplasmic part;cytosol;endoplasmic reticulum;intracellular membrane-bounded organelle;intracellular organelle;intracellular part;macromolecular complex;membrane;membrane part;membrane raft;membrane-bounded organelle;mitochondrion;nucleus;organelle;plasma membrane;plasma membrane part;protein complex		PTRF_SDPR	15	15	15	46.2	46.2	46.2	43.953	0	179.51	2134300000	134	0.918353	-0.0909534	-1.80755	O54724	CAVN1_MOUSE	sp|O54724|CAVN1_MOUSE	115	sp|O54724|CAVN1_MOUSE Caveolae-associated protein 1 OS=Mus musculus OX=10090 GN=Cavin1 PE=1 SV=1
23.0078	22.9229	22.8813	22.799	22.9007	23.0489	22.7334	22.9513				carbohydrate metabolic process;cell activation;cellular carbohydrate metabolic process;cellular macromolecule metabolic process;cellular metabolic process;cellular process;cellular protein metabolic process;glycosylation;immune system process;leukocyte activation;lymphocyte activation;macromolecule glycosylation;macromolecule metabolic process;macromolecule modification;metabolic process;peptidyl…	catalytic activity;dolichyl-diphosphooligosaccharide-protein glycotransferase activity;oligosaccharyl transferase activity;transferase activity;transferase activity, transferring glycosyl groups;transferase activity, transferring hexosyl groups	cell part;cytoplasmic part;endoplasmic reticulum;endoplasmic reticulum part;integral to membrane;intracellular membrane-bounded organelle;intracellular organelle;intracellular organelle part;intracellular part;intrinsic to membrane;macromolecular complex;membrane;membrane part;membrane-bounded organelle;oligosaccharyltransferase complex;organelle;organelle part;protein complex	N-Glycan biosynthesis;Protein processing in endoplasmic reticulum;Various types of N-glycan biosynthesis	DDOST_48kD	5	5	5	18.1	18.1	18.1	49.027	0	11.898	190690000	34	0.0251462	-0.00581264	-0.0735711	O54734	OST48_MOUSE	sp|O54734|OST48_MOUSE	116	sp|O54734|OST48_MOUSE Dolichyl-diphosphooligosaccharide--protein glycosyltransferase 48 kDa subunit OS=Mus musculus OX=10090 GN=Ddost PE=1 SV=2
22.3543	22.3156	22.3888	22.4893	22.2356	22.2781	22.3552	22.2618				biological regulation;biosynthetic process;carboxylic acid biosynthetic process;carboxylic acid metabolic process;cellular biosynthetic process;cellular component assembly;cellular component organization;cellular component organization or biogenesis;cellular ketone metabolic process;cellular lipid metabolic process;cellular macromolecule metabolic process;cellular metabolic process;cellular proce…	adenyl nucleotide binding;adenyl ribonucleotide binding;ADP binding;AMP binding;AMP-activated protein kinase activity;ATP binding;binding;catalytic activity;enzyme binding;kinase activity;kinase binding;nucleotide binding;phosphotransferase activity, alcohol group as acceptor;protein binding;protein kinase activity;protein kinase binding;protein serine/threonine kinase activity;purine nucleotide …	AMP-activated protein kinase complex;cell part;cytoplasmic part;cytosol;extracellular membrane-bounded organelle;extracellular organelle;extracellular region part;extracellular vesicular exosome;intracellular membrane-bounded organelle;intracellular organelle;intracellular organelle part;intracellular part;macromolecular complex;membrane;membrane-bounded organelle;membrane-bounded vesicle;nuclear…	Adipocytokine signaling pathway;Hypertrophic cardiomyopathy (HCM);Insulin signaling pathway	CBS	6	6	6	25.5	25.5	25.5	37.52	0	18.059	179470000	44	1.21738	0.104334	2.30576	O54950	AAKG1_MOUSE	sp|O54950|AAKG1_MOUSE	117	sp|O54950|AAKG1_MOUSE 5-AMP-activated protein kinase subunit gamma-1 OS=Mus musculus OX=10090 GN=Prkag1 PE=1 SV=2
24.7596	24.8848	24.8477	24.486	24.7411	24.8023	24.808	24.8719				cellular macromolecule metabolic process;cellular metabolic process;cellular nitrogen compound metabolic process;cellular process;DNA integration;DNA metabolic process;macromolecule metabolic process;metabolic process;nitrogen compound metabolic process;nucleic acid metabolic process;nucleobase-containing compound metabolic process;primary metabolic process	binding;DNA binding;nucleic acid binding	cell part;chromosome;cytoplasm;extracellular membrane-bounded organelle;extracellular organelle;extracellular region part;extracellular vesicular exosome;intracellular membrane-bounded organelle;intracellular non-membrane-bounded organelle;intracellular organelle;intracellular organelle part;intracellular part;membrane-bounded organelle;membrane-bounded vesicle;non-membrane-bounded organelle;nucl…		BAF	5	5	5	50.6	50.6	50.6	10.102	0	14.453	978680000	53	0.269071	-0.0613284	-0.652628	O54962	BAF_MOUSE	sp|O54962|BAF_MOUSE	118	sp|O54962|BAF_MOUSE Barrier-to-autointegration factor OS=Mus musculus OX=10090 GN=Banf1 PE=1 SV=1
22.3251	22.1241	22.1789	22.1957	22.2816	22.3872	22.3006	22.327				alcohol biosynthetic process;alcohol metabolic process;biological regulation;biosynthetic process;carbohydrate biosynthetic process;carbohydrate metabolic process;catabolic process;cellular biosynthetic process;cellular carbohydrate biosynthetic process;cellular carbohydrate metabolic process;cellular lipid metabolic process;cellular metabolic process;cellular process;cellular response to stimulu…	alkali metal ion binding;binding;catalytic activity;cation binding;hydrolase activity;hydrolase activity, acting on ester bonds;identical protein binding;inositol monophosphate phosphatase activity;inositol or phosphatidylinositol phosphatase activity;inositol phosphate phosphatase activity;ion binding;lithium ion binding;magnesium ion binding;manganese ion binding;metal ion binding;phosphatase a…	cell part;cytoplasm;extracellular membrane-bounded organelle;extracellular organelle;extracellular region part;extracellular vesicular exosome;intracellular part;membrane-bounded organelle;membrane-bounded vesicle;organelle;vesicle		Inositol_P	5	5	5	20.2	20.2	20.2	30.436	0	9.0585	193910000	34	1.29822	-0.118158	-2.44215	O55023	IMPA1_MOUSE	sp|O55023|IMPA1_MOUSE	120	sp|O55023|IMPA1_MOUSE Inositol monophosphatase 1 OS=Mus musculus OX=10090 GN=Impa1 PE=1 SV=1
22.4882	22.1318	22.3304	22.8963	22.6101	22.4677	22.479	22.5606				amine catabolic process;amine metabolic process;branched chain family amino acid catabolic process;branched chain family amino acid metabolic process;carboxylic acid catabolic process;carboxylic acid metabolic process;catabolic process;cellular amine metabolic process;cellular amino acid catabolic process;cellular amino acid metabolic process;cellular catabolic process;cellular ketone metabolic p…	[3-methyl-2-oxobutanoate dehydrogenase (acetyl-transferring)] kinase activity;adenyl nucleotide binding;adenyl ribonucleotide binding;ATP binding;binding;catalytic activity;kinase activity;nucleotide binding;phosphotransferase activity, alcohol group as acceptor;protein kinase activity;protein serine/threonine kinase activity;purine nucleotide binding;purine ribonucleoside triphosphate binding;pu…	cell part;cytoplasmic part;dihydrolipoyl dehydrogenase complex;intracellular membrane-bounded organelle;intracellular organelle;intracellular organelle part;intracellular part;macromolecular complex;membrane-bounded organelle;mitochondrial alpha-ketoglutarate dehydrogenase complex;mitochondrial part;mitochondrial tricarboxylic acid cycle enzyme complex;mitochondrion;organelle;organelle part;prote…		BCDHK_Adom3;HATPase_c	4	4	4	15	15	15	46.587	0	10.104	122050000	26	0.156733	-0.0676923	-0.408544	O55028	BCKD_MOUSE	sp|O55028|BCKD_MOUSE	121	sp|O55028|BCKD_MOUSE [3-methyl-2-oxobutanoate dehydrogenase [lipoamide]] kinase, mitochondrial OS=Mus musculus OX=10090 GN=Bckdk PE=1 SV=1
21.41	22.9624	21.7184	23.341	23.8609	23.2933	23.2782	21.9652				biological regulation;regulation of biological process;regulation of cellular metabolic process;regulation of cellular process;regulation of gene expression;regulation of macromolecule metabolic process;regulation of metabolic process;regulation of nitrogen compound metabolic process;regulation of nucleobase-containing compound metabolic process;regulation of primary metabolic process;regulation …		cell part;cytoplasm;intracellular membrane-bounded organelle;intracellular organelle;intracellular part;membrane;membrane-bounded organelle;nucleus;organelle;plasma membrane		PDZ	21	21	21	25.2	25.2	25.2	147.69	0	52.987	552960000	59	0.560576	-0.741495	-1.20086	O55103	PRAX_MOUSE	sp|O55103|PRAX_MOUSE	122	sp|O55103|PRAX_MOUSE Periaxin OS=Mus musculus OX=10090 GN=Prx PE=1 SV=1
25.9166	25.911	25.938	25.8495	25.951	26.0064	26.0889	25.8876				ATP biosynthetic process;ATP metabolic process;biological regulation;biosynthetic process;cellular biosynthetic process;cellular metabolic process;cellular nitrogen compound biosynthetic process;cellular nitrogen compound metabolic process;cellular process;generation of precursor metabolites and energy;heterocycle biosynthetic process;heterocycle metabolic process;metabolic process;negative regul…		cell part;cytoplasmic part;intracellular membrane-bounded organelle;intracellular organelle;intracellular part;membrane-bounded organelle;mitochondrion;organelle		NIPSNAP	12	12	12	50.2	50.2	50.2	32.932	0	220.76	4090700000	138	0.856695	-0.0796943	-1.70491	O55126	NIPS2_MOUSE	sp|O55126|NIPS2_MOUSE	123	sp|O55126|NIPS2_MOUSE Protein NipSnap homolog 2 OS=Mus musculus OX=10090 GN=Nipsnap2 PE=1 SV=1
22.6624	22.6709	19.6534	21.4992	22.5885	23.0182	22.8015	22.8104				biosynthetic process;cellular biosynthetic process;cellular component biogenesis;cellular component biogenesis at cellular level;cellular component organization or biogenesis;cellular component organization or biogenesis at cellular level;cellular macromolecule biosynthetic process;cellular macromolecule metabolic process;cellular metabolic process;cellular nitrogen compound metabolic process;cel…	structural constituent of ribosome;structural molecule activity	cell part;cytoplasmic part;cytosolic large ribosomal subunit;extracellular membrane-bounded organelle;extracellular organelle;extracellular region part;extracellular vesicular exosome;intracellular membrane-bounded organelle;intracellular organelle;intracellular organelle part;intracellular part;large ribosomal subunit;macromolecular complex;membrane;membrane-bounded organelle;membrane-bounded ve…	Ribosome	Ribosomal_L35Ae	2	2	2	14.5	14.5	14.5	12.554	0.0072993	3.1287	103070000	10	0.82423	-1.18321	-1.65071	O55142	RL35A_MOUSE	sp|O55142|RL35A_MOUSE	124	sp|O55142|RL35A_MOUSE 60S ribosomal protein L35a OS=Mus musculus OX=10090 GN=Rpl35a PE=1 SV=2
24.868	23.9977	25.3862	24.7151	25.0716	24.4397	24.5049	23.5667				biological regulation;calcium ion homeostasis;calcium ion transmembrane transport;calcium ion transport;calcium-mediated signaling;cation homeostasis;cation transport;cellular calcium ion homeostasis;cellular cation homeostasis;cellular chemical homeostasis;cellular component organization;cellular component organization at cellular level;cellular component organization or biogenesis;cellular comp…	active transmembrane transporter activity;adenyl nucleotide binding;adenyl ribonucleotide binding;ATP binding;ATPase activity;ATPase activity, coupled;ATPase activity, coupled to movement of substances;ATPase activity, coupled to transmembrane movement of ions;ATPase activity, coupled to transmembrane movement of ions, phosphorylative mechanism;ATPase activity, coupled to transmembrane movement o…	cell junction;cell part;cell-cell contact zone;cell-cell junction;cytoplasmic part;endoplasmic reticulum;endoplasmic reticulum membrane;endoplasmic reticulum part;intercalated disc;intracellular membrane-bounded organelle;intracellular organelle;intracellular organelle part;intracellular part;longitudinal sarcoplasmic reticulum;membrane;membrane part;membrane-bounded organelle;organelle;organelle…	Alzheimer's disease;Calcium signaling pathway;Pancreatic secretion	Cation_ATPase_C;Cation_ATPase_N;E1-E2_ATPase;Hydrolase	39	23	22	48	30.3	28.8	114.86	0	117.45	1974700000	129	0.352416	0.34604	0.818785	O55143	AT2A2_MOUSE	sp|O55143|AT2A2_MOUSE	125	sp|O55143|AT2A2_MOUSE Sarcoplasmic/endoplasmic reticulum calcium ATPase 2 OS=Mus musculus OX=10090 GN=Atp2a2 PE=1 SV=2
21.319	21.8035	21.595	21.5119	21.3939	21.6022	21.3591	21.4018				aging;ameboidal cell migration;anatomical structure development;anatomical structure formation involved in morphogenesis;anatomical structure morphogenesis;axon ensheathment;biological adhesion;biological regulation;branching involved in ureteric bud morphogenesis;branching morphogenesis of a tube;cell adhesion;cell aging;cell cycle arrest;cell cycle process;cell development;cell migration;cell m…	adenyl nucleotide binding;adenyl ribonucleotide binding;ATP binding;binding;catalytic activity;enzyme binding;kinase activity;kinase binding;molecular transducer activity;nucleotide binding;phosphotransferase activity, alcohol group as acceptor;protein binding;protein kinase activity;protein kinase binding;protein serine/threonine kinase activity;purine nucleotide binding;purine ribonucleoside tr…	actin filament bundle;actomyosin;adherens junction;anchoring junction;axon part;cell body;cell junction;cell part;cell projection;cell projection part;cell-cell junction;cell-substrate adherens junction;cell-substrate junction;contractile fiber part;costamere;cytoplasm;cytoplasmic part;cytoskeletal part;dendritic shaft;focal adhesion;intracellular organelle part;intracellular part;lamellipodium;m…	Bacterial invasion of epithelial cells;Endometrial cancer;Focal adhesion;PPAR signaling pathway	Ank;Pkinase_Tyr	4	4	4	10.4	10.4	10.4	51.373	0	8.5549	62115000	17	0.466046	0.118126	1.03182	O55222	ILK_MOUSE	sp|O55222|ILK_MOUSE	126	sp|O55222|ILK_MOUSE Integrin-linked protein kinase OS=Mus musculus OX=10090 GN=Ilk PE=1 SV=2
23.0832	23.1135	23.0619	22.8731	23.044	23.0455	22.9163	23.0364				catabolic process;cellular catabolic process;cellular macromolecule catabolic process;cellular macromolecule metabolic process;cellular metabolic process;cellular process;macromolecule catabolic process;macromolecule metabolic process;metabolic process;modification-dependent macromolecule catabolic process;modification-dependent protein catabolic process;primary metabolic process;proteasomal prot…	catalytic activity;endopeptidase activity;hydrolase activity;peptidase activity;peptidase activity, acting on L-amino acid peptides;threonine-type endopeptidase activity;threonine-type peptidase activity	cell part;centrosome;cytoplasm;cytoplasmic part;cytoskeletal part;cytosol;extracellular membrane-bounded organelle;extracellular organelle;extracellular region part;extracellular vesicular exosome;intracellular membrane-bounded organelle;intracellular non-membrane-bounded organelle;intracellular organelle;intracellular organelle part;intracellular part;macromolecular complex;membrane-bounded orga…	Proteasome	Proteasome	6	6	6	26.1	26.1	26.1	28.532	0	14.635	473540000	37	0.134237	0.0223446	0.355873	O55234	PSB5_MOUSE	sp|O55234|PSB5_MOUSE	127	sp|O55234|PSB5_MOUSE Proteasome subunit beta type-5 OS=Mus musculus OX=10090 GN=Psmb5 PE=1 SV=3
20.5997	19.7584	19.8119	19.2983	19.8154	19.9501	19.6806	19.7699				biological regulation;cell differentiation;cellular developmental process;cellular macromolecule metabolic process;cellular metabolic process;cellular nitrogen compound metabolic process;cellular process;cellular response to heat;cellular response to stimulus;cellular response to stress;circadian rhythm;CRD-mediated mRNA stabilization;developmental process;macromolecule metabolic process;metaboli…	adenyl nucleotide binding;adenyl ribonucleotide binding;ATP binding;ATPase activity;ATPase activity, coupled;ATP-dependent helicase activity;ATP-dependent RNA helicase activity;binding;catalytic activity;DNA binding;helicase activity;hydrolase activity;hydrolase activity, acting on acid anhydrides;hydrolase activity, acting on acid anhydrides, in phosphorus-containing anhydrides;nucleic acid bind…	cell part;centrosome;CRD-mediated mRNA stability complex;cytoplasm;cytoplasmic part;cytoskeletal part;intracellular membrane-bounded organelle;intracellular non-membrane-bounded organelle;intracellular organelle;intracellular organelle part;intracellular part;macromolecular complex;membrane;membrane-bounded organelle;microtubule organizing center;non-membrane-bounded organelle;nuclear part;nucleo…		DEAD;dsrm;HA2;Helicase_C;OB_NTP_bind	2	2	2	2	2	2	149.47	0.0067522	3.2934	15366000	4	0.0826413	0.0630722	0.228669	O70133	DHX9_MOUSE	sp|O70133|DHX9_MOUSE	128	sp|O70133|DHX9_MOUSE ATP-dependent RNA helicase A OS=Mus musculus OX=10090 GN=Dhx9 PE=1 SV=2
26.2225	26.2427	26.1762	25.9539	26.1561	26.3217	26.0992	26.2971				actin cytoskeleton organization;actin filament organization;actin filament-based process;anatomical structure development;cellular component organization;cellular component organization at cellular level;cellular component organization or biogenesis;cellular component organization or biogenesis at cellular level;cellular process;cytoskeleton organization;developmental process;heart development;or…	binding;cation binding;cytoskeletal protein binding;ion binding;metal ion binding;protein binding;structural constituent of muscle;structural molecule activity;transition metal ion binding;zinc ion binding	actin cytoskeleton;cell part;contractile fiber part;cytoplasmic part;cytoskeleton;intracellular non-membrane-bounded organelle;intracellular organelle;intracellular part;non-membrane-bounded organelle;organelle;organelle part;Z disc		LIM;PDZ	9	9	9	38.9	38.9	38.9	34.299	0	82.932	2321900000	121	0.349952	-0.0696836	-0.814011	O70209	PDLI3_MOUSE	sp|O70209|PDLI3_MOUSE	129	sp|O70209|PDLI3_MOUSE PDZ and LIM domain protein 3 OS=Mus musculus OX=10090 GN=Pdlim3 PE=1 SV=1
24.5472	24.6438	24.4448	24.6375	24.5305	24.7191	24.6132	24.5958					binding;nucleic acid binding;RNA binding;translation elongation factor activity;translation factor activity, nucleic acid binding	cell part;cytoplasm;cytoplasmic part;eukaryotic translation elongation factor 1 complex;intracellular part;macromolecular complex;protein complex		EF-1_beta_acid;EF1_GNE	9	9	8	66.7	66.7	61.8	24.693	0	83.429	746670000	54	0.322624	-0.0463367	-0.760539	O70251	EF1B_MOUSE	sp|O70251|EF1B_MOUSE	131	sp|O70251|EF1B_MOUSE Elongation factor 1-beta OS=Mus musculus OX=10090 GN=Eef1b PE=1 SV=5
21.3856	20.5177	20.125	21.1388	21.8481	20.4634	21.4453	21.2855				cellular macromolecule metabolic process;cellular metabolic process;cellular process;cellular protein metabolic process;chordate embryonic development;developmental process;embryo development;embryo development ending in birth or egg hatching;in utero embryonic development;macromolecule metabolic process;macromolecule modification;metabolic process;N-terminal peptidyl-glycine N-myristoylation;N-t…	catalytic activity;glycylpeptide N-tetradecanoyltransferase activity;myristoyltransferase activity;N-acyltransferase activity;transferase activity;transferase activity, transferring acyl groups;transferase activity, transferring acyl groups other than amino-acyl groups	actin cytoskeleton;cell junction;cell part;cytoplasm;cytoplasmic part;cytoskeleton;cytosol;extrinsic to membrane;intracellular non-membrane-bounded organelle;intracellular organelle;intracellular part;membrane;membrane part;non-membrane-bounded organelle;organelle;plasma membrane		NMT;NMT_C	2	2	2	8.1	8.1	8.1	56.888	0.0067204	3.2622	32815000	5	0.529519	-0.468806	-1.14597	O70310	NMT1_MOUSE	sp|O70310|NMT1_MOUSE;sp|O70311|NMT2_MOUSE	133	sp|O70310|NMT1_MOUSE Glycylpeptide N-tetradecanoyltransferase 1 OS=Mus musculus OX=10090 GN=Nmt1 PE=1 SV=1;sp|O70311|NMT2_MOUSE Glycylpeptide N-tetradecanoyltransferase 2 OS=Mus musculus OX=10090 GN=Nmt2 PE=1 SV=1
23.9805	23.8173	24.006	23.7562	23.901	23.7116	23.673	23.8459				cellular component organization;cellular component organization at cellular level;cellular component organization or biogenesis;cellular component organization or biogenesis at cellular level;cellular process;chromatin organization;chromosome organization;developmental process;gamete generation;male gamete generation;multicellular organismal development;multicellular organismal process;multicellu…	antioxidant activity;catalytic activity;glutathione peroxidase activity;oxidoreductase activity;oxidoreductase activity, acting on paired donors, with incorporation or reduction of molecular oxygen;oxidoreductase activity, acting on peroxide as acceptor;peroxidase activity;phospholipid-hydroperoxide glutathione peroxidase activity	cell part;cytoplasmic part;cytosol;envelope;extracellular membrane-bounded organelle;extracellular organelle;extracellular region part;extracellular vesicular exosome;intracellular membrane-bounded organelle;intracellular organelle;intracellular organelle part;intracellular part;membrane;membrane-bounded organelle;membrane-bounded vesicle;mitochondrial inner membrane;mitochondrial membrane;mitoch…	Glutathione metabolism	GSHPx	5	5	5	26.9	26.9	26.9	22.228	0	11.798	421080000	39	0.624793	0.107121	1.31272	O70325	GPX4_MOUSE	sp|O70325|GPX4_MOUSE	134	sp|O70325|GPX4_MOUSE Phospholipid hydroperoxide glutathione peroxidase OS=Mus musculus OX=10090 GN=Gpx4 PE=1 SV=4
21.5574	21.7298	21.4121	21.4207	21.5557	21.3719	21.5268	21.5085				actin cytoskeleton organization;actin filament-based process;actomyosin structure organization;anatomical structure development;anatomical structure morphogenesis;biological regulation;cardiac cell development;cardiac muscle cell development;cell development;cellular chemical homeostasis;cellular component organization;cellular component organization at cellular level;cellular component organizat…	binding;cytoskeletal protein binding;filamin binding;protein binding	adherens junction;anchoring junction;cell junction;cell-cell adherens junction;cell-cell contact zone;cell-cell junction;fascia adherens;intercalated disc		Xin	10	10	9	11.9	11.9	11.2	123.43	0	19.079	97958000	15	0.180461	0.0392671	0.462541	O70373	XIRP1_MOUSE	sp|O70373|XIRP1_MOUSE	135	sp|O70373|XIRP1_MOUSE Xin actin-binding repeat-containing protein 1 OS=Mus musculus OX=10090 GN=Xirp1 PE=1 SV=2
24.3222	24.3479	24.7182	24.5261	24.6258	24.4318	24.3436	23.8846				biological regulation;regulation of biological process;regulation of biosynthetic process;regulation of cellular biosynthetic process;regulation of cellular macromolecule biosynthetic process;regulation of cellular metabolic process;regulation of cellular process;regulation of gene expression;regulation of macromolecule biosynthetic process;regulation of macromolecule metabolic process;regulation…	binding;cation binding;ion binding;metal ion binding;protein binding transcription factor activity;transcription coactivator activity;transcription cofactor activity;transcription factor binding transcription factor activity;transition metal ion binding;zinc ion binding	adherens junction;anchoring junction;cell junction;cell part;cell-substrate adherens junction;cell-substrate junction;cytoplasm;cytoskeleton;focal adhesion;intracellular non-membrane-bounded organelle;intracellular organelle;intracellular organelle part;intracellular part;macromolecular complex;non-membrane-bounded organelle;nuclear part;nucleoplasm part;organelle;organelle part;protein complex;t…		LIM;PDZ	9	9	9	40.4	40.4	40.4	35.774	0	96.94	677900000	57	0.375736	0.157137	0.863603	O70400	PDLI1_MOUSE	sp|O70400|PDLI1_MOUSE	136	sp|O70400|PDLI1_MOUSE PDZ and LIM domain protein 1 OS=Mus musculus OX=10090 GN=Pdlim1 PE=1 SV=4
22.3395	22	22.2451	22.383	22.0598	21.997	20.6303	22.1994				amine metabolic process;biological adhesion;cation transport;cell adhesion;cellular process;establishment of localization;ion transport;metabolic process;nitrogen compound metabolic process;response to antibiotic;response to chemical stimulus;response to stimulus;transport	aliphatic-amine oxidase activity;aminoacetone:oxygen oxidoreductase(deaminating) activity;binding;calcium ion binding;catalytic activity;cation binding;cation channel activity;cation transmembrane transporter activity;channel activity;cofactor binding;copper ion binding;ion binding;ion channel activity;ion transmembrane transporter activity;metal ion binding;oxidoreductase activity;oxidoreductase…	cell part;cell projection;cell surface;cytoplasm;cytoplasmic part;early endosome;endoplasmic reticulum;endosome;Golgi apparatus;integral to membrane;intracellular membrane-bounded organelle;intracellular organelle;intracellular part;intrinsic to membrane;membrane;membrane part;membrane-bounded organelle;microvillus;organelle;plasma membrane	beta-Alanine metabolism;Glycine, serine and threonine metabolism;Isoquinoline alkaloid biosynthesis;Phenylalanine metabolism;Tropane, piperidine and pyridine alkaloid biosynthesis;Tyrosine metabolism	Cu_amine_oxid;Cu_amine_oxidN2;Cu_amine_oxidN3	4	4	4	7.3	7.3	7.3	84.533	0	8.6338	72557000	15	0.665895	0.520288	1.38336	O70423	AOC3_MOUSE	sp|O70423|AOC3_MOUSE	137	sp|O70423|AOC3_MOUSE Membrane primary amine oxidase OS=Mus musculus OX=10090 GN=Aoc3 PE=1 SV=3
23.3442	23.4573	22.9974	23.2138	23.3377	23.3336	23.168	23.2647				catabolic process;cellular catabolic process;cellular macromolecule catabolic process;cellular macromolecule metabolic process;cellular metabolic process;cellular process;macromolecule catabolic process;macromolecule metabolic process;metabolic process;modification-dependent macromolecule catabolic process;modification-dependent protein catabolic process;primary metabolic process;proteasomal prot…	catalytic activity;endopeptidase activity;hydrolase activity;peptidase activity;peptidase activity, acting on L-amino acid peptides;threonine-type endopeptidase activity;threonine-type peptidase activity	cell part;cytoplasm;cytoplasmic part;cytosol;extracellular membrane-bounded organelle;extracellular organelle;extracellular region part;extracellular vesicular exosome;intracellular membrane-bounded organelle;intracellular organelle;intracellular part;macromolecular complex;membrane-bounded organelle;membrane-bounded vesicle;nucleus;organelle;proteasome complex;proteasome core complex;proteasome …	Proteasome	Proteasome;Proteasome_A_N	8	8	8	37.3	37.3	37.3	28.405	0	29.864	406430000	55	0.0771387	-0.0228209	-0.2145	O70435	PSA3_MOUSE	sp|O70435|PSA3_MOUSE	138	sp|O70435|PSA3_MOUSE Proteasome subunit alpha type-3 OS=Mus musculus OX=10090 GN=Psma3 PE=1 SV=3
24.2112	24.2841	24.2418	24.4004	24.3182	24.1182	24.1282	24.3003				actin cytoskeleton organization;actin filament organization;actin filament-based process;actomyosin structure organization;adult heart development;anatomical structure development;anatomical structure formation involved in morphogenesis;anatomical structure morphogenesis;anterior/posterior pattern specification;cardiac muscle adaptation;cardiac muscle contraction;cardiac muscle fiber development;…	binding;binding, bridging;cytoskeletal protein binding;FATZ binding;ion channel binding;protein binding;protein binding, bridging;protein domain specific binding;structural constituent of muscle;structural molecule activity;titin binding;titin Z domain binding	cell part;contractile fiber part;cytoplasmic part;I band;intracellular part;organelle part;Z disc		Telethonin	9	9	9	61.1	61.1	61.1	19.077	0	55.179	831630000	76	0.450297	0.0681777	1.00302	O70548	TELT_MOUSE	sp|O70548|TELT_MOUSE	141	sp|O70548|TELT_MOUSE Telethonin OS=Mus musculus OX=10090 GN=Tcap PE=1 SV=1
21.828	22.0145	21.8554	21.936	21.9752	22.0652	21.928	22.0244				biological regulation;cellular macromolecule metabolic process;cellular metabolic process;cellular process;cellular protein metabolic process;macromolecule metabolic process;metabolic process;positive regulation of biological process;positive regulation of cellular component organization;positive regulation of cellular process;positive regulation of cytoskeleton organization;positive regulation o…	binding;protein binding;protein binding involved in protein folding	cell part;cytoplasm;cytoplasmic part;cytosol;cytosolic part;extracellular membrane-bounded organelle;extracellular organelle;extracellular region part;extracellular vesicular exosome;intracellular membrane-bounded organelle;intracellular non-membrane-bounded organelle;intracellular organelle;intracellular organelle part;intracellular part;macromolecular complex;membrane-bounded organelle;membrane…		Prefoldin_2	3	3	3	23.4	23.4	23.4	16.534	0	7.061	82316000	19	0.8768	-0.0896897	-1.73842	O70591	PFD2_MOUSE	sp|O70591|PFD2_MOUSE	144	sp|O70591|PFD2_MOUSE Prefoldin subunit 2 OS=Mus musculus OX=10090 GN=Pfdn2 PE=1 SV=2
27.3235	27.382	27.3266	27.5612	27.5131	27.0802	27.4949	27.3766				biological regulation;cellular process;establishment of localization;establishment of localization in cell;establishment of protein localization;intracellular protein transmembrane transport;intracellular protein transport;intracellular transport;protein transmembrane transport;protein transport;regulation of biological process;regulation of glucose import;regulation of glucose transport;regulati…		cell part;cytoplasmic part;endoplasmic reticulum;endoplasmic reticulum membrane;endoplasmic reticulum part;integral to membrane;intracellular membrane-bounded organelle;intracellular organelle;intracellular organelle part;intracellular part;intrinsic to membrane;membrane;membrane part;membrane-bounded organelle;organelle;organelle membrane;organelle part;organelle subcompartment;plasma membrane p…		Reticulon	6	6	6	20	20	20	51.346	0	250.19	4347000000	91	0.103223	0.0321527	0.280582	O70622	RTN2_MOUSE	sp|O70622|RTN2_MOUSE	145	sp|O70622|RTN2_MOUSE Reticulon-2 OS=Mus musculus OX=10090 GN=Rtn2 PE=1 SV=1
22.3056	22.3125	22.6064	22.6665	22.5113	22.3813	22.5583	22.5554				biological adhesion;cell adhesion;cell-matrix adhesion;cell-substrate adhesion;cellular process	binding;calcium ion binding;cation binding;ion binding;metal ion binding	basement membrane;cell part;cell surface;extracellular matrix;extracellular matrix part;extracellular membrane-bounded organelle;extracellular organelle;extracellular region;extracellular region part;extracellular vesicular exosome;membrane-bounded organelle;membrane-bounded vesicle;organelle;proteinaceous extracellular matrix;vesicle		EGF_CA;G2F;Ldl_recept_b;NIDO;Thyroglobulin_1	9	8	8	8.8	8.1	8.1	153.91	0	17.987	166160000	25	0.101821	-0.0288081	-0.277097	O88322	NID2_MOUSE	sp|O88322|NID2_MOUSE	146	sp|O88322|NID2_MOUSE Nidogen-2 OS=Mus musculus OX=10090 GN=Nid2 PE=1 SV=2
23.9852	24.0375	24.029	23.9865	24.0194	23.9276	23.7821	23.8297				actin cytoskeleton organization;actin filament-based process;actomyosin structure organization;biological regulation;cellular chemical homeostasis;cellular component organization;cellular component organization at cellular level;cellular component organization or biogenesis;cellular component organization or biogenesis at cellular level;cellular homeostasis;cellular ion homeostasis;cellular proce…	actin binding;binding;cytoskeletal protein binding;protein binding	actin cytoskeleton;actin filament;cell junction;cell part;cell projection;cytoplasm;cytoskeletal part;cytoskeleton;extracellular membrane-bounded organelle;extracellular organelle;extracellular region part;extracellular vesicular exosome;intracellular non-membrane-bounded organelle;intracellular organelle;intracellular organelle part;intracellular part;macromolecular complex;membrane-bounded orga…		WD40	19	19	19	53.3	53.3	53.3	66.406	0	73.211	1466400000	149	1.15255	0.119875	2.19712	O88342	WDR1_MOUSE	sp|O88342|WDR1_MOUSE	147	sp|O88342|WDR1_MOUSE WD repeat-containing protein 1 OS=Mus musculus OX=10090 GN=Wdr1 PE=1 SV=3
26.0924	25.4351	26.5196	25.7715	26.6862	25.6756	26.058	25.0656				biological regulation;multicellular organismal process;muscle contraction;muscle system process;negative regulation of biological process;negative regulation of multicellular organismal process;negative regulation of muscle contraction;regulation of biological process;regulation of multicellular organismal process;regulation of muscle adaptation;regulation of muscle contraction;regulation of musc…	binding;cytoskeletal protein binding;protein binding;tropomyosin binding	cell part;contractile fiber part;cytoplasmic part;cytoskeletal part;intracellular organelle part;intracellular part;macromolecular complex;organelle part;protein complex;troponin complex		Troponin	12	12	9	37.8	37.8	33.6	31.344	0	202.79	2708400000	128	0.0726047	0.0833416	0.202726	O88346	TNNT1_MOUSE	sp|O88346|TNNT1_MOUSE	148	sp|O88346|TNNT1_MOUSE Troponin T, slow skeletal muscle OS=Mus musculus OX=10090 GN=Tnnt1 PE=2 SV=3
22.7221	22.6006	22.5141	22.8532	22.5363	22.5206	22.7712	22.3869				establishment of localization;establishment of localization in cell;establishment of protein localization;establishment of protein localization in mitochondrion;establishment of protein localization to organelle;intracellular protein transport;intracellular transport;mitochondrial transport;protein import;protein targeting;protein targeting to mitochondrion;protein transport;transport		cell part;cytoplasmic part;intracellular membrane-bounded organelle;intracellular organelle;intracellular organelle part;intracellular part;membrane;membrane-bounded organelle;mitochondrial membrane;mitochondrial outer membrane;mitochondrial part;mitochondrion;organelle;organelle membrane;organelle outer membrane;organelle part;outer membrane		GST_C_3;Tom37	7	7	7	54	54	54	29.758	0	40.696	123110000	21	0.499338	0.11876	1.09205	O88441	MTX2_MOUSE	sp|O88441|MTX2_MOUSE	149	sp|O88441|MTX2_MOUSE Metaxin-2 OS=Mus musculus OX=10090 GN=Mtx2 PE=1 SV=1
23.7079	23.5813	23.4241	23.5066	23.6079	23.7084	23.5517	23.7419				macromolecule metabolic process;metabolic process;primary metabolic process;protein metabolic process;proteolysis	binding;calcium ion binding;calcium-dependent cysteine-type endopeptidase activity;catalytic activity;cation binding;cysteine-type endopeptidase activity;cysteine-type peptidase activity;endopeptidase activity;hydrolase activity;ion binding;metal ion binding;peptidase activity;peptidase activity, acting on L-amino acid peptides	cell part;cytoplasm;cytoplasmic part;cytosol;extracellular membrane-bounded organelle;extracellular organelle;extracellular region part;extracellular vesicular exosome;intracellular part;membrane;membrane-bounded organelle;membrane-bounded vesicle;organelle;plasma membrane;vesicle		EF-hand_6	8	8	8	46.8	46.8	46.8	28.463	0	51.727	739010000	62	0.621399	-0.097517	-1.30686	O88456	CPNS1_MOUSE	sp|O88456|CPNS1_MOUSE	150	sp|O88456|CPNS1_MOUSE Calpain small subunit 1 OS=Mus musculus OX=10090 GN=Capns1 PE=1 SV=1
22.7683	22.6442	22.7589	22.772	22.6617	22.7728	22.6767	22.5918				cellular component movement;cellular process;establishment of localization;microtubule-based movement;microtubule-based process;transport	catalytic activity;hydrolase activity;hydrolase activity, acting on acid anhydrides;hydrolase activity, acting on acid anhydrides, in phosphorus-containing anhydrides;motor activity;nucleoside-triphosphatase activity;pyrophosphatase activity	cell part;cytoplasmic dynein complex;cytoplasmic part;cytoskeletal part;dynein complex;intracellular organelle part;intracellular part;macromolecular complex;microtubule;microtubule associated complex;organelle;organelle part;protein complex;vesicle	Phagosome;Vasopressin-regulated water reabsorption	Dynein_IC2;WD40	5	5	5	11.8	11.8	11.8	68.393	0	12.039	152960000	27	0.585545	0.06007	1.2446	O88487	DC1I2_MOUSE	sp|O88487|DC1I2_MOUSE	151	sp|O88487|DC1I2_MOUSE Cytoplasmic dynein 1 intermediate chain 2 OS=Mus musculus OX=10090 GN=Dync1i2 PE=1 SV=1
22.6951	22.4824	22.6202	22.6712	22.8116	22.5396	22.4251	22.3828				catabolic process;cellular catabolic process;cellular macromolecule catabolic process;cellular macromolecule metabolic process;cellular metabolic process;cellular process;cellular protein metabolic process;chordate embryonic development;cullin deneddylation;developmental process;embryo development;embryo development ending in birth or egg hatching;in utero embryonic development;macromolecule cata…		cell part;cytoplasm;intracellular membrane-bounded organelle;intracellular organelle;intracellular organelle part;intracellular part;macromolecular complex;membrane-bounded organelle;nuclear part;nucleoplasm;nucleus;organelle;organelle part;protein complex;signalosome		PCI	6	6	6	20.8	20.8	20.8	47.832	0	14.469	198520000	23	0.302117	0.0774159	0.719737	O88543	CSN3_MOUSE	sp|O88543|CSN3_MOUSE	153	sp|O88543|CSN3_MOUSE COP9 signalosome complex subunit 3 OS=Mus musculus OX=10090 GN=Cops3 PE=1 SV=3
22.5402	22.6319	22.6657	22.6108	22.7171	22.6783	22.7849	22.5834				cellular macromolecule metabolic process;cellular metabolic process;cellular process;cellular protein metabolic process;cullin deneddylation;macromolecule metabolic process;macromolecule modification;metabolic process;primary metabolic process;protein deneddylation;protein metabolic process;protein modification by small protein conjugation or removal;protein modification by small protein removal;…		cell junction;cell part;clathrin-coated vesicle;coated vesicle;cytoplasmic membrane-bounded vesicle;cytoplasmic part;cytoplasmic vesicle;extracellular membrane-bounded organelle;extracellular organelle;extracellular region part;extracellular vesicular exosome;intracellular membrane-bounded organelle;intracellular organelle;intracellular organelle part;intracellular part;macromolecular complex;mem…		PCI	9	9	9	33	33	33	46.284	0	27.071	315550000	43	0.784929	-0.0787983	-1.58488	O88544	CSN4_MOUSE	sp|O88544|CSN4_MOUSE	154	sp|O88544|CSN4_MOUSE COP9 signalosome complex subunit 4 OS=Mus musculus OX=10090 GN=Cops4 PE=1 SV=1
22.5076	22.4215	22.2992	22.671	22.3834	22.2485	22.5211	22.217				cellular macromolecule metabolic process;cellular metabolic process;cellular process;cellular protein metabolic process;cullin deneddylation;macromolecule metabolic process;macromolecule modification;metabolic process;primary metabolic process;protein deneddylation;protein metabolic process;protein modification by small protein conjugation or removal;protein modification by small protein removal;…		cell part;cytoplasm;extracellular membrane-bounded organelle;extracellular organelle;extracellular region part;extracellular vesicular exosome;intracellular organelle part;intracellular part;macromolecular complex;membrane-bounded organelle;membrane-bounded vesicle;nuclear part;nucleoplasm;organelle;organelle part;protein complex;signalosome;vesicle		JAB;MitMem_reg	5	5	5	25	25	25	35.88	0	12.72	149380000	20	0.597186	0.132353	1.26488	O88545	CSN6_MOUSE	sp|O88545|CSN6_MOUSE	155	sp|O88545|CSN6_MOUSE COP9 signalosome complex subunit 6 OS=Mus musculus OX=10090 GN=Cops6 PE=1 SV=1
24.3798	24.4493	24.3092	24.1694	24.2961	24.3869	24.2074	24.1406				biological regulation;cellular macromolecule metabolic process;cellular metabolic process;cellular nitrogen compound metabolic process;cellular process;establishment of localization;establishment of RNA localization;macromolecule metabolic process;metabolic process;mRNA metabolic process;mRNA processing;negative regulation of biological process;negative regulation of biosynthetic process;negative…	binding;DNA binding;nucleic acid binding;nucleotide binding;RNA binding;sequence-specific DNA binding;single-stranded DNA binding;single-stranded telomeric DNA binding;structure-specific DNA binding;telomeric DNA binding	catalytic step 2 spliceosome;cell part;cytoplasm;intracellular membrane-bounded organelle;intracellular organelle;intracellular organelle part;intracellular part;macromolecular complex;membrane;membrane-bounded organelle;nuclear part;nucleoplasm;nucleus;organelle;organelle part;ribonucleoprotein complex;spliceosomal complex		RRM_1	9	9	8	27.8	27.8	25.2	37.402	0	32.075	623600000	55	0.374886	0.0692043	0.861979	O88569	ROA2_MOUSE	sp|O88569|ROA2_MOUSE	156	sp|O88569|ROA2_MOUSE Heterogeneous nuclear ribonucleoproteins A2/B1 OS=Mus musculus OX=10090 GN=Hnrnpa2b1 PE=1 SV=2
22.5994	22.2542	22.5385	22.6756	22.4649	22.5781	22.3348	22.536				alcohol catabolic process;alcohol metabolic process;amine catabolic process;amine metabolic process;behavior;benzene-containing compound metabolic process;biological regulation;catabolic process;catecholamine catabolic process;catecholamine metabolic process;catechol-containing compound catabolic process;catechol-containing compound metabolic process;cell communication;cellular amine metabolic pr…	binding;catalytic activity;catechol O-methyltransferase activity;cation binding;ion binding;magnesium ion binding;metal ion binding;methyltransferase activity;O-methyltransferase activity;S-adenosylmethionine-dependent methyltransferase activity;transferase activity;transferase activity, transferring one-carbon groups	axon;cell body;cell part;cell projection;cell projection part;cytoplasmic part;cytosol;dendritic spine;extracellular membrane-bounded organelle;extracellular organelle;extracellular region part;extracellular vesicular exosome;integral to membrane;intracellular membrane-bounded organelle;intracellular organelle;intracellular part;intrinsic to membrane;membrane;membrane part;membrane-bounded organe…	Betalain biosynthesis;Steroid hormone biosynthesis;Tyrosine metabolism	Methyltransf_3	6	6	6	42.6	42.6	42.6	29.486	0	35.005	162780000	17	0.136804	0.0384736	0.361961	O88587	COMT_MOUSE	sp|O88587|COMT_MOUSE	157	sp|O88587|COMT_MOUSE Catechol O-methyltransferase OS=Mus musculus OX=10090 GN=Comt PE=1 SV=2
23.2305	23.4324	23.3819	23.4055	23.2427	23.4252	23.2333	23.3067				anatomical structure development;biological regulation;blastocyst development;catabolic process;cellular catabolic process;cellular macromolecule catabolic process;cellular macromolecule metabolic process;cellular metabolic process;cellular process;developmental process;ER-associated protein catabolic process;macromolecule catabolic process;macromolecule metabolic process;metabolic process;modifi…	adenyl nucleotide binding;adenyl ribonucleotide binding;ATP binding;binding;nucleotide binding;protein binding;purine nucleotide binding;purine ribonucleoside triphosphate binding;purine ribonucleotide binding;ribonucleotide binding;TBP-class protein binding;transcription factor binding	cell part;cytoplasmic mRNA processing body;cytoplasmic part;cytosolic part;cytosolic proteasome complex;intracellular membrane-bounded organelle;intracellular non-membrane-bounded organelle;intracellular organelle;intracellular organelle part;intracellular part;macromolecular complex;membrane;membrane-bounded organelle;non-membrane-bounded organelle;nuclear part;nuclear proteasome complex;nucleus…	Proteasome	AAA	11	11	11	38.9	38.9	38.9	49.548	0	49.502	590200000	84	0.426027	0.0605879	0.958231	O88685	PRS6A_MOUSE	sp|O88685|PRS6A_MOUSE	158	sp|O88685|PRS6A_MOUSE 26S proteasome regulatory subunit 6A OS=Mus musculus OX=10090 GN=Psmc3 PE=1 SV=2
21.572	21.8873	21.6856	21.5117	21.3696	21.7792	19.5133	20.378				biological regulation;cell differentiation;cellular component organization;cellular component organization at cellular level;cellular component organization or biogenesis;cellular component organization or biogenesis at cellular level;cellular developmental process;cellular process;developmental process;fat cell differentiation;Golgi organization;negative regulation of biological process;negative…	binding;catalytic activity;coenzyme binding;cofactor binding;NAD binding;nucleic acid binding transcription factor activity;nucleotide binding;oxidoreductase activity;oxidoreductase activity, acting on CH-OH group of donors;oxidoreductase activity, acting on the CH-OH group of donors, NAD or NADP as acceptor;protein binding;protein binding transcription factor activity;protein domain specific bin…	cell part;cytoplasmic part;cytosol;intracellular membrane-bounded organelle;intracellular organelle;intracellular organelle part;intracellular part;macromolecular complex;membrane-bounded organelle;nuclear part;nucleoplasm;nucleoplasm part;nucleus;organelle;organelle part;protein complex;transcription factor complex;transcriptional repressor complex	Chronic myeloid leukemia;Notch signaling pathway;Pathways in cancer;Wnt signaling pathway	2-Hacid_dh;2-Hacid_dh_C	3	3	3	10.7	10.7	10.7	47.744	0	7.4744	49392000	14	0.885474	0.904116	1.75286	O88712	CTBP1_MOUSE	sp|O88712|CTBP1_MOUSE	160	sp|O88712|CTBP1_MOUSE C-terminal-binding protein 1 OS=Mus musculus OX=10090 GN=Ctbp1 PE=1 SV=2
21.5543	21.577	21.4902	21.4998	21.5224	21.8958	20.6024	21.8672				establishment of localization;establishment of localization in cell;establishment of protein localization;intracellular protein transport;intracellular transport;protein transport;transport	binding;clathrin binding;protein binding	cell part;cytoplasm;cytoplasmic part;cytosol;early endosome;endosome;extracellular membrane-bounded organelle;extracellular organelle;extracellular region part;extracellular vesicular exosome;intracellular membrane-bounded organelle;intracellular organelle;intracellular part;membrane;membrane-bounded organelle;membrane-bounded vesicle;organelle;vesicle		GAT;VHS	3	3	3	15	15	15	54.325	0	10.248	55157000	6	0.0688261	0.058382	0.192846	O88746	TOM1_MOUSE	sp|O88746|TOM1_MOUSE	161	sp|O88746|TOM1_MOUSE Target of Myb protein 1 OS=Mus musculus OX=10090 GN=Tom1 PE=1 SV=1
22.8654	21.0335	22.7558	22.7697	23.1876	23.13	23.3949	23.3732				biological regulation;biosynthetic process;cellular biosynthetic process;cellular macromolecule biosynthetic process;cellular macromolecule metabolic process;cellular metabolic process;cellular nitrogen compound metabolic process;cellular process;cellular protein metabolic process;cellular response to chemical stimulus;cellular response to dsRNA;cellular response to organic substance;cellular res…	binding;nucleotide binding;ribonucleoprotein binding;ribosomal large subunit binding	cell part;cell projection;cytoplasm;dendrite;intracellular membrane-bounded organelle;intracellular organelle;intracellular part;membrane-bounded organelle;neuron projection;nucleus;organelle		RRM_1	2	2	2	32.7	32.7	32.7	16.604	0	20.341	110730000	14	1.06436	-0.915314	-2.05012	O89086	RBM3_MOUSE	sp|O89086|RBM3_MOUSE	164	sp|O89086|RBM3_MOUSE RNA-binding protein 3 OS=Mus musculus OX=10090 GN=Rbm3 PE=1 SV=1
27.3452	27.2583	27.4286	27.3694	27.226	27.2821	27.1031	27.4037				anatomical structure development;biological regulation;calcium ion homeostasis;cation homeostasis;cellular calcium ion homeostasis;cellular cation homeostasis;cellular chemical homeostasis;cellular divalent inorganic cation homeostasis;cellular homeostasis;cellular ion homeostasis;cellular metal ion homeostasis;cellular process;chemical homeostasis;developmental process;divalent inorganic cation …	transporter activity	cell part;clathrin-coated vesicle;coated vesicle;cytoplasmic membrane-bounded vesicle;cytoplasmic part;cytoplasmic vesicle;cytoplasmic vesicle part;integral to membrane;integral to organelle membrane;integral to synaptic vesicle membrane;intracellular membrane-bounded organelle;intracellular organelle;intracellular organelle part;intracellular part;intrinsic to membrane;intrinsic to organelle mem…		MARVEL	4	4	4	26.1	26.1	26.1	29.224	0	189.77	3257700000	99	0.645208	0.0966783	1.34789	O89104	SYPL2_MOUSE	sp|O89104|SYPL2_MOUSE	165	sp|O89104|SYPL2_MOUSE Synaptophysin-like protein 2 OS=Mus musculus OX=10090 GN=Sypl2 PE=1 SV=1
22.7018	22.6396	22.6414	22.6515	22.3438	22.9477	22.4876	22.6032					amine binding;amino acid binding;binding;carboxylic acid binding;catalytic activity;cation binding;glutathione binding;ion binding;lipoprotein particle receptor binding;low-density lipoprotein particle receptor binding;metal ion binding;modified amino acid binding;peptide binding;protein binding;protein domain specific binding;receptor binding;SH3 domain binding;transition metal ion binding;zinc …	cell part;cytoplasm;extracellular membrane-bounded organelle;extracellular organelle;extracellular region part;extracellular vesicular exosome;intracellular membrane-bounded organelle;intracellular organelle;intracellular part;membrane;membrane-bounded organelle;membrane-bounded vesicle;nucleus;organelle;vesicle		LANC_like	5	5	5	13	13	13	45.341	0	8.3206	201810000	16	0.190986	0.0629988	0.486023	O89112	LANC1_MOUSE	sp|O89112|LANC1_MOUSE	166	sp|O89112|LANC1_MOUSE Glutathione S-transferase LANCL1 OS=Mus musculus OX=10090 GN=Lancl1 PE=1 SV=1
22.2513	21.6816	20.2833	21.8545	22.3371	21.7384	21.8562	22.1795				biological regulation;cellular macromolecule metabolic process;cellular metabolic process;cellular process;cellular protein metabolic process;macromolecule metabolic process;metabolic process;negative regulation of biological process;negative regulation of biosynthetic process;negative regulation of cellular biosynthetic process;negative regulation of cellular macromolecule biosynthetic process;n…	binding;chaperone binding;protein binding;unfolded protein binding	cell part;cytoplasmic part;cytosol;intracellular membrane-bounded organelle;intracellular organelle;intracellular part;membrane-bounded organelle;nucleus;organelle		CTDII;DnaJ	4	4	4	14.7	14.7	14.7	39.119	0	8.3018	83400000	10	0.522044	-0.510135	-1.13267	O89114	DNJB5_MOUSE	sp|O89114|DNJB5_MOUSE	167	sp|O89114|DNJB5_MOUSE DnaJ homolog subfamily B member 5 OS=Mus musculus OX=10090 GN=Dnajb5 PE=2 SV=1
23.9528	24.1899	24.4225	23.9474	23.8509	23.5295	24.1068	23.6379				cellular metabolic process;cellular process;electron transport chain;generation of precursor metabolites and energy;metabolic process;mitochondrial electron transport, ubiquinol to cytochrome c;oxidation-reduction process;respiratory electron transport chain	binding;catalytic activity;cation binding;cation transmembrane transporter activity;electron carrier activity;hydrogen ion transmembrane transporter activity;inorganic cation transmembrane transporter activity;ion binding;ion transmembrane transporter activity;metal ion binding;monovalent inorganic cation transmembrane transporter activity;oxidoreductase activity;oxidoreductase activity, acting o…	cell part;cytoplasmic part;intracellular membrane-bounded organelle;intracellular organelle;intracellular organelle part;intracellular part;macromolecular complex;membrane;membrane part;membrane-bounded organelle;mitochondrial inner membrane;mitochondrial membrane;mitochondrial part;mitochondrion;organelle;organelle inner membrane;organelle membrane;organelle part;protein complex;respiratory chai…	Alzheimer's disease;Cardiac muscle contraction;Huntington's disease;Oxidative phosphorylation;Parkinson's disease	Cytochrom_B_C;Cytochrom_B_N_2	2	2	2	5	5	5	43.209	0.0022422	4.7394	300800000	19	1.05541	0.346917	2.03525	P00158	CYB_MOUSE	sp|P00158|CYB_MOUSE	168	sp|P00158|CYB_MOUSE Cytochrome b OS=Mus musculus OX=10090 GN=Mt-Cyb PE=1 SV=1
22.868	22.9093	22.9816	23.0984	22.7517	23.0045	22.869	22.6988				adult behavior;alcohol catabolic process;alcohol metabolic process;behavior;behavioral response to ethanol;biological regulation;carboxylic acid metabolic process;catabolic process;cellular hormone metabolic process;cellular ketone metabolic process;cellular lipid metabolic process;cellular metabolic process;cellular process;diterpenoid metabolic process;ethanol catabolic process;ethanol metaboli…	alcohol dehydrogenase (NAD) activity;binding;catalytic activity;cation binding;identical protein binding;ion binding;metal ion binding;oxidoreductase activity;oxidoreductase activity, acting on CH-OH group of donors;oxidoreductase activity, acting on the CH-OH group of donors, NAD or NADP as acceptor;protein binding;protein dimerization activity;protein homodimerization activity;transition metal …	cell part;cytoplasmic part;intracellular;intracellular membrane-bounded organelle;intracellular organelle;intracellular part;membrane-bounded organelle;mitochondrion;organelle	Drug metabolism - cytochrome P450;Fatty acid metabolism;Glycolysis / Gluconeogenesis;Metabolism of xenobiotics by cytochrome P450;Retinol metabolism;Tyrosine metabolism	ADH_N;ADH_zinc_N	8	8	8	30.7	30.7	30.7	39.771	0	31.507	374200000	48	0.77966	0.13334	1.57604	P00329	ADH1_MOUSE	sp|P00329|ADH1_MOUSE	169	sp|P00329|ADH1_MOUSE Alcohol dehydrogenase 1 OS=Mus musculus OX=10090 GN=Adh1 PE=1 SV=2
26.3118	26.3348	26.3736	26.2181	26.2735	26.2136	26.3291	26.1214				aerobic respiration;cellular metabolic process;cellular process;cellular respiration;energy derivation by oxidation of organic compounds;generation of precursor metabolites and energy;metabolic process;oxidation-reduction process;oxidative phosphorylation;phosphate-containing compound metabolic process;phosphorus metabolic process;phosphorylation	binding;catalytic activity;cation binding;cation transmembrane transporter activity;cytochrome-c oxidase activity;heme binding;heme-copper terminal oxidase activity;hydrogen ion transmembrane transporter activity;inorganic cation transmembrane transporter activity;ion binding;ion transmembrane transporter activity;iron ion binding;metal ion binding;monovalent inorganic cation transmembrane transp…	cell part;cytoplasmic part;integral to membrane;intracellular organelle part;intracellular part;intrinsic to membrane;macromolecular complex;membrane;membrane part;mitochondrial inner membrane;mitochondrial membrane;mitochondrial part;organelle inner membrane;organelle membrane;organelle part;protein complex;respiratory chain complex IV		COX1	4	4	4	13.8	13.8	13.8	56.909	0	95.594	2164900000	74	0.650472	0.0751562	1.35693	P00397	COX1_MOUSE	sp|P00397|COX1_MOUSE	170	sp|P00397|COX1_MOUSE Cytochrome c oxidase subunit 1 OS=Mus musculus OX=10090 GN=Mtco1 PE=1 SV=2
24.9332	25.1251	25.2018	25.0655	25.2197	24.7414	25.1088	24.7595				aerobic electron transport chain;aerobic respiration;cellular component assembly;cellular component assembly at cellular level;cellular component organization;cellular component organization at cellular level;cellular component organization or biogenesis;cellular component organization or biogenesis at cellular level;cellular macromolecular complex assembly;cellular macromolecular complex subunit…	catalytic activity;cation transmembrane transporter activity;cytochrome-c oxidase activity;heme-copper terminal oxidase activity;hydrogen ion transmembrane transporter activity;inorganic cation transmembrane transporter activity;ion transmembrane transporter activity;monovalent inorganic cation transmembrane transporter activity;oxidoreductase activity;oxidoreductase activity, acting on a heme gr…	cell part;cytoplasmic part;integral to membrane;intracellular membrane-bounded organelle;intracellular organelle;intracellular organelle part;intracellular part;intrinsic to membrane;macromolecular complex;membrane;membrane part;membrane-bounded organelle;mitochondrial inner membrane;mitochondrial membrane;mitochondrial part;mitochondrion;organelle;organelle inner membrane;organelle membrane;orga…	Alzheimer's disease;Cardiac muscle contraction;Huntington's disease;Oxidative phosphorylation;Parkinson's disease	COX3	1	1	1	5.4	5.4	5.4	29.922	0.0022523	4.7894	784450000	20	0.407932	0.124075	0.924478	P00416	COX3_MOUSE	sp|P00416|COX3_MOUSE	172	sp|P00416|COX3_MOUSE Cytochrome c oxidase subunit 3 OS=Mus musculus OX=10090 GN=mt-Co3 PE=1 SV=2
22.8603	23.3625	23.9861	23.3584	23.4481	24.0855	23.2734	23.2008				ATP biosynthetic process;ATP metabolic process;ATP synthesis coupled proton transport;biosynthetic process;cation transport;cellular biosynthetic process;cellular metabolic process;cellular nitrogen compound biosynthetic process;cellular nitrogen compound metabolic process;cellular process;energy coupled proton transport, down electrochemical gradient;establishment of localization;heterocycle bio…	ATPase activity;catalytic activity;cation transmembrane transporter activity;hydrogen ion transmembrane transporter activity;hydrolase activity;hydrolase activity, acting on acid anhydrides;hydrolase activity, acting on acid anhydrides, in phosphorus-containing anhydrides;inorganic cation transmembrane transporter activity;ion transmembrane transporter activity;monovalent inorganic cation transme…	cell part;cytoplasmic part;extracellular membrane-bounded organelle;extracellular organelle;extracellular region part;extracellular vesicular exosome;integral to membrane;intracellular membrane-bounded organelle;intracellular organelle;intracellular organelle part;intracellular part;intrinsic to membrane;macromolecular complex;membrane part;membrane-bounded organelle;membrane-bounded vesicle;mito…	Alzheimer's disease;Huntington's disease;Oxidative phosphorylation;Parkinson's disease	ATP-synt_A	2	2	2	8.4	8.4	8.4	25.095	0.0061686	3.5085	272600000	10	0.13592	-0.110139	-0.359867	P00848	ATP6_MOUSE	sp|P00848|ATP6_MOUSE	173	sp|P00848|ATP6_MOUSE ATP synthase subunit a OS=Mus musculus OX=10090 GN=Mtatp6 PE=1 SV=1
24.4577	24.2299	24.3981	24.0469	24.3747	24.2058	23.9366	23.9847				anatomical structure development;anatomical structure morphogenesis;biological regulation;carbon dioxide transport;cation homeostasis;cellular cation homeostasis;cellular chemical homeostasis;cellular homeostasis;cellular ion homeostasis;cellular metabolic process;cellular monovalent inorganic cation homeostasis;cellular process;cellular response to fluid shear stress;cellular response to stimulu…	arylesterase activity;binding;carbonate dehydratase activity;carbon-oxygen lyase activity;carboxylic ester hydrolase activity;catalytic activity;cation binding;hydrolase activity;hydrolase activity, acting on ester bonds;hydro-lyase activity;ion binding;lyase activity;metal ion binding;transition metal ion binding;zinc ion binding	apical part of cell;axon;basolateral plasma membrane;cell part;cell projection;cytoplasm;cytoplasmic part;cytosol;extracellular membrane-bounded organelle;extracellular organelle;extracellular region part;extracellular space;extracellular vesicular exosome;intracellular part;membrane;membrane part;membrane-bounded organelle;membrane-bounded vesicle;microvillus;myelin sheath;neuron projection;orga…	Nitrogen metabolism	Carb_anhydrase	9	9	9	55	55	55	29.032	0	31.902	967880000	78	0.530681	0.157682	1.14803	P00920	CAH2_MOUSE	sp|P00920|CAH2_MOUSE	174	sp|P00920|CAH2_MOUSE Carbonic anhydrase 2 OS=Mus musculus OX=10090 GN=Ca2 PE=1 SV=4
22.6769	22.1844	21.7898	21.7667	22.4653	22.3986	22.4512	22.5207				activation of immune response;biological regulation;carboxylic acid metabolic process;cellular ketone metabolic process;cellular lipid metabolic process;cellular metabolic process;cellular process;complement activation;complement activation, alternative pathway;complement activation, classical pathway;defense response;fatty acid metabolic process;humoral immune response;immune effector process;im…	binding;C5a anaphylatoxin chemotactic receptor binding;C5L2 anaphylatoxin chemotactic receptor binding;endopeptidase inhibitor activity;endopeptidase regulator activity;enzyme inhibitor activity;enzyme regulator activity;G-protein-coupled receptor binding;peptidase inhibitor activity;peptidase regulator activity;protein binding;receptor binding	blood microparticle;extracellular membrane-bounded organelle;extracellular organelle;extracellular region part;extracellular space;extracellular vesicular exosome;membrane-bounded organelle;membrane-bounded vesicle;organelle;vesicle	Chagas disease (American trypanosomiasis);Complement and coagulation cascades;ko05152;Leishmaniasis;Phagosome;Staphylococcus aureus infection;Systemic lupus erythematosus	A2M;A2M_comp;A2M_N;A2M_N_2;A2M_recep;ANATO;NTR;Thiol-ester_cl	17	17	17	14.4	14.4	14.4	186.48	0	40.174	307040000	72	0.823081	-0.35448	-1.64879	P01027	CO3_MOUSE	sp|P01027|CO3_MOUSE	175	sp|P01027|CO3_MOUSE Complement C3 OS=Mus musculus OX=10090 GN=C3 PE=1 SV=3
25.3492	23.9191	21.7177	22.8659	21.7868	21.7887	21.7017	22.8029					antigen binding;binding	cell part;membrane;plasma membrane		C1-set	4	4	4	43.9	43.9	43.9	11.934	0	37.657	271780000	16	0.894757	1.44294	1.76831	P01837	IGKC_MOUSE	sp|P01837|IGKC_MOUSE	178	sp|P01837|IGKC_MOUSE Immunoglobulin kappa constant OS=Mus musculus OX=10090 GN=Igkc PE=1 SV=2
29.8274	29.5469	29.6034	29.3961	29.6469	29.8159	29.2663	29.3448				response to chemical stimulus;response to organic substance;response to stilbenoid;response to stimulus	binding;cation binding;heme binding;ion binding;iron ion binding;metal ion binding;oxygen binding;oxygen transporter activity;substrate-specific transporter activity;tetrapyrrole binding;transition metal ion binding;transporter activity	cell part;cytoplasmic part;cytosolic part;hemoglobin complex;intracellular part;macromolecular complex;myelin sheath;protein complex		Globin	7	7	5	62.7	62.7	56.3	15.085	0	105.17	29260000000	276	0.187559	0.0749607	0.478407	P01942	HBA_MOUSE	sp|P01942|HBA_MOUSE	183	sp|P01942|HBA_MOUSE Hemoglobin subunit alpha OS=Mus musculus OX=10090 GN=Hba PE=1 SV=2
22.297	23.1038	22.8152	22.8647	22.5508	22.6311	22.518	22.4962				anatomical structure development;anatomical structure morphogenesis;basement membrane organization;blood vessel morphogenesis;brain development;branching morphogenesis of a tube;cell differentiation;cellular component organization;cellular component organization at cellular level;cellular component organization or biogenesis;cellular component organization or biogenesis at cellular level;cellular…	binding;extracellular matrix structural constituent;growth factor binding;platelet-derived growth factor binding;protein binding;structural molecule activity	basement membrane;collagen;collagen type IV;extracellular matrix;extracellular matrix part;extracellular region;extracellular region part;sheet-forming collagen	Amoebiasis;ECM-receptor interaction;Focal adhesion;Pathways in cancer;Protein digestion and absorption;Small cell lung cancer	C4;Collagen	4	4	4	3.3	3.3	3.3	160.68	0	10.565	213890000	27	0.607404	0.221128	1.28263	P02463	CO4A1_MOUSE	sp|P02463|CO4A1_MOUSE	187	sp|P02463|CO4A1_MOUSE Collagen alpha-1(IV) chain OS=Mus musculus OX=10090 GN=Col4a1 PE=1 SV=4
23.733	23.9072	23.8813	23.8085	23.9894	23.7969	23.9043	23.8731				anatomical structure morphogenesis;biological adhesion;cell adhesion;cell junction assembly;cell junction organization;cell migration;cell morphogenesis;cell morphogenesis involved in differentiation;cell motility;cell projection organization;cell-substrate adhesion;cell-substrate junction assembly;cellular component assembly;cellular component assembly at cellular level;cellular component disass…	binding;extracellular matrix structural constituent;glycolipid binding;glycosphingolipid binding;lipid binding;sphingolipid binding;structural molecule activity	basal lamina;basement membrane;extracellular matrix;extracellular matrix part;extracellular membrane-bounded organelle;extracellular organelle;extracellular region;extracellular region part;extracellular vesicular exosome;laminin complex;laminin-10 complex;macromolecular complex;membrane-bounded organelle;membrane-bounded vesicle;organelle;protein complex;vesicle		Laminin_B;Laminin_EGF;Laminin_N	34	34	34	31.4	31.4	31.4	177.3	0	155.94	2437900000	246	0.473502	-0.0584025	-1.04538	P02468	LAMC1_MOUSE	sp|P02468|LAMC1_MOUSE	188	sp|P02468|LAMC1_MOUSE Laminin subunit gamma-1 OS=Mus musculus OX=10090 GN=Lamc1 PE=1 SV=2
23.0215	23.3703	23.2486	23.1594	23.4041	23.2245	23.4773	23.455				anatomical structure morphogenesis;behavior;biological adhesion;biological regulation;cell adhesion;cell migration;cell morphogenesis;cell morphogenesis involved in differentiation;cell motility;cell projection organization;cell-cell adhesion;cell-substrate adhesion;cellular component morphogenesis;cellular component movement;cellular component organization;cellular component organization at cell…	binding;enzyme binding;extracellular matrix structural constituent;glycolipid binding;glycosphingolipid binding;integrin binding;lipid binding;protein binding;protein complex binding;receptor binding;sphingolipid binding;structural molecule activity	basal lamina;basement membrane;cell part;cytoplasmic part;extracellular matrix;extracellular matrix part;extracellular membrane-bounded organelle;extracellular organelle;extracellular region;extracellular region part;extracellular space;extracellular vesicular exosome;intracellular part;laminin complex;laminin-1 complex;laminin-10 complex;laminin-2 complex;laminin-8 complex;macromolecular complex…	Amoebiasis;ECM-receptor interaction;Focal adhesion;Pathways in cancer;Small cell lung cancer;Toxoplasmosis	Laminin_EGF;Laminin_N	23	23	23	16.9	16.9	16.9	197.09	0	88.848	1277100000	161	1.05865	-0.19026	-2.04064	P02469	LAMB1_MOUSE	sp|P02469|LAMB1_MOUSE	189	sp|P02469|LAMB1_MOUSE Laminin subunit beta-1 OS=Mus musculus OX=10090 GN=Lamb1 PE=1 SV=3
25.002	25.3438	25.3511	25.0841	25.0695	24.6943	25.2664	24.4386					catalytic activity;NADH dehydrogenase (quinone) activity;NADH dehydrogenase (ubiquinone) activity;NADH dehydrogenase activity;oxidoreductase activity;oxidoreductase activity, acting on NADH or NADPH;oxidoreductase activity, acting on NADH or NADPH, quinone or similar compound as acceptor	cell part;cytoplasmic part;integral to membrane;intracellular membrane-bounded organelle;intracellular organelle;intracellular organelle part;intracellular part;intrinsic to membrane;macromolecular complex;membrane part;membrane-bounded organelle;mitochondrial membrane part;mitochondrial part;mitochondrial respiratory chain complex I;mitochondrion;NADH dehydrogenase complex;organelle;organelle pa…	Oxidative phosphorylation;Parkinson's disease	NADHdh	3	3	3	11.6	11.6	11.6	36.059	0	10.8	527680000	26	0.788819	0.328057	1.59141	P03888	NU1M_MOUSE	sp|P03888|NU1M_MOUSE	190	sp|P03888|NU1M_MOUSE NADH-ubiquinone oxidoreductase chain 1 OS=Mus musculus OX=10090 GN=Mtnd1 PE=1 SV=3
24.0525	23.6264	23.968	24.2484	24.0006	24.4871	24.0465	24.1647				cellular metabolic process;cellular process;electron transport chain;generation of precursor metabolites and energy;metabolic process;mitochondrial electron transport, NADH to ubiquinone;oxidation-reduction process;respiratory electron transport chain	catalytic activity;NADH dehydrogenase (quinone) activity;NADH dehydrogenase (ubiquinone) activity;NADH dehydrogenase activity;oxidoreductase activity;oxidoreductase activity, acting on NADH or NADPH;oxidoreductase activity, acting on NADH or NADPH, quinone or similar compound as acceptor	cell part;cytoplasmic part;integral to membrane;intracellular organelle part;intracellular part;intrinsic to membrane;membrane;membrane part;mitochondrial inner membrane;mitochondrial membrane;mitochondrial part;organelle inner membrane;organelle membrane;organelle part;respiratory chain		NADH_dehy_S2_C;Oxidored_q1	2	2	2	10.1	10.1	10.1	38.752	0.0028818	4.1522	254760000	14	0.549828	-0.200908	-1.18193	P03893	NU2M_MOUSE	sp|P03893|NU2M_MOUSE	191	sp|P03893|NU2M_MOUSE NADH-ubiquinone oxidoreductase chain 2 OS=Mus musculus OX=10090 GN=Mtnd2 PE=1 SV=2
24.9914	24.7246	25.0435	25.012	24.7126	24.9894	24.8459	24.8383				cellular metabolic process;cellular process;electron transport chain;generation of precursor metabolites and energy;metabolic process;mitochondrial electron transport, NADH to ubiquinone;oxidation-reduction process;respiratory electron transport chain	catalytic activity;NADH dehydrogenase (quinone) activity;NADH dehydrogenase (ubiquinone) activity;NADH dehydrogenase activity;oxidoreductase activity;oxidoreductase activity, acting on NADH or NADPH;oxidoreductase activity, acting on NADH or NADPH, quinone or similar compound as acceptor	cell part;cytoplasmic part;integral to membrane;intracellular membrane-bounded organelle;intracellular organelle;intracellular organelle part;intracellular part;intrinsic to membrane;macromolecular complex;membrane part;membrane-bounded organelle;mitochondrial membrane part;mitochondrial part;mitochondrial respiratory chain complex I;mitochondrion;NADH dehydrogenase complex;organelle;organelle pa…	Oxidative phosphorylation;Parkinson's disease	Oxidored_q1;Oxidored_q5_N	6	6	6	19	19	19	51.881	0	32.179	1050600000	77	0.469509	0.0963244	1.03812	P03911	NU4M_MOUSE	sp|P03911|NU4M_MOUSE	193	sp|P03911|NU4M_MOUSE NADH-ubiquinone oxidoreductase chain 4 OS=Mus musculus OX=10090 GN=Mtnd4 PE=1 SV=1
24.8844	25.1011	24.9169	24.8863	24.6821	24.7718	24.9727	24.7295				ATP synthesis coupled electron transport;cellular metabolic process;cellular process;electron transport chain;generation of precursor metabolites and energy;metabolic process;oxidation-reduction process;respiratory electron transport chain	catalytic activity;NADH dehydrogenase (quinone) activity;NADH dehydrogenase (ubiquinone) activity;NADH dehydrogenase activity;oxidoreductase activity;oxidoreductase activity, acting on NADH or NADPH;oxidoreductase activity, acting on NADH or NADPH, quinone or similar compound as acceptor	cell part;cytoplasmic part;integral to membrane;intracellular organelle part;intracellular part;intrinsic to membrane;membrane;membrane part;mitochondrial inner membrane;mitochondrial membrane;mitochondrial part;organelle inner membrane;organelle membrane;organelle part;respiratory chain		NADH5_C;Oxidored_q1;Oxidored_q1_N	8	8	8	19.9	19.9	19.9	68.474	0	22.515	679820000	41	0.986963	0.158137	1.92153	P03921	NU5M_MOUSE	sp|P03921|NU5M_MOUSE	194	sp|P03921|NU5M_MOUSE NADH-ubiquinone oxidoreductase chain 5 OS=Mus musculus OX=10090 GN=Mtnd5 PE=1 SV=3
26.2684	26.5551	26.1401	26.3002	26.1124	26.4938	26.3507	26.0187				ATP biosynthetic process;ATP metabolic process;ATP synthesis coupled proton transport;biosynthetic process;cation transport;cellular biosynthetic process;cellular metabolic process;cellular nitrogen compound biosynthetic process;cellular nitrogen compound metabolic process;cellular process;energy coupled proton transport, down electrochemical gradient;establishment of localization;heterocycle bio…	cation transmembrane transporter activity;hydrogen ion transmembrane transporter activity;inorganic cation transmembrane transporter activity;ion transmembrane transporter activity;monovalent inorganic cation transmembrane transporter activity;substrate-specific transmembrane transporter activity;substrate-specific transporter activity;transmembrane transporter activity;transporter activity	cell part;cytoplasmic part;integral to membrane;intracellular membrane-bounded organelle;intracellular organelle;intracellular organelle part;intracellular part;intrinsic to membrane;macromolecular complex;membrane part;membrane-bounded organelle;mitochondrial membrane part;mitochondrial part;mitochondrial proton-transporting ATP synthase complex;mitochondrial proton-transporting ATP synthase com…	Alzheimer's disease;Huntington's disease;Oxidative phosphorylation;Parkinson's disease	ATP-synt_8	2	2	2	34.3	34.3	34.3	7.7662	0	16.023	1640100000	33	0.205417	0.0720797	0.517787	P03930	ATP8_MOUSE	sp|P03930|ATP8_MOUSE	195	sp|P03930|ATP8_MOUSE ATP synthase protein 8 OS=Mus musculus OX=10090 GN=Mtatp8 PE=1 SV=1
26.5204	26.5157	26.7479	26.6357	26.4924	26.5718	26.4966	26.2595				biological regulation;brown fat cell differentiation;cell differentiation;cellular developmental process;cellular process;cellular response to chemical stimulus;cellular response to inorganic substance;cellular response to lithium ion;cellular response to metal ion;cellular response to stimulus;chemical homeostasis;cholesterol homeostasis;cytokine production;developmental process;fat cell differe…	binding;lipid binding;transporter activity	cell part;cytoplasm;extracellular membrane-bounded organelle;extracellular organelle;extracellular region part;extracellular vesicular exosome;intracellular organelle part;intracellular part;membrane-bounded organelle;membrane-bounded vesicle;nuclear part;nucleoplasm;organelle;organelle part;vesicle	PPAR signaling pathway	Lipocalin	9	9	9	67.4	67.4	67.4	14.65	0	88.134	4579000000	138	0.863319	0.149841	1.71596	P04117	FABP4_MOUSE	sp|P04117|FABP4_MOUSE	196	sp|P04117|FABP4_MOUSE Fatty acid-binding protein, adipocyte OS=Mus musculus OX=10090 GN=Fabp4 PE=1 SV=3
21.4528	20.3939	20.3962	20.063	20.4699	20.5293	20.6678	21.5168				activation of immune response;biological regulation;cell proliferation;complement activation;complement activation, alternative pathway;defense response;humoral immune response;immune effector process;immune response;immune system process;innate immune response;macromolecule metabolic process;metabolic process;positive regulation of biological process;positive regulation of immune response;positi…	catalytic activity;endopeptidase activity;hydrolase activity;peptidase activity;peptidase activity, acting on L-amino acid peptides;serine hydrolase activity;serine-type endopeptidase activity;serine-type peptidase activity	blood microparticle;extracellular membrane-bounded organelle;extracellular organelle;extracellular region part;extracellular space;extracellular vesicular exosome;membrane-bounded organelle;membrane-bounded vesicle;organelle;vesicle		Sushi;Trypsin;VWA	2	2	2	3.4	3.4	3.4	85.004	0.0022506	4.7866	21600000	5	0.227255	-0.219473	-0.564965	P04186	CFAB_MOUSE	sp|P04186|CFAB_MOUSE	197	sp|P04186|CFAB_MOUSE Complement factor B OS=Mus musculus OX=10090 GN=Cfb PE=1 SV=2
28.5222	28.9038	28.7316	29.9044	30.0453	29.9188	29.9503	29.2135				anatomical structure development;brown fat cell differentiation;cell differentiation;cellular developmental process;cellular process;developmental process;enucleate erythrocyte differentiation;erythrocyte differentiation;fat cell differentiation;heart development;multicellular organismal process;muscle contraction;muscle system process;myeloid cell differentiation;organ development;response to ch…	binding;cation binding;heme binding;ion binding;iron ion binding;metal ion binding;oxygen binding;oxygen transporter activity;substrate-specific transporter activity;tetrapyrrole binding;transition metal ion binding;transporter activity	extracellular membrane-bounded organelle;extracellular organelle;extracellular region part;extracellular vesicular exosome;membrane-bounded organelle;membrane-bounded vesicle;organelle;vesicle		Globin	9	9	9	67.5	67.5	67.5	17.069	0	323.31	19086000000	190	1.10732	-0.766496	-2.12166	P04247	MYG_MOUSE	sp|P04247|MYG_MOUSE	198	sp|P04247|MYG_MOUSE Myoglobin OS=Mus musculus OX=10090 GN=Mb PE=1 SV=3
24.0641	25.3494	24.2891	25.5983	26.2769	25.4357	25.6391	24.4409				aging;anatomical structure development;axon ensheathment;biological regulation;cellular component organization;cellular component organization or biogenesis;cellular process;developmental process;ensheathment of neurons;membrane organization;myelination;negative regulation of axonogenesis;negative regulation of biological process;negative regulation of cell development;negative regulation of cell…	binding;enzyme binding;protease binding;protein binding;structural constituent of myelin sheath;structural molecule activity	axon part;cell body;cell part;cell periphery;cell projection;cell projection part;compact myelin;cytoplasm;internode region of axon;intracellular membrane-bounded organelle;intracellular organelle;intracellular part;membrane;membrane-bounded organelle;myelin sheath;neuronal cell body;nucleus;organelle;plasma membrane		Myelin_MBP	4	4	4	17.6	17.6	17.6	27.167	0	51.807	1444700000	64	0.535849	-0.622927	-1.1572	P04370	MBP_MOUSE	sp|P04370|MBP_MOUSE	199	sp|P04370|MBP_MOUSE Myelin basic protein OS=Mus musculus OX=10090 GN=Mbp PE=1 SV=2
31.556	31.5469	31.6742	31.4538	31.5033	31.7805	31.6174	31.602				alcohol catabolic process;alcohol metabolic process;carbohydrate catabolic process;carbohydrate metabolic process;catabolic process;cellular carbohydrate catabolic process;cellular carbohydrate metabolic process;cellular component assembly;cellular component organization;cellular component organization or biogenesis;cellular metabolic process;cellular process;generation of precursor metabolites a…	aldehyde-lyase activity;binding;carbon-carbon lyase activity;catalytic activity;enzyme binding;fructose-bisphosphate aldolase activity;lyase activity;protease binding;protein binding	cell part;contractile fiber part;cytoplasmic part;intracellular part;M band;macromolecular complex;membrane;myelin sheath;organelle part;protein complex;Z disc	Carbon fixation in photosynthetic organisms;Fructose and mannose metabolism;Glycolysis / Gluconeogenesis;Pentose phosphate pathway	Glycolytic	32	32	24	88.2	88.2	71.7	39.355	0	323.31	122000000000	637	0.411906	-0.0681076	-0.931919	P05064	ALDOA_MOUSE	sp|P05064|ALDOA_MOUSE	201	sp|P05064|ALDOA_MOUSE Fructose-bisphosphate aldolase A OS=Mus musculus OX=10090 GN=Aldoa PE=1 SV=2
24.5003	24.2517	24.6367	24.4078	24.333	24.2881	24.3525	24.2586				anatomical structure formation involved in morphogenesis;biological regulation;carbohydrate homeostasis;cell maturation;cellular chemical homeostasis;cellular developmental process;cellular glucose homeostasis;cellular homeostasis;cellular macromolecule metabolic process;cellular metabolic process;cellular process;cellular process involved in reproduction;cellular protein metabolic process;cellul…	adenyl nucleotide binding;adenyl ribonucleotide binding;ATP binding;binding;cAMP-dependent protein kinase activity;catalytic activity;cyclic nucleotide-dependent protein kinase activity;enzyme binding;kinase activity;kinase binding;nucleotide binding;phosphotransferase activity, alcohol group as acceptor;protein binding;protein kinase A binding;protein kinase A regulatory subunit binding;protein …	AMP-activated protein kinase complex;cell part;centrosome;cytoplasm;cytoplasmic part;cytoskeletal part;cytosol;extracellular membrane-bounded organelle;extracellular organelle;extracellular region part;extracellular vesicular exosome;intracellular membrane-bounded organelle;intracellular non-membrane-bounded organelle;intracellular organelle;intracellular organelle part;intracellular part;macromo…	Amoebiasis;Apoptosis;Bile secretion;Calcium signaling pathway;Chemokine signaling pathway;Dilated cardiomyopathy;Endocrine and other factor-regulated calcium reabsorption;Gap junction;Gastric acid secretion;GnRH signaling pathway;Hedgehog signaling pathway;Insulin signaling pathway;Long-term potentiation;MAPK signaling pathway;Meiosis - yeast;Melanogenesis;Olfactory transduction;Oocyte meiosis;Pr…	Pkinase	7	7	3	30.5	30.5	16.5	40.57	0	36.826	596480000	37	0.845694	0.141044	1.68656	P05132	KAPCA_MOUSE	sp|P05132|KAPCA_MOUSE	202	sp|P05132|KAPCA_MOUSE cAMP-dependent protein kinase catalytic subunit alpha OS=Mus musculus OX=10090 GN=Prkaca PE=1 SV=3
26.9082	27.1321	27.1009	26.9625	26.8726	27.0206	27.0136	26.8511				2-oxoglutarate metabolic process;alcohol biosynthetic process;alcohol metabolic process;alditol biosynthetic process;alditol metabolic process;amine biosynthetic process;amine catabolic process;amine metabolic process;aspartate biosynthetic process;aspartate catabolic process;aspartate family amino acid biosynthetic process;aspartate family amino acid catabolic process;aspartate family amino acid…	binding;carbon-carbon lyase activity;carboxylic acid binding;carboxy-lyase activity;catalytic activity;cofactor binding;L-aspartate:2-oxoglutarate aminotransferase activity;L-cysteine:2-oxoglutarate aminotransferase activity;L-phenylalanine aminotransferase activity;L-phenylalanine:2-oxoglutarate aminotransferase activity;lyase activity;phosphatidylserine decarboxylase activity;pyridoxal phosphat…	axon part;axon terminus;cell part;cell projection part;cytoplasm;cytoplasmic part;cytosol;extracellular membrane-bounded organelle;extracellular organelle;extracellular region part;extracellular vesicular exosome;intracellular membrane-bounded organelle;intracellular organelle;intracellular part;lysosome;lytic vacuole;membrane-bounded organelle;membrane-bounded vesicle;neuron projection terminus;…	Alanine, aspartate and glutamate metabolism;Arginine and proline metabolism;Cysteine and methionine metabolism;Phenylalanine metabolism;Phenylalanine, tyrosine and tryptophan biosynthesis;Tyrosine metabolism	Aminotran_1_2	24	24	24	81.6	81.6	81.6	46.247	0	248.41	10826000000	251	0.577713	0.0864244	1.23091	P05201	AATC_MOUSE	sp|P05201|AATC_MOUSE	203	sp|P05201|AATC_MOUSE Aspartate aminotransferase, cytoplasmic OS=Mus musculus OX=10090 GN=Got1 PE=1 SV=3
27.333	27.5892	27.3434	27.5124	27.1283	27.3151	27.3052	26.892				2-oxoglutarate metabolic process;amine biosynthetic process;amine catabolic process;amine metabolic process;aspartate biosynthetic process;aspartate catabolic process;aspartate family amino acid biosynthetic process;aspartate family amino acid catabolic process;aspartate family amino acid metabolic process;aspartate metabolic process;biosynthetic process;carboxylic acid biosynthetic process;carbo…	binding;catalytic activity;cofactor binding;kynurenine-oxoglutarate transaminase activity;L-aspartate:2-oxoglutarate aminotransferase activity;L-phenylalanine aminotransferase activity;L-phenylalanine:2-oxoglutarate aminotransferase activity;pyridoxal phosphate binding;transaminase activity;transferase activity;transferase activity, transferring nitrogenous groups;vitamin B6 binding;vitamin bindi…	cell part;cytoplasmic part;extracellular membrane-bounded organelle;extracellular organelle;extracellular region part;extracellular vesicular exosome;intracellular membrane-bounded organelle;intracellular organelle;intracellular organelle lumen;intracellular organelle part;intracellular part;membrane;membrane-bounded organelle;membrane-bounded vesicle;membrane-enclosed lumen;mitochondrial inner m…	Alanine, aspartate and glutamate metabolism;Arginine and proline metabolism;Cysteine and methionine metabolism;Fat digestion and absorption;Phenylalanine metabolism;Phenylalanine, tyrosine and tryptophan biosynthesis;Tyrosine metabolism	Aminotran_1_2	23	23	23	66.5	66.5	66.5	47.411	0	139.69	10413000000	249	1.28296	0.284334	2.41631	P05202	AATM_MOUSE	sp|P05202|AATM_MOUSE	204	sp|P05202|AATM_MOUSE Aspartate aminotransferase, mitochondrial OS=Mus musculus OX=10090 GN=Got2 PE=1 SV=1
25.3914	24.8458	24.7875	25.0461	25.0496	25.0296	24.7974	24.5527				cellular component assembly;cellular component assembly at cellular level;cellular component organization;cellular component organization at cellular level;cellular component organization or biogenesis;cellular component organization or biogenesis at cellular level;cellular macromolecular complex assembly;cellular macromolecular complex subunit organization;cellular macromolecule metabolic proces…	binding;catalytic activity;double-stranded RNA binding;enzyme binding;GTP binding;GTPase activity;guanyl nucleotide binding;guanyl ribonucleotide binding;hydrolase activity;hydrolase activity, acting on acid anhydrides;hydrolase activity, acting on acid anhydrides, in phosphorus-containing anhydrides;nucleic acid binding;nucleoside-triphosphatase activity;nucleotide binding;protein binding;purine…	cell part;cytoplasmic microtubule;cytoplasmic part;cytoskeletal part;cytosol;extracellular membrane-bounded organelle;extracellular organelle;extracellular region part;extracellular vesicular exosome;intracellular organelle part;intracellular part;macromolecular complex;membrane-bounded organelle;membrane-bounded vesicle;microtubule;myelin sheath;organelle;organelle part;protein complex;vesicle	Gap junction;Pathogenic Escherichia coli infection;Phagosome	Tubulin;Tubulin_C	19	4	4	56.8	12	12	50.151	0	21.669	795160000	36	0.391797	0.160358	0.894109	P05213	TBA1B_MOUSE	sp|P05213|TBA1B_MOUSE;sp|P68373|TBA1C_MOUSE;sp|P68369|TBA1A_MOUSE;sp|P05214|TBA3_MOUSE	205	sp|P05213|TBA1B_MOUSE Tubulin alpha-1B chain OS=Mus musculus OX=10090 GN=Tuba1b PE=1 SV=2;sp|P68373|TBA1C_MOUSE Tubulin alpha-1C chain OS=Mus musculus OX=10090 GN=Tuba1c PE=1 SV=1;sp|P68369|TBA1A_MOUSE Tubulin alpha-1A chain OS=Mus musculus OX=10090 GN=Tub
32.0236	32.1091	32.3088	32.2046	32.0964	32.1272	32.1976	32.5136				cardiac muscle contraction;multicellular organismal process;muscle contraction;muscle system process;striated muscle contraction;system process	binding;calcium ion binding;cation binding;ion binding;metal ion binding	cell part;contractile fiber;cytoplasmic part;cytoskeletal part;intracellular non-membrane-bounded organelle;intracellular organelle;intracellular organelle part;intracellular part;macromolecular complex;myofibril;myosin complex;non-membrane-bounded organelle;organelle;organelle part;protein complex		EF-hand_6	15	15	12	78.7	78.7	63.3	20.594	0	323.31	68559000000	340	0.260484	-0.0721989	-0.63489	P05977	MYL1_MOUSE	sp|P05977|MYL1_MOUSE	206	sp|P05977|MYL1_MOUSE Myosin light chain 1/3, skeletal muscle isoform OS=Mus musculus OX=10090 GN=Myl1 PE=1 SV=2
30.1676	29.9602	30.0907	30.1807	30.1039	30.1766	30.2331	30.3774				biosynthetic process;carbohydrate metabolic process;carboxylic acid biosynthetic process;carboxylic acid metabolic process;cell communication;cellular biosynthetic process;cellular ketone metabolic process;cellular metabolic process;cellular process;cellular response to external stimulus;cellular response to extracellular stimulus;cellular response to stimulus;lactate biosynthetic process;lactate…	catalytic activity;lactate dehydrogenase activity;L-lactate dehydrogenase activity;oxidoreductase activity;oxidoreductase activity, acting on CH-OH group of donors;oxidoreductase activity, acting on the CH-OH group of donors, NAD or NADP as acceptor	cell part;cell projection part;cytoplasmic part;cytosol;extracellular membrane-bounded organelle;extracellular organelle;extracellular region part;extracellular vesicular exosome;flagellar fibrous sheath;flagellum part;intracellular membrane-bounded organelle;intracellular organelle;intracellular organelle part;intracellular part;membrane;membrane-bounded organelle;membrane-bounded vesicle;microt…	Cysteine and methionine metabolism;Glycolysis / Gluconeogenesis;Propanoate metabolism;Pyruvate metabolism	Ldh_1_C;Ldh_1_N	18	18	17	76.2	76.2	72.6	36.498	0	323.31	74019000000	676	0.793137	-0.12297	-1.59865	P06151	LDHA_MOUSE	sp|P06151|LDHA_MOUSE	207	sp|P06151|LDHA_MOUSE L-lactate dehydrogenase A chain OS=Mus musculus OX=10090 GN=Ldha PE=1 SV=3
28.4493	28.4219	28.4891	28.6143	28.5301	28.5887	28.479	28.7034				alcohol biosynthetic process;alcohol catabolic process;alcohol metabolic process;anatomical structure formation involved in morphogenesis;angiogenesis;biological regulation;biosynthetic process;carbohydrate biosynthetic process;carbohydrate catabolic process;carbohydrate homeostasis;carbohydrate metabolic process;catabolic process;cellular biosynthetic process;cellular carbohydrate biosynthetic p…	catalytic activity;glucose-6-phosphate isomerase activity;intramolecular oxidoreductase activity;intramolecular oxidoreductase activity, interconverting aldoses and ketoses;isomerase activity	cell part;cell projection membrane;cell projection part;cilium membrane;cilium part;cytoplasm;extracellular membrane-bounded organelle;extracellular organelle;extracellular region part;extracellular space;extracellular vesicular exosome;intracellular organelle part;intracellular part;membrane;membrane part;membrane-bounded organelle;membrane-bounded vesicle;myelin sheath;nuclear part;nucleoplasm;…	Amino sugar and nucleotide sugar metabolism;Glycolysis / Gluconeogenesis;Pentose phosphate pathway;Starch and sucrose metabolism	PGI	27	27	27	62.7	62.7	62.7	62.766	0	323.31	31015000000	547	0.600176	-0.0816693	-1.27008	P06745	G6PI_MOUSE	sp|P06745|G6PI_MOUSE	209	sp|P06745|G6PI_MOUSE Glucose-6-phosphate isomerase OS=Mus musculus OX=10090 GN=Gpi PE=1 SV=4
23.8944	23.6592	23.7599	23.6416	23.7038	23.7763	23.7554	23.9454				carboxylic acid metabolic process;cellular component assembly;cellular component organization;cellular component organization or biogenesis;cellular ketone metabolic process;cellular metabolic process;cellular process;dicarboxylic acid metabolic process;macromolecular complex assembly;macromolecular complex subunit organization;malate metabolic process;metabolic process;organic acid metabolic pro…	binding;carbon-carbon lyase activity;carboxy-lyase activity;catalytic activity;cation binding;coenzyme binding;cofactor binding;ion binding;lyase activity;malate dehydrogenase (decarboxylating) activity;malate dehydrogenase (oxaloacetate-decarboxylating) (NADP+) activity;malate dehydrogenase activity;malic enzyme activity;manganese ion binding;metal ion binding;NAD binding;nucleotide binding;oxal…	cell part;cytoplasmic part;cytosol;intracellular membrane-bounded organelle;intracellular organelle;intracellular part;membrane-bounded organelle;mitochondrion;organelle	Carbon fixation in photosynthetic organisms;Pyruvate metabolism	malic;Malic_M	21	21	21	52.4	52.4	52.4	63.953	0	99.707	1579900000	176	0.303315	-0.056438	-0.722139	P06801	MAOX_MOUSE	sp|P06801|MAOX_MOUSE	210	sp|P06801|MAOX_MOUSE NADP-dependent malic enzyme OS=Mus musculus OX=10090 GN=Me1 PE=1 SV=2
24.5827	24.7328	24.6777	23.8438	24.4059	24.2168	24.2135	24.1651				amine transport;amino acid transport;biological regulation;carboxylic acid transport;cellular hormone metabolic process;cellular lipid metabolic process;cellular metabolic process;cellular process;diterpenoid metabolic process;establishment of localization;fat-soluble vitamin metabolic process;hormone metabolic process;hormone transport;isoprenoid metabolic process;lipid metabolic process;metabol…	binding;hormone binding;identical protein binding;protein binding;thyroid hormone binding	extracellular membrane-bounded organelle;extracellular organelle;extracellular region part;extracellular space;extracellular vesicular exosome;macromolecular complex;membrane-bounded organelle;membrane-bounded vesicle;organelle;protein complex;vesicle		Transthyretin	6	6	6	62.6	62.6	62.6	15.776	0	38.279	1059200000	64	0.435331	0.208919	0.975464	P07309	TTHY_MOUSE	sp|P07309|TTHY_MOUSE	213	sp|P07309|TTHY_MOUSE Transthyretin OS=Mus musculus OX=10090 GN=Ttr PE=1 SV=1
31.7631	31.8532	31.8075	31.9371	31.8052	32.1364	31.9481	32.1062				amine biosynthetic process;amine metabolic process;biosynthetic process;carboxylic acid biosynthetic process;carboxylic acid metabolic process;cellular amine metabolic process;cellular amino acid biosynthetic process;cellular amino acid metabolic process;cellular biosynthetic process;cellular ketone metabolic process;cellular metabolic process;cellular modified amino acid biosynthetic process;cel…	adenyl nucleotide binding;adenyl ribonucleotide binding;ATP binding;binding;catalytic activity;creatine kinase activity;kinase activity;nucleotide binding;phosphotransferase activity, nitrogenous group as acceptor;purine nucleotide binding;purine ribonucleoside triphosphate binding;purine ribonucleotide binding;ribonucleotide binding;transferase activity;transferase activity, transferring phospho…	cell part;cytoplasm;intracellular part	Arginine and proline metabolism	ATP-gua_Ptrans;ATP-gua_PtransN	25	25	23	77.7	77.7	75.6	43.044	0	323.31	207000000000	1551	0.951876	-0.158756	-1.86326	P07310	KCRM_MOUSE	sp|P07310|KCRM_MOUSE	214	sp|P07310|KCRM_MOUSE Creatine kinase M-type OS=Mus musculus OX=10090 GN=Ckm PE=1 SV=1
[truncated: 966 more rows]
