# Supplementary material for: Hepatokines lipocalin 2 and osteopontin drive muscle atrophy in MASH
Source: Mol Metab. 2026 Jun 10;110:102391. doi: 10.1016/j.molmet.2026.102391 (PMC13320412; doi:10.1016/j.molmet.2026.102391)
Supplement: Multimedia component 2 [file mmc2.xlsx]

## Sheet: ROH14321_41_GANvsChow__ProteinL
LFQ intensity Chow 1	LFQ intensity Chow 2	LFQ intensity Chow 3	LFQ intensity Chow 4	LFQ intensity GAN 1	LFQ intensity GAN 2	LFQ intensity GAN 3	LFQ intensity GAN 4	GOBP name	GOMF name	GOCC name	KEGG name	Pfam	Student's T-test Significant Chow_GAN	Student's T-test significant	Cluster	Peptides	Razor + unique peptides	Unique peptides	Sequence coverage [%]	Unique + razor sequence coverage [%]	Unique sequence coverage [%]	Mol. weight [kDa]	Q-value	Score	Intensity	iBAQ peptides	MS/MS count	-Log Student's T-test p-value Chow_GAN	Student's T-test Difference Chow_GAN	Student's T-test Test statistic Chow_GAN	Protein IDs	Majority protein IDs	Protein name	id
23.101	23.393	23.2647	23.3577	23.0176	23.0812	22.8824	23.0629	actin cytoskeleton organization;actin filament-based process;actomyosin structure organization;anatomical structure development;anatomical structure formation involved in morphogenesis;biological regulation;cell development;cell differentiation;cellular component assembly;cellular component assembly at cellular level;cellular component assembly involved in morphogenesis;cellular component organiz…		cell part;cell projection;contractile fiber part;Cul3-RING ubiquitin ligase complex;cullin-RING ubiquitin ligase complex;cytoplasm;cytoplasmic part;cytoskeleton;endoplasmic reticulum membrane;endoplasmic reticulum part;intracellular membrane-bounded organelle;intracellular non-membrane-bounded organelle;intracellular organelle;intracellular organelle part;intracellular part;M band;macromolecular …		BACK;BTB;Kelch_1	+	Chow_GAN	Cluster -94	25	25	25	65	65	65	68.189	0	322.83	5801300000	29	185	1.83065	0.268058	3.38486	A2AUC9	sp|A2AUC9|KLH41_MOUSE	KLH41_MOUSE	50
21.3605	21.4843	21.426	21.3246	20.8999	21.085	20.7734	21.1399	alcohol catabolic process;alcohol metabolic process;apoptotic mitochondrial changes;biological regulation;body fluid secretion;carbohydrate catabolic process;carbohydrate homeostasis;carbohydrate metabolic process;carbohydrate phosphorylation;catabolic process;cellular carbohydrate catabolic process;cellular carbohydrate metabolic process;cellular chemical homeostasis;cellular component organizat…	adenyl nucleotide binding;adenyl ribonucleotide binding;ATP binding;binding;carbohydrate binding;carbohydrate kinase activity;catalytic activity;fructokinase activity;glucokinase activity;glucose binding;hexokinase activity;kinase activity;mannokinase activity;monosaccharide binding;nucleotide binding;phosphotransferase activity, alcohol group as acceptor;purine nucleotide binding;purine ribonucl…	cell part;cytoplasmic part;cytosol;intracellular membrane-bounded organelle;intracellular organelle;intracellular organelle part;intracellular part;membrane;membrane-bounded organelle;mitochondrial membrane;mitochondrial outer membrane;mitochondrial part;mitochondrion;organelle;organelle membrane;organelle outer membrane;organelle part;outer membrane	Amino sugar and nucleotide sugar metabolism;Butirosin and neomycin biosynthesis;Carbohydrate digestion and absorption;Fructose and mannose metabolism;Galactose metabolism;Glycolysis / Gluconeogenesis;Insulin signaling pathway;Starch and sucrose metabolism;Streptomycin biosynthesis;Type II diabetes mellitus	Hexokinase_1;Hexokinase_2	+	Chow_GAN	Cluster -94	26	26	26	34.5	34.5	34.5	102.53	0	44.737	1157200000	50	109	2.44822	0.424288	4.63401	O08528	sp|O08528|HXK2_MOUSE	HXK2_MOUSE	73
22.8767	23.0921	22.9608	23.0133	22.9201	22.8769	22.7166	22.7524	biological regulation;cell differentiation;cellular component assembly;cellular component assembly at cellular level;cellular component organization;cellular component organization at cellular level;cellular component organization or biogenesis;cellular component organization or biogenesis at cellular level;cellular developmental process;cellular macromolecular complex assembly;cellular macromole…	binding;cytoskeletal protein binding;enzyme binding;identical protein binding;protein binding;RNA polymerase binding;tau protein binding	axon;axon part;axon terminus;cell part;cell projection;cell projection part;cerebellar mossy fiber;clathrin-coated vesicle;coated vesicle;contractile fiber part;cytoplasm;cytoplasmic membrane-bounded vesicle;cytoplasmic part;cytoplasmic vesicle;cytoskeletal part;I band;initial segment;intracellular membrane-bounded organelle;intracellular organelle;intracellular organelle part;intracellular part;…		BAR;SH3_9	+	Chow_GAN	Cluster -94	16	16	16	40.8	40.8	40.8	64.469	0	266.09	3421400000	28	101	1.3581	0.169187	2.54402	O08539	sp|O08539|BIN1_MOUSE	BIN1_MOUSE	76
19.1792	18.7949	19.1212	18.9973	19.743	19.5866	19.5145	20.0313	carboxylic acid catabolic process;carboxylic acid metabolic process;catabolic process;cellular catabolic process;cellular ketone metabolic process;cellular lipid catabolic process;cellular lipid metabolic process;cellular metabolic process;cellular process;fatty acid beta-oxidation;fatty acid catabolic process;fatty acid metabolic process;fatty acid oxidation;lipid catabolic process;lipid metabol…	binding;catalytic activity;isomerase activity;protein binding;receptor binding	cell part;cytoplasmic part;extracellular membrane-bounded organelle;extracellular organelle;extracellular region part;extracellular vesicular exosome;intracellular membrane-bounded organelle;intracellular organelle;intracellular part;membrane;membrane-bounded organelle;membrane-bounded vesicle;microbody;mitochondrion;organelle;peroxisome;vesicle	Peroxisome	ECH	+	Chow_GAN	Cluster -95	11	11	11	47.1	47.1	47.1	36.118	0	15.699	193730000	20	26	2.55671	-0.69571	-4.8768	O35459	sp|O35459|ECH1_MOUSE	ECH1_MOUSE	102
22.5618	22.5526	22.6001	22.588	22.57	22.45	22.3943	22.4346	ATP biosynthetic process;ATP metabolic process;biological regulation;biosynthetic process;cellular biosynthetic process;cellular metabolic process;cellular nitrogen compound biosynthetic process;cellular nitrogen compound metabolic process;cellular process;generation of precursor metabolites and energy;heterocycle biosynthetic process;heterocycle metabolic process;metabolic process;negative regul…		cell part;cytoplasmic part;intracellular membrane-bounded organelle;intracellular organelle;intracellular part;membrane-bounded organelle;mitochondrion;organelle		NIPSNAP	+	Chow_GAN	Cluster -94	10	10	10	47.3	47.3	47.3	32.932	0	34.898	1750700000	16	61	1.55204	0.113431	2.88016	O55126	sp|O55126|NIPS2_MOUSE	NIPS2_MOUSE	118
26.9657	26.9062	26.9549	26.9463	26.8515	26.8091	26.8711	26.6879	alcohol biosynthetic process;alcohol catabolic process;alcohol metabolic process;biosynthetic process;carbohydrate biosynthetic process;carbohydrate catabolic process;carbohydrate metabolic process;catabolic process;cellular biosynthetic process;cellular carbohydrate biosynthetic process;cellular carbohydrate catabolic process;cellular carbohydrate metabolic process;cellular metabolic process;cel…	2,3-bisphosphoglycerate-dependent phosphoglycerate mutase activity;binding;bisphosphoglycerate 2-phosphatase activity;bisphosphoglycerate mutase activity;bisphosphoglycerate phosphatase activity;catalytic activity;cofactor binding;hydrolase activity;hydrolase activity, acting on ester bonds;intramolecular transferase activity;intramolecular transferase activity, phosphotransferases;isomerase acti…	cell part;cytoplasmic part;cytosol;extracellular membrane-bounded organelle;extracellular organelle;extracellular region part;extracellular vesicular exosome;intracellular membrane-bounded organelle;intracellular organelle;intracellular part;membrane-bounded organelle;membrane-bounded vesicle;nucleus;organelle;vesicle	Glycolysis / Gluconeogenesis;Methane metabolism	His_Phos_1	+	Chow_GAN	Cluster -94	16	16	13	69.6	69.6	57.3	28.827	0	323.31	63120000000	14	333	1.73642	0.138353	3.21084	O70250	sp|O70250|PGAM2_MOUSE	PGAM2_MOUSE	123
23.5287	23.7919	23.6755	23.6464	23.4914	23.5199	23.4011	23.4641	anatomical structure development;biological regulation;calcium ion homeostasis;cation homeostasis;cellular calcium ion homeostasis;cellular cation homeostasis;cellular chemical homeostasis;cellular divalent inorganic cation homeostasis;cellular homeostasis;cellular ion homeostasis;cellular metal ion homeostasis;cellular process;chemical homeostasis;developmental process;divalent inorganic cation …	transporter activity	cell part;clathrin-coated vesicle;coated vesicle;cytoplasmic membrane-bounded vesicle;cytoplasmic part;cytoplasmic vesicle;cytoplasmic vesicle part;integral to membrane;integral to organelle membrane;integral to synaptic vesicle membrane;intracellular membrane-bounded organelle;intracellular organelle;intracellular organelle part;intracellular part;intrinsic to membrane;intrinsic to organelle mem…		MARVEL	+	Chow_GAN	Cluster -94	4	4	4	26.1	26.1	26.1	29.224	0	323.31	3254900000	6	198	1.7343	0.191509	3.20697	O89104	sp|O89104|SYPL2_MOUSE	SYPL2_MOUSE	152
18.2966	20.116	19.3123	19.13	21.3283	19.475	21.8828	20.5608	activation of immune response;activation of MAPK activity;adaptive immune response;adaptive immune response based on somatic recombination of immune receptors built from immunoglobulin superfamily domains;antigen processing and presentation;antigen receptor-mediated signaling pathway;B cell mediated immunity;B cell receptor signaling pathway;biological regulation;cell surface receptor linked sign…	antigen binding;binding;molecular transducer activity;receptor activity;signal transducer activity;signaling receptor activity;transmembrane signaling receptor activity	B cell receptor complex;cell part;cytoplasmic part;external side of plasma membrane;extracellular region part;extracellular space;immunoglobulin complex;immunoglobulin complex, circulating;integral to membrane;intracellular part;intrinsic to membrane;macromolecular complex;membrane;membrane part;perinuclear region of cytoplasm;plasma membrane;plasma membrane part;protein complex;receptor complex		C1-set	+	Chow_GAN	Cluster -95	9	9	9	26.7	26.7	26.7	49.971	0	17.795	332520000	22	24	1.3274	-1.59801	-2.49169	P01872	sp|P01872|IGHM_MOUSE	IGHM_MOUSE	166
20.528	20.025	20.6469	20.312	20.6012	20.8678	20.9437	20.6676	anatomical structure morphogenesis;biological adhesion;cell adhesion;cell junction assembly;cell junction organization;cell migration;cell morphogenesis;cell morphogenesis involved in differentiation;cell motility;cell projection organization;cell-substrate adhesion;cell-substrate junction assembly;cellular component assembly;cellular component assembly at cellular level;cellular component disass…	binding;extracellular matrix structural constituent;glycolipid binding;glycosphingolipid binding;lipid binding;sphingolipid binding;structural molecule activity	basal lamina;basement membrane;extracellular matrix;extracellular matrix part;extracellular membrane-bounded organelle;extracellular organelle;extracellular region;extracellular region part;extracellular vesicular exosome;laminin complex;laminin-10 complex;macromolecular complex;membrane-bounded organelle;membrane-bounded vesicle;organelle;protein complex;vesicle		Laminin_B;Laminin_EGF;Laminin_N	+	Chow_GAN	Cluster -95	17	17	17	15.6	15.6	15.6	177.3	0	44.905	604170000	78	73	1.31438	-0.392103	-2.46956	P02468	sp|P02468|LAMC1_MOUSE	LAMC1_MOUSE	172
19.4894	18.8735	19.4272	19.3106	19.5595	19.7074	20.0679	19.6093	anatomical structure morphogenesis;behavior;biological adhesion;biological regulation;cell adhesion;cell migration;cell morphogenesis;cell morphogenesis involved in differentiation;cell motility;cell projection organization;cell-cell adhesion;cell-substrate adhesion;cellular component morphogenesis;cellular component movement;cellular component organization;cellular component organization at cell…	binding;enzyme binding;extracellular matrix structural constituent;glycolipid binding;glycosphingolipid binding;integrin binding;lipid binding;protein binding;protein complex binding;receptor binding;sphingolipid binding;structural molecule activity	basal lamina;basement membrane;cell part;cytoplasmic part;extracellular matrix;extracellular matrix part;extracellular membrane-bounded organelle;extracellular organelle;extracellular region;extracellular region part;extracellular space;extracellular vesicular exosome;intracellular part;laminin complex;laminin-1 complex;laminin-10 complex;laminin-2 complex;laminin-8 complex;macromolecular complex…	Amoebiasis;ECM-receptor interaction;Focal adhesion;Pathways in cancer;Small cell lung cancer;Toxoplasmosis	Laminin_EGF;Laminin_N	+	Chow_GAN	Cluster -95	12	12	12	9.1	9.1	9.1	197.09	0	34.397	208870000	75	48	1.36549	-0.460806	-2.55664	P02469	sp|P02469|LAMB1_MOUSE	LAMB1_MOUSE	173
19.0293	19.6143	19.4908	19.4406	20.7076	20.0282	21.0879	20.2997	alcohol metabolic process;amine metabolic process;anatomical structure morphogenesis;biological adhesion;biological regulation;biosynthetic process;catabolic process;cell adhesion;cell part morphogenesis;cell projection morphogenesis;cell projection organization;cell-cell adhesion;cellular amine metabolic process;cellular biogenic amine metabolic process;cellular catabolic process;cellular compon…	alcohol binding;amine binding;antioxidant activity;binding;cation binding;cholesterol binding;cholesterol transporter activity;copper ion binding;enzyme activator activity;enzyme regulator activity;identical protein binding;ion binding;lipid binding;lipid transporter activity;metal ion binding;phosphatidylcholine binding;phosphatidylcholine-sterol O-acyltransferase activator activity;phospholipid…	blood microparticle;cell part;cell surface;chylomicron;cytoplasmic part;cytosol;extracellular membrane-bounded organelle;extracellular organelle;extracellular region;extracellular region part;extracellular space;extracellular vesicular exosome;high-density lipoprotein particle;intracellular part;macromolecular complex;membrane-bounded organelle;membrane-bounded vesicle;organelle;plasma lipoprotei…	Fat digestion and absorption;Vitamin digestion and absorption	Apolipoprotein	+	Chow_GAN	Cluster -95	14	14	14	49.4	49.4	49.4	45.029	0	52.769	410750000	24	47	2.29121	-1.13711	-4.29614	P06728	sp|P06728|APOA4_MOUSE	APOA4_MOUSE	193
24.6581	24.9049	24.7948	24.8852	24.677	24.6647	24.5202	24.4817	alcohol biosynthetic process;alcohol catabolic process;alcohol metabolic process;anatomical structure formation involved in morphogenesis;angiogenesis;biological regulation;biosynthetic process;carbohydrate biosynthetic process;carbohydrate catabolic process;carbohydrate homeostasis;carbohydrate metabolic process;catabolic process;cellular biosynthetic process;cellular carbohydrate biosynthetic p…	catalytic activity;glucose-6-phosphate isomerase activity;intramolecular oxidoreductase activity;intramolecular oxidoreductase activity, interconverting aldoses and ketoses;isomerase activity	cell part;cell projection membrane;cell projection part;cilium membrane;cilium part;cytoplasm;extracellular membrane-bounded organelle;extracellular organelle;extracellular region part;extracellular space;extracellular vesicular exosome;intracellular organelle part;intracellular part;membrane;membrane part;membrane-bounded organelle;membrane-bounded vesicle;myelin sheath;nuclear part;nucleoplasm;…	Amino sugar and nucleotide sugar metabolism;Glycolysis / Gluconeogenesis;Pentose phosphate pathway;Starch and sucrose metabolism	PGI	+	Chow_GAN	Cluster -94	23	23	23	58.6	58.6	58.6	62.766	0	323.31	16449000000	26	214	1.61691	0.224851	2.99512	P06745	sp|P06745|G6PI_MOUSE	G6PI_MOUSE	194
22.3496	22.7495	23.1485	22.7462	21.5135	21.1303	22.465	21.1617	biological regulation;negative regulation of catalytic activity;negative regulation of endopeptidase activity;negative regulation of hydrolase activity;negative regulation of molecular function;negative regulation of peptidase activity;regulation of biological process;regulation of catalytic activity;regulation of endopeptidase activity;regulation of hydrolase activity;regulation of metabolic pro…	endopeptidase inhibitor activity;endopeptidase regulator activity;enzyme inhibitor activity;enzyme regulator activity;peptidase inhibitor activity;peptidase regulator activity;serine-type endopeptidase inhibitor activity	blood microparticle;extracellular membrane-bounded organelle;extracellular organelle;extracellular region part;extracellular space;extracellular vesicular exosome;membrane-bounded organelle;membrane-bounded vesicle;organelle;vesicle		Serpin	+	Chow_GAN	Cluster -94	10	10	6	30.4	30.4	17.2	46.879	0	227.95	1852400000	20	65	1.81657	1.18083	3.35862	P07759	sp|P07759|SPA3K_MOUSE	SPA3K_MOUSE	200
24.4868	24.4041	24.1472	24.1179	24.883	25.0596	24.9732	25.5075	biological regulation;chemical homeostasis;cholesterol homeostasis;homeostatic process;lipid homeostasis;phospholipid homeostasis;positive regulation of biological process;positive regulation of biosynthetic process;positive regulation of cellular biosynthetic process;positive regulation of cellular metabolic process;positive regulation of cellular process;positive regulation of lipid biosyntheti…	binding;carboxylic acid binding;cytoskeletal protein binding;fatty acid binding;lipid binding;monocarboxylic acid binding;oleic acid binding;protein binding;transporter activity	cell part;cytoplasmic part;cytosol;extracellular membrane-bounded organelle;extracellular organelle;extracellular region part;extracellular space;extracellular vesicular exosome;intracellular part;membrane-bounded organelle;membrane-bounded vesicle;organelle;vesicle	PPAR signaling pathway	Lipocalin	+	Chow_GAN	Cluster -95	9	9	9	70.7	70.7	70.7	14.819	0	27.291	9034300000	10	115	2.57005	-0.816823	-4.90721	P11404	sp|P11404|FABPH_MOUSE	FABPH_MOUSE	238
27.1346	27.0554	27.0735	26.9755	26.9506	26.7928	26.8097	26.5406	biological regulation;multicellular organismal process;muscle contraction;muscle system process;positive regulation of biological process;positive regulation of biosynthetic process;positive regulation of cellular biosynthetic process;positive regulation of cellular metabolic process;positive regulation of cellular process;positive regulation of gene expression;positive regulation of macromolecul…	binding;cation binding;cytoskeletal protein binding;ion binding;metal ion binding;protein binding;troponin T binding	cell part;contractile fiber part;cytoplasmic part;cytoskeletal part;intracellular membrane-bounded organelle;intracellular organelle;intracellular organelle part;intracellular part;macromolecular complex;membrane-bounded organelle;nucleus;organelle;organelle part;protein complex;troponin complex		Troponin	+	Chow_GAN	Cluster -94	7	7	7	37.9	37.9	37.9	21.357	0	317.51	24295000000	5	129	1.69397	0.286317	3.13361	P13412	sp|P13412|TNNI2_MOUSE	TNNI2_MOUSE	249
23.7047	23.7737	23.7219	23.7981	23.7242	23.6307	23.5592	23.5564	alcohol biosynthetic process;alcohol catabolic process;alcohol metabolic process;alditol catabolic process;alditol metabolic process;biological regulation;biosynthetic process;carbohydrate biosynthetic process;carbohydrate catabolic process;carbohydrate metabolic process;catabolic process;cellular biosynthetic process;cellular carbohydrate biosynthetic process;cellular carbohydrate catabolic proc…	binding;catalytic activity;coenzyme binding;cofactor binding;glycerol-3-phosphate dehydrogenase [NAD+] activity;glycerol-3-phosphate dehydrogenase activity;NAD binding;nucleotide binding;oxidoreductase activity;oxidoreductase activity, acting on CH-OH group of donors;oxidoreductase activity, acting on the CH-OH group of donors, NAD or NADP as acceptor;oxidoreductase activity, acting on the CH-OH …	cell part;cytoplasmic part;cytosol;extracellular membrane-bounded organelle;extracellular organelle;extracellular region part;extracellular vesicular exosome;glycerol-3-phosphate dehydrogenase complex;intracellular membrane-bounded organelle;intracellular organelle;intracellular part;macromolecular complex;membrane-bounded organelle;membrane-bounded vesicle;mitochondrion;organelle;protein complex…	Glycerophospholipid metabolism	NAD_Gly3P_dh_C;NAD_Gly3P_dh_N	+	Chow_GAN	Cluster -94	21	21	19	76.5	76.5	71.3	37.572	0	221.25	12322000000	24	182	1.57837	0.132007	2.92665	P13707	sp|P13707|GPDA_MOUSE	GPDA_MOUSE	253
28.4842	28.8228	28.6043	28.6884	28.5154	28.2606	28.4162	28.3817	alcohol catabolic process;alcohol metabolic process;apoptosis;biological regulation;carbohydrate catabolic process;carbohydrate metabolic process;catabolic process;cell death;cellular carbohydrate catabolic process;cellular carbohydrate metabolic process;cellular component organization;cellular component organization at cellular level;cellular component organization or biogenesis;cellular compone…	binding;catalytic activity;coenzyme binding;cofactor binding;cytoskeletal protein binding;enzyme binding;glyceraldehyde-3-phosphate dehydrogenase (NAD+) (phosphorylating) activity;microtubule binding;NAD binding;NADP binding;nucleotide binding;oxidoreductase activity;oxidoreductase activity, acting on the aldehyde or oxo group of donors;oxidoreductase activity, acting on the aldehyde or oxo group…	cell part;cytoplasm;cytoplasmic part;cytoskeleton;cytosol;intracellular membrane-bounded organelle;intracellular non-membrane-bounded organelle;intracellular organelle;intracellular part;membrane-bounded organelle;microtubule cytoskeleton;myelin sheath;non-membrane-bounded organelle;nucleus;organelle	Alzheimer's disease;Glycolysis / Gluconeogenesis	Gp_dh_C;Gp_dh_N	+	Chow_GAN	Cluster -94	19	19	19	79	79	79	35.81	0	323.31	113980000000	16	713	1.56146	0.256444	2.89677	P16858	sp|P16858|G3P_MOUSE	G3P_MOUSE	279
22.2667	22.2102	21.9982	22.3181	21.9583	21.8182	21.8343	22.0525	carbohydrate metabolic process;cellular carbohydrate metabolic process;cellular glucan metabolic process;cellular macromolecule metabolic process;cellular metabolic process;cellular polysaccharide metabolic process;cellular process;cellular protein metabolic process;energy derivation by oxidation of organic compounds;energy reserve metabolic process;generation of precursor metabolites and energy;…	catalytic activity;hydrolase activity;hydrolase activity, acting on glycosyl bonds;hydrolase activity, hydrolyzing O-glycosyl compounds	cell part;cytoplasmic part;intracellular part;macromolecular complex;membrane;phosphorylase kinase complex;plasma membrane;protein complex	Calcium signaling pathway;Insulin signaling pathway	Glyco_hydro_15	+	Chow_GAN	Cluster -94	22	22	22	25.6	25.6	25.6	138.82	0	84.381	1705100000	54	103	1.70884	0.282502	3.16058	P18826	sp|P18826|KPB1_MOUSE	KPB1_MOUSE	292
22.3681	22.4457	22.2918	22.2817	21.7428	21.7877	22.0442	22.2161	anatomical structure development;biological regulation;catabolic process;cell differentiation;cellular catabolic process;cellular chemical homeostasis;cellular component organization;cellular component organization at cellular level;cellular component organization or biogenesis;cellular component organization or biogenesis at cellular level;cellular developmental process;cellular homeostasis;cell…	antioxidant activity;binding;caspase inhibitor activity;caspase regulator activity;catalytic activity;cysteine-type endopeptidase inhibitor activity;endopeptidase inhibitor activity;endopeptidase regulator activity;enzyme binding;enzyme inhibitor activity;enzyme regulator activity;identical protein binding;kinase binding;oxidoreductase activity;oxidoreductase activity, acting on paired donors, wi…	cell part;cytoplasm;cytoplasmic part;cytosol;cytosolic part;early endosome;endosome;extracellular membrane-bounded organelle;extracellular organelle;extracellular region part;extracellular vesicular exosome;IkappaB kinase complex;intracellular membrane-bounded organelle;intracellular organelle;intracellular part;macromolecular complex;membrane-bounded organelle;membrane-bounded vesicle;mitochondr…		1-cysPrx_C;AhpC-TSA	+	Chow_GAN	Cluster -94	9	9	9	58.8	58.8	58.8	28.127	0	41.891	784210000	17	40	1.83295	0.399138	3.38916	P20108	sp|P20108|PRDX3_MOUSE	PRDX3_MOUSE	300
27.6802	27.6017	27.638	27.5856	27.5532	27.3714	27.5171	27.3303	aging;alcohol catabolic process;alcohol metabolic process;anatomical structure development;anatomical structure morphogenesis;carbohydrate catabolic process;carbohydrate metabolic process;catabolic process;cellular carbohydrate catabolic process;cellular carbohydrate metabolic process;cellular metabolic process;cellular process;developmental growth;developmental process;generation of precursor me…	binding;carbon-oxygen lyase activity;catalytic activity;cation binding;hydro-lyase activity;ion binding;lyase activity;magnesium ion binding;metal ion binding;phosphopyruvate hydratase activity	cell part;cytoplasm;cytoplasmic part;cytosolic part;extracellular membrane-bounded organelle;extracellular organelle;extracellular region part;extracellular space;extracellular vesicular exosome;intracellular part;macromolecular complex;membrane;membrane-bounded organelle;membrane-bounded vesicle;organelle;phosphopyruvate hydratase complex;plasma membrane;protein complex;vesicle	Glycolysis / Gluconeogenesis;Methane metabolism;RNA degradation	Enolase_C;Enolase_N	+	Chow_GAN	Cluster -94	23	23	16	64.3	64.3	45.4	47.024	0	323.31	158650000000	20	1166	1.7016	0.183391	3.14744	P21550	sp|P21550|ENOB_MOUSE	ENOB_MOUSE	307
20.1554	20.5372	20.4971	20.8082	19.3889	19.9992	19.8183	20.1177	9-cis-retinoic acid biosynthetic process;9-cis-retinoic acid metabolic process;anatomical structure development;anatomical structure morphogenesis;biological regulation;biosynthetic process;carboxylic acid metabolic process;cellular biosynthetic process;cellular component assembly;cellular component organization;cellular component organization or biogenesis;cellular hormone metabolic process;cell…	3-chloroallyl aldehyde dehydrogenase activity;aldehyde dehydrogenase (NAD) activity;benzaldehyde dehydrogenase (NAD+) activity;catalytic activity;oxidoreductase activity;oxidoreductase activity, acting on the aldehyde or oxo group of donors;oxidoreductase activity, acting on the aldehyde or oxo group of donors, NAD or NADP as acceptor;retinal dehydrogenase activity	cell part;cytoplasm;extracellular membrane-bounded organelle;extracellular organelle;extracellular region part;extracellular vesicular exosome;intracellular membrane-bounded organelle;intracellular organelle;intracellular part;membrane-bounded organelle;membrane-bounded vesicle;nucleus;organelle;vesicle	Arginine and proline metabolism;Ascorbate and aldarate metabolism;beta-Alanine metabolism;Chloroalkane and chloroalkene degradation;Fatty acid metabolism;Glycerolipid metabolism;Glycolysis / Gluconeogenesis;Histidine metabolism;Limonene and pinene degradation;Lysine degradation;Pentose and glucuronate interconversions;Propanoate metabolism;Pyruvate metabolism;Tryptophan metabolism;Valine, leucine…	Aldedh	+	Chow_GAN	Cluster -94	10	9	9	27.3	25.7	25.7	54.467	0	17.081	263160000	24	32	1.73445	0.668423	3.20724	P24549	sp|P24549|AL1A1_MOUSE	AL1A1_MOUSE	323
19.9969	20.2696	19.8542	20.0824	19.7413	19.389	19.4595	19.8752	biological regulation;biosynthetic process;cellular biosynthetic process;cellular macromolecule biosynthetic process;cellular macromolecule metabolic process;cellular metabolic process;cellular process;cellular protein metabolic process;cellular response to chemical stimulus;cellular response to cytokine stimulus;cellular response to interleukin-4;cellular response to organic substance;cellular r…	binding;enzyme binding;fibroblast growth factor binding;growth factor binding;mRNA binding;nucleic acid binding;protein binding;RNA binding;structural constituent of ribosome;structural molecule activity	adherens junction;anchoring junction;cell junction;cell part;cell-substrate adherens junction;cell-substrate junction;cytoplasm;cytosolic small ribosomal subunit;extracellular membrane-bounded organelle;extracellular organelle;extracellular region part;extracellular vesicular exosome;focal adhesion;intracellular membrane-bounded organelle;intracellular organelle;intracellular organelle part;intra…	Ribosome	Ribosomal_S5;Ribosomal_S5_C	+	Chow_GAN	Cluster -94	8	8	8	31.1	31.1	31.1	31.231	0	11.878	222250000	18	29	1.62776	0.434487	3.0145	P25444	sp|P25444|RS2_MOUSE	RS2_MOUSE	324
23.7183	23.7907	23.9281	23.8616	23.5748	23.6394	23.6104	23.7819	anatomical structure development;developmental process;muscle organ development;muscle structure development;organ development	binding;cytoskeletal protein binding;identical protein binding;protein binding;structural constituent of cytoskeleton;structural molecule activity	adherens junction;anchoring junction;cell junction;cell part;cell-cell adherens junction;cell-cell junction;contractile fiber;contractile fiber part;cytoplasm;cytoplasmic part;cytoskeletal part;cytoskeleton;extracellular membrane-bounded organelle;extracellular organelle;extracellular region part;extracellular vesicular exosome;fascia adherens;intermediate filament;intracellular;intracellular non…	Arrhythmogenic right ventricular cardiomyopathy (ARVC);Dilated cardiomyopathy;Hypertrophic cardiomyopathy (HCM)	Filament;Filament_head	+	Chow_GAN	Cluster -94	29	29	25	66.3	66.3	60.8	53.497	0	323.31	14786000000	32	291	1.44962	0.173056	2.70134	P31001	sp|P31001|DESM_MOUSE	DESM_MOUSE	356
23.2469	23.3163	23.2788	23.4538	23.2795	23.0328	23.1627	23.0954	anatomical structure homeostasis;biological regulation;catabolic process;cell killing;cell proliferation;cellular catabolic process;cellular metabolic process;cellular process;cellular response to chemical stimulus;cellular response to hydrogen peroxide;cellular response to oxidative stress;cellular response to oxygen radical;cellular response to reactive oxygen species;cellular response to stimu…	antioxidant activity;binding;catalytic activity;cation binding;heme binding;identical protein binding;ion binding;iron ion binding;metal ion binding;oxidoreductase activity;oxidoreductase activity, acting on paired donors, with incorporation or reduction of molecular oxygen;oxidoreductase activity, acting on peroxide as acceptor;peroxidase activity;peroxiredoxin activity;protein binding;tetrapyrr…	cell part;chromatin;chromosomal part;cytoplasm;cytoplasmic membrane-bounded vesicle;cytoplasmic part;cytoplasmic vesicle;cytosol;euchromatin;extracellular membrane-bounded organelle;extracellular organelle;extracellular region part;extracellular space;extracellular vesicular exosome;intracellular membrane-bounded organelle;intracellular non-membrane-bounded organelle;intracellular organelle;intra…	Peroxisome	1-cysPrx_C;AhpC-TSA	+	Chow_GAN	Cluster -94	13	13	11	73.9	73.9	64.8	22.176	0	76.556	3948800000	15	63	1.39149	0.181331	2.60116	P35700	sp|P35700|PRDX1_MOUSE	PRDX1_MOUSE	375
21.7306	21.8542	22.0002	21.824	22.2923	22.2247	22.1993	22.5454	carboxylic acid catabolic process;carboxylic acid metabolic process;catabolic process;cellular catabolic process;cellular ketone metabolic process;cellular lipid catabolic process;cellular lipid metabolic process;cellular metabolic process;cellular process;fatty acid beta-oxidation;fatty acid catabolic process;fatty acid metabolic process;fatty acid oxidation;lipid catabolic process;lipid metabol…	catalytic activity;dodecenoyl-CoA delta-isomerase activity;intramolecular oxidoreductase activity;intramolecular oxidoreductase activity, transposing C=C bonds;isomerase activity	cell part;cytoplasmic part;extracellular membrane-bounded organelle;extracellular organelle;extracellular region part;extracellular vesicular exosome;intracellular membrane-bounded organelle;intracellular organelle;intracellular organelle lumen;intracellular organelle part;intracellular part;membrane;membrane-bounded organelle;membrane-bounded vesicle;membrane-enclosed lumen;mitochondrial inner m…	Fatty acid metabolism	ECH	+	Chow_GAN	Cluster -95	13	13	13	56.4	56.4	56.4	32.25	0	62.172	1702400000	18	52	2.51446	-0.463155	-4.78131	P42125	sp|P42125|ECI1_MOUSE	ECI1_MOUSE	388
23.0662	22.9301	23.0528	23.1935	22.9061	22.9018	22.8332	22.9752	actin cytoskeleton organization;actin filament depolymerization;actin filament organization;actin filament-based process;actin polymerization or depolymerization;actomyosin structure organization;anatomical structure homeostasis;biological regulation;cellular component disassembly;cellular component disassembly at cellular level;cellular component organization;cellular component organization at c…		actin cytoskeleton;cell part;contractile fiber part;cytoplasmic part;cytoskeleton;extracellular membrane-bounded organelle;extracellular organelle;extracellular region part;extracellular space;extracellular vesicular exosome;I band;intracellular non-membrane-bounded organelle;intracellular organelle;intracellular organelle part;intracellular part;membrane-bounded organelle;membrane-bounded vesicl…	Axon guidance;Fc gamma R-mediated phagocytosis;Regulation of actin cytoskeleton	Cofilin_ADF	+	Chow_GAN	Cluster -94	12	12	10	71.1	71.1	60.2	18.709	0	132.97	2330200000	11	72	1.36825	0.156606	2.56136	P45591	sp|P45591|COF2_MOUSE	COF2_MOUSE	396
18.6898	17.8994	18.1375	18.1552	17.8808	17.7148	17.3797	17.63	catabolic process;cellular catabolic process;cellular component assembly;cellular component organization;cellular component organization or biogenesis;cellular metabolic process;cellular process;macromolecular complex assembly;macromolecular complex subunit organization;metabolic process;protein complex assembly;protein complex subunit organization;protein homooligomerization;protein homotetramer…	binding;catalytic activity;cation binding;coenzyme binding;cofactor binding;ion binding;metal ion binding;mRNA 3'-UTR binding;mRNA binding;NADP binding;NADPH binding;NADPH:quinone reductase activity;nucleic acid binding;nucleotide binding;oxidoreductase activity;oxidoreductase activity, acting on NADH or NADPH;oxidoreductase activity, acting on NADH or NADPH, quinone or similar compound as accept…	cell part;cytoplasm;cytoplasmic part;cytosol;extracellular membrane-bounded organelle;extracellular organelle;extracellular region part;extracellular vesicular exosome;Golgi apparatus;intracellular membrane-bounded organelle;intracellular organelle;intracellular part;membrane-bounded organelle;membrane-bounded vesicle;organelle;vesicle		ADH_N;ADH_zinc_N	+	Chow_GAN	Cluster -94	3	3	3	13.3	13.3	13.3	35.268	0.0010834	2.4236	19678000	18	8	1.55746	0.569141	2.88972	P47199	sp|P47199|QOR_MOUSE	QOR_MOUSE	402
19.3782	19.0385	18.4373	18.8947	18.136	18.1529	18.1238	18.2458	aging;alcohol metabolic process;anatomical structure development;anatomical structure formation involved in morphogenesis;anatomical structure morphogenesis;angiogenesis;apoptosis;biological adhesion;biological regulation;biosynthetic process;carbohydrate metabolic process;carboxylic acid metabolic process;cartilage condensation;cell adhesion;cell aging;cell cycle checkpoint;cell death;cell diffe…	adenyl nucleotide binding;adenyl ribonucleotide binding;ATP binding;binding;catalytic activity;kinase activity;MAP kinase activity;molecular transducer activity;NFAT protein binding;nucleotide binding;phosphotransferase activity, alcohol group as acceptor;protein binding;protein kinase activity;protein serine/threonine kinase activity;purine nucleotide binding;purine ribonucleoside triphosphate b…	cell;cell part;cytoplasm;cytoplasmic part;cytoskeletal part;cytosol;extracellular membrane-bounded organelle;extracellular organelle;extracellular region part;extracellular vesicular exosome;intracellular membrane-bounded organelle;intracellular organelle;intracellular organelle part;intracellular part;membrane-bounded organelle;membrane-bounded vesicle;mitochondrion;nuclear part;nucleoplasm;nucl…	Amyotrophic lateral sclerosis (ALS);Chagas disease (American trypanosomiasis);Epithelial cell signaling in Helicobacter pylori infection;Fc epsilon RI signaling pathway;GnRH signaling pathway;Hepatitis C;ko05152;Leishmaniasis;Leukocyte transendothelial migration;MAPK signaling pathway;MAPK signaling pathway - yeast;Neurotrophin signaling pathway;NOD-like receptor signaling pathway;Osteoclast diff…	Pkinase	+	Chow_GAN	Cluster -94	5	5	5	19.2	19.2	19.2	41.287	0	6.9946	45944000	18	7	2.10875	0.772551	3.92191	P47811	sp|P47811|MK14_MOUSE	MK14_MOUSE	409
25.0041	25.0471	24.9694	25.1633	24.7655	24.7691	24.6296	24.7298	alcohol catabolic process;alcohol metabolic process;anatomical structure homeostasis;biological regulation;carbohydrate catabolic process;carbohydrate homeostasis;carbohydrate metabolic process;carbohydrate phosphorylation;catabolic process;cellular carbohydrate catabolic process;cellular carbohydrate metabolic process;cellular component assembly;cellular component organization;cellular component…	6-phosphofructokinase activity;adenyl nucleotide binding;adenyl ribonucleotide binding;ATP binding;binding;carbohydrate binding;carbohydrate kinase activity;catalytic activity;cation binding;enzyme binding;fructose binding;identical protein binding;ion binding;kinase activity;kinase binding;metal ion binding;monosaccharide binding;nucleotide binding;phosphofructokinase activity;phosphotransferase…	6-phosphofructokinase complex;apical plasma membrane;cell part;cytoplasmic part;cytosol;cytosolic part;extracellular membrane-bounded organelle;extracellular organelle;extracellular region part;extracellular vesicular exosome;intracellular part;macromolecular complex;membrane part;membrane-bounded organelle;membrane-bounded vesicle;organelle;plasma membrane part;protein complex;vesicle	Fructose and mannose metabolism;Galactose metabolism;Glycolysis / Gluconeogenesis;Methane metabolism;Pentose phosphate pathway	PFK	+	Chow_GAN	Cluster -94	30	30	28	56.3	56.3	54	85.268	0	323.31	35829000000	33	510	3.03433	0.322471	6.04924	P47857	sp|P47857|PFKAM_MOUSE	PFKAM_MOUSE	410
20.3855	20.6715	20.456	20.6424	19.9526	20.0054	19.8392	20.3012	cellular metabolic process;cellular process;metabolic process;one-carbon metabolic process;small molecule metabolic process	adenosylhomocysteinase activity;catalytic activity;hydrolase activity;hydrolase activity, acting on ether bonds;trialkylsulfonium hydrolase activity	cell part;cytoplasmic membrane-bounded vesicle;cytoplasmic part;cytoplasmic vesicle;intracellular membrane-bounded organelle;intracellular organelle;intracellular part;melanosome;membrane-bounded organelle;membrane-bounded vesicle;organelle;pigment granule;vesicle	Cysteine and methionine metabolism	AdoHcyase;AdoHcyase_NAD	+	Chow_GAN	Cluster -94	8	8	8	27.1	27.1	27.1	47.688	0	14.979	302600000	25	27	2.27273	0.51428	4.25737	P50247	sp|P50247|SAHH_MOUSE	SAHH_MOUSE	429
22.5619	22.7041	22.6619	22.5732	22.8423	22.9078	22.6155	22.9837	biological regulation;carboxylic acid catabolic process;carboxylic acid metabolic process;catabolic process;cell differentiation;cellular catabolic process;cellular developmental process;cellular ketone metabolic process;cellular lipid catabolic process;cellular lipid metabolic process;cellular metabolic process;cellular process;developmental process;epithelial cell differentiation;fatty acid bet…	acyl-CoA dehydrogenase activity;binding;catalytic activity;coenzyme binding;cofactor binding;flavin adenine dinucleotide binding;oxidoreductase activity;oxidoreductase activity, acting on the CH-CH group of donors	cell part;cytoplasm;cytoplasmic part;intracellular membrane-bounded organelle;intracellular non-membrane-bounded organelle;intracellular organelle;intracellular organelle part;intracellular part;membrane;membrane-bounded organelle;mitochondrial inner membrane;mitochondrial membrane;mitochondrial nucleoid;mitochondrial part;mitochondrion;non-membrane-bounded organelle;nuclear part;nucleoid;nucleol…	Fatty acid metabolism	Acyl-CoA_dh_1;Acyl-CoA_dh_M;Acyl-CoA_dh_N	+	Chow_GAN	Cluster -95	31	31	31	67.1	67.1	67.1	70.875	0	265.05	3926900000	41	179	1.30305	-0.212054	-2.45034	P50544	sp|P50544|ACADV_MOUSE	ACADV_MOUSE	434
23.095	23.3055	23.4298	23.2158	23.6548	23.8022	23.5216	23.6046	amine catabolic process;amine metabolic process;betaine catabolic process;betaine metabolic process;biological regulation;carboxylic acid catabolic process;carboxylic acid metabolic process;carnitine catabolic process;carnitine metabolic process;carnitine metabolic process, CoA-linked;catabolic process;cellular amine metabolic process;cellular amino acid catabolic process;cellular amino acid meta…	acyl-CoA dehydrogenase activity;acyl-CoA oxidase activity;binding;carboxylic acid binding;catalytic activity;coenzyme binding;cofactor binding;fatty acid binding;fatty-acyl-CoA binding;flavin adenine dinucleotide binding;lipid binding;long-chain-acyl-CoA dehydrogenase activity;monocarboxylic acid binding;oxidoreductase activity;oxidoreductase activity, acting on the CH-CH group of donors;oxidored…	cell part;cytoplasm;cytoplasmic part;intracellular membrane-bounded organelle;intracellular organelle;intracellular organelle lumen;intracellular organelle part;intracellular part;membrane;membrane-bounded organelle;membrane-enclosed lumen;mitochondrial matrix;mitochondrial membrane;mitochondrial part;mitochondrion;organelle;organelle lumen;organelle membrane;organelle part	Fatty acid metabolism;PPAR signaling pathway	Acyl-CoA_dh_1;Acyl-CoA_dh_M;Acyl-CoA_dh_N	+	Chow_GAN	Cluster -95	14	14	14	40.7	40.7	40.7	47.907	0	187.51	5847300000	20	81	2.232	-0.384283	-4.17262	P51174	sp|P51174|ACADL_MOUSE	ACADL_MOUSE	438
20.4667	20.5315	20.6479	20.3796	20.1691	20.1265	20.2513	20.4804	biological regulation;cellular process;chromosome segregation;establishment of localization;positive regulation of biological process;positive regulation of cell proliferation;positive regulation of cellular process;regulation of biological process;regulation of cell proliferation;regulation of cellular process;transmembrane transport;transport	transporter activity	cell part;cytoplasmic part;cytoskeletal part;extracellular membrane-bounded organelle;extracellular organelle;extracellular region part;extracellular vesicular exosome;integral to membrane;intracellular membrane-bounded organelle;intracellular non-membrane-bounded organelle;intracellular organelle;intracellular organelle part;intracellular part;intrinsic to membrane;macromolecular complex;membran…	Calcium signaling pathway;Huntington's disease;Parkinson's disease	Mito_carr	+	Chow_GAN	Cluster -94	14	4	4	50.3	15.8	15.8	32.931	0	3.555	132910000	20	11	1.37461	0.249584	2.57223	P51881	sp|P51881|ADT2_MOUSE	ADT2_MOUSE	443
19.432	19.8713	20.1526	20.0285	20.3707	20.4109	20.3436	20.4525	carboxylic acid metabolic process;cellular ketone metabolic process;cellular lipid metabolic process;cellular metabolic process;cellular process;establishment of localization;fatty acid metabolic process;lipid metabolic process;metabolic process;monocarboxylic acid metabolic process;organic acid metabolic process;oxoacid metabolic process;primary metabolic process;small molecule metabolic process…	carnitine O-acyltransferase activity;carnitine O-palmitoyltransferase activity;catalytic activity;O-acyltransferase activity;O-palmitoyltransferase activity;palmitoyltransferase activity;transferase activity;transferase activity, transferring acyl groups;transferase activity, transferring acyl groups other than amino-acyl groups	cell part;cytoplasmic part;intracellular membrane-bounded organelle;intracellular non-membrane-bounded organelle;intracellular organelle;intracellular organelle part;intracellular part;membrane;membrane-bounded organelle;mitochondrial inner membrane;mitochondrial membrane;mitochondrial part;mitochondrion;non-membrane-bounded organelle;nuclear part;nucleolus;nucleoplasm;organelle;organelle inner m…	Fatty acid metabolism;PPAR signaling pathway	Carn_acyltransf	+	Chow_GAN	Cluster -95	16	16	16	37.5	37.5	37.5	73.98	0	36.701	441540000	35	48	1.77941	-0.523333	-3.28978	P52825	sp|P52825|CPT2_MOUSE	CPT2_MOUSE	449
19.523	18.2529	19.4263	19.3635	17.1479	17.7269	18.3355	17.4268	biological regulation;cell differentiation;cell proliferation;cellular developmental process;cellular macromolecule metabolic process;cellular metabolic process;cellular process;cellular protein metabolic process;cullin deneddylation;developmental process;macromolecule metabolic process;macromolecule modification;metabolic process;muscle cell differentiation;negative regulation of biological proc…	protein binding transcription factor activity;transcription cofactor activity;transcription corepressor activity;transcription factor binding transcription factor activity	cell part;cytoplasm;intracellular membrane-bounded organelle;intracellular organelle;intracellular organelle part;intracellular part;macromolecular complex;membrane-bounded organelle;nuclear part;nucleus;organelle;organelle part;protein complex;signalosome		PCI	+	Chow_GAN	Cluster -94	2	2	2	5.4	5.4	5.4	51.596	0.001087	2.4386	25505000	21	3	2.03818	1.48216	3.78205	P61202	sp|P61202|CSN2_MOUSE	CSN2_MOUSE	499
20.3215	20.7182	20.5143	20.6232	20.3486	20.3239	20.1497	20.3488	biological regulation;carbohydrate metabolic process;cell cycle;cell division;cellular carbohydrate metabolic process;cellular glucan metabolic process;cellular macromolecule metabolic process;cellular metabolic process;cellular polysaccharide metabolic process;cellular process;cellular protein metabolic process;circadian regulation of gene expression;circadian rhythm;dephosphorylation;energy der…	binding;catalytic activity;cation binding;enzyme binding;hydrolase activity;hydrolase activity, acting on ester bonds;ion binding;kinase binding;metal ion binding;myosin phosphatase activity;myosin-light-chain-phosphatase activity;phosphatase activity;phosphoprotein phosphatase activity;phosphoric ester hydrolase activity;protein binding;protein kinase binding;protein serine/threonine phosphatase…	adherens junction;anchoring junction;cell junction;cell part;cell-substrate adherens junction;cell-substrate junction;cytoplasm;cytoplasmic part;extracellular membrane-bounded organelle;extracellular organelle;extracellular region part;extracellular vesicular exosome;focal adhesion;glycogen granule;histone methyltransferase complex;intracellular membrane-bounded organelle;intracellular non-membra…	Focal adhesion;Insulin signaling pathway;Long-term potentiation;Meiosis - yeast;Oocyte meiosis;Regulation of actin cytoskeleton;Vascular smooth muscle contraction	Metallophos	+	Chow_GAN	Cluster -94	11	11	11	41	41	41	37.186	0	21.137	534250000	17	38	1.3748	0.25153	2.57257	P62141	sp|P62141|PP1B_MOUSE;sp|P62137|PP1A_MOUSE;sp|P63087|PP1G_MOUSE	PP1B_MOUSE	508
20.268	20.4899	20.3886	20.2696	20.3089	20.0053	19.9795	19.9739	biosynthetic process;cellular biosynthetic process;cellular macromolecule biosynthetic process;cellular macromolecule metabolic process;cellular metabolic process;cellular process;cellular protein metabolic process;macromolecule biosynthetic process;macromolecule metabolic process;metabolic process;primary metabolic process;protein metabolic process;translation	structural constituent of ribosome;structural molecule activity	adherens junction;anchoring junction;cell junction;cell part;cell-substrate adherens junction;cell-substrate junction;cytoplasm;cytoplasmic part;cytosolic large ribosomal subunit;cytosolic part;cytosolic ribosome;extracellular membrane-bounded organelle;extracellular organelle;extracellular region part;extracellular vesicular exosome;focal adhesion;intracellular non-membrane-bounded organelle;int…	Ribosome	Ribosomal_L14	+	Chow_GAN	Cluster -94	3	3	3	27.1	27.1	27.1	14.865	0.0010989	2.4891	171530000	9	10	1.59777	0.28712	2.96106	P62830	sp|P62830|RL23_MOUSE	RL23_MOUSE	528
19.2918	19.2766	19.2508	19.5089	19.0793	19.1061	19.0289	18.9271	actin cytoskeleton organization;actin filament organization;actin filament polymerization;actin filament-based process;actin polymerization or depolymerization;anatomical structure arrangement;anatomical structure development;anatomical structure homeostasis;anatomical structure morphogenesis;auditory receptor cell morphogenesis;axon guidance;biological adhesion;biological regulation;bone resorpt…	binding;catalytic activity;enzyme binding;GDP-dissociation inhibitor binding;GTP binding;GTPase activity;GTP-dependent protein binding;guanyl nucleotide binding;guanyl ribonucleotide binding;hydrolase activity;hydrolase activity, acting on acid anhydrides;hydrolase activity, acting on acid anhydrides, in phosphorus-containing anhydrides;nucleoside-triphosphatase activity;nucleotide binding;protei…	actin filament;adherens junction;anchoring junction;cell junction;cell part;cell projection;cell projection membrane;cell projection part;cell-substrate adherens junction;cell-substrate junction;cytoplasm;cytoplasmic membrane-bounded vesicle;cytoplasmic part;cytoplasmic vesicle;cytoskeletal part;cytosol;early endosome membrane;endosomal part;endosome membrane;extracellular membrane-bounded organe…	Adherens junction;Amyotrophic lateral sclerosis (ALS);Axon guidance;B cell receptor signaling pathway;Bacterial invasion of epithelial cells;Chemokine signaling pathway;Colorectal cancer;Epithelial cell signaling in Helicobacter pylori infection;Fc epsilon RI signaling pathway;Fc gamma R-mediated phagocytosis;Focal adhesion;Leukocyte transendothelial migration;MAPK signaling pathway;Natural kille…	Ras	+	Chow_GAN	Cluster -94	4	4	4	24.5	24.5	24.5	21.45	0	3.7346	81152000	8	11	2.22208	0.296652	4.15214	P63001	sp|P63001|RAC1_MOUSE;sp|P60764|RAC3_MOUSE	RAC1_MOUSE	545
20.4653	21.126	20.776	21.0495	21.5467	21.3834	21.1055	21.2605	alcohol biosynthetic process;alcohol metabolic process;biosynthetic process;carbohydrate biosynthetic process;carbohydrate metabolic process;cellular biosynthetic process;cellular carbohydrate biosynthetic process;cellular carbohydrate metabolic process;cellular metabolic process;cellular process;gluconeogenesis;glucose metabolic process;hexose biosynthetic process;hexose metabolic process;metabo…	binding;carbohydrate phosphatase activity;catalytic activity;cation binding;fructose 1,6-bisphosphate 1-phosphatase activity;hydrolase activity;hydrolase activity, acting on ester bonds;ion binding;metal ion binding;phosphatase activity;phosphoric ester hydrolase activity;sugar-phosphatase activity	cell junction;cell part;contractile fiber part;cytoplasmic part;extracellular membrane-bounded organelle;extracellular organelle;extracellular region part;extracellular vesicular exosome;intracellular membrane-bounded organelle;intracellular organelle;intracellular part;membrane-bounded organelle;membrane-bounded vesicle;nucleus;organelle;organelle part;vesicle;Z disc	Carbon fixation in photosynthetic organisms;Fructose and mannose metabolism;Glycolysis / Gluconeogenesis;Insulin signaling pathway;Methane metabolism;Pentose phosphate pathway	FBPase	+	Chow_GAN	Cluster -95	10	10	10	36	36	36	36.947	0	180.74	1068600000	17	53	1.42577	-0.469827	-2.66014	P70695	sp|P70695|F16P2_MOUSE	F16P2_MOUSE	584
19.337	19.2563	19.1456	19.2803	19.059	19.139	19.0383	18.9472	anatomical structure development;cardiac muscle tissue development;cell development;cellular component organization;cellular component organization or biogenesis;cellular developmental process;cellular process;circulatory system process;developmental process;heart contraction;heart process;membrane organization;multicellular organismal process;muscle cell development;muscle organ development;musc…		cell part;cytoplasm;cytoskeleton;dystroglycan complex;dystrophin-associated glycoprotein complex;integral to membrane;integral to plasma membrane;intracellular non-membrane-bounded organelle;intracellular organelle;intracellular part;intrinsic to membrane;intrinsic to plasma membrane;macromolecular complex;membrane;membrane part;non-membrane-bounded organelle;organelle;plasma membrane;plasma memb…	Arrhythmogenic right ventricular cardiomyopathy (ARVC);Dilated cardiomyopathy;Hypertrophic cardiomyopathy (HCM);Viral myocarditis	Sarcoglycan_1	+	Chow_GAN	Cluster -94	4	4	4	18.3	18.3	18.3	32.133	0	9.5802	77785000	18	20	2.00344	0.20893	3.71412	P82347	sp|P82347|SGCD_MOUSE	SGCD_MOUSE	591
22.3818	23.0807	23.2565	22.9836	22.3122	22.2401	22.7205	22.2051	biological regulation;negative regulation of catalytic activity;negative regulation of endopeptidase activity;negative regulation of hydrolase activity;negative regulation of molecular function;negative regulation of peptidase activity;regulation of biological process;regulation of catalytic activity;regulation of endopeptidase activity;regulation of hydrolase activity;regulation of metabolic pro…	binding;endopeptidase inhibitor activity;endopeptidase regulator activity;enzyme binding;enzyme inhibitor activity;enzyme regulator activity;glycoprotein binding;identical protein binding;peptidase inhibitor activity;peptidase regulator activity;protease binding;protein binding;serine-type endopeptidase inhibitor activity	cell part;cytoplasmic part;endoplasmic reticulum;extracellular membrane-bounded organelle;extracellular organelle;extracellular region;extracellular region part;extracellular space;extracellular vesicular exosome;Golgi apparatus;intracellular membrane-bounded organelle;intracellular organelle;intracellular part;membrane-bounded organelle;membrane-bounded vesicle;organelle;vesicle	Complement and coagulation cascades	Serpin	+	Chow_GAN	Cluster -94	14	7	6	40.8	22.8	17.5	45.823	0	246.05	1671200000	17	29	1.32133	0.556196	2.48137	Q00896	sp|Q00896|A1AT3_MOUSE;sp|P07758|A1AT1_MOUSE	A1AT3_MOUSE	619
21.7278	21.8358	22.1144	21.9306	21.6647	21.3178	21.7929	21.4546	biological regulation;negative regulation of catalytic activity;negative regulation of endopeptidase activity;negative regulation of hydrolase activity;negative regulation of molecular function;negative regulation of peptidase activity;regulation of biological process;regulation of catalytic activity;regulation of endopeptidase activity;regulation of hydrolase activity;regulation of metabolic pro…	binding;endopeptidase inhibitor activity;endopeptidase regulator activity;enzyme binding;enzyme inhibitor activity;enzyme regulator activity;glycoprotein binding;identical protein binding;peptidase inhibitor activity;peptidase regulator activity;protease binding;protein binding;serine-type endopeptidase inhibitor activity	cell part;cytoplasmic part;endoplasmic reticulum;extracellular membrane-bounded organelle;extracellular organelle;extracellular region;extracellular region part;extracellular space;extracellular vesicular exosome;Golgi apparatus;intracellular membrane-bounded organelle;intracellular organelle;intracellular part;membrane-bounded organelle;membrane-bounded vesicle;organelle;vesicle	Complement and coagulation cascades	Serpin	+	Chow_GAN	Cluster -94	15	15	7	45.3	45.3	24.9	45.998	0	323.31	689580000	18	29	1.37386	0.344604	2.57096	Q00897	sp|Q00897|A1AT4_MOUSE	A1AT4_MOUSE	620
21.6023	21.9213	22.3974	20.9588	17.8014	18.8977	16.178	18.4592	biological regulation;negative regulation of catalytic activity;negative regulation of endopeptidase activity;negative regulation of hydrolase activity;negative regulation of molecular function;negative regulation of peptidase activity;regulation of biological process;regulation of catalytic activity;regulation of endopeptidase activity;regulation of hydrolase activity;regulation of metabolic pro…	binding;endopeptidase inhibitor activity;endopeptidase regulator activity;enzyme binding;enzyme inhibitor activity;enzyme regulator activity;glycoprotein binding;identical protein binding;peptidase inhibitor activity;peptidase regulator activity;protease binding;protein binding;serine-type endopeptidase inhibitor activity	cell part;cytoplasmic part;endoplasmic reticulum;extracellular membrane-bounded organelle;extracellular organelle;extracellular region part;extracellular space;extracellular vesicular exosome;Golgi apparatus;intracellular membrane-bounded organelle;intracellular organelle;intracellular part;membrane-bounded organelle;membrane-bounded vesicle;organelle;vesicle	Complement and coagulation cascades	Serpin	+	Chow_GAN	Cluster -94	12	7	7	35.1	20.6	20.6	45.891	0	45.732	384080000	15	14	2.94462	3.88585	5.81506	Q00898	sp|Q00898|A1AT5_MOUSE	A1AT5_MOUSE	621
21.5238	20.9385	21.0727	20.703	21.4211	21.6427	22.1004	21.4249	anatomical structure development;anatomical structure morphogenesis;biological regulation;blood vessel development;cell surface receptor linked signaling pathway;cellular component assembly;cellular component organization;cellular component organization at cellular level;cellular component organization or biogenesis;cellular component organization or biogenesis at cellular level;cellular process;…	binding;binding, bridging;cation binding;extracellular matrix structural constituent;growth factor binding;identical protein binding;ion binding;metal ion binding;platelet-derived growth factor binding;protein binding;protein binding, bridging;SMAD binding;structural molecule activity	collagen;collagen type I;extracellular matrix;extracellular matrix part;extracellular membrane-bounded organelle;extracellular organelle;extracellular region part;extracellular space;extracellular vesicular exosome;fibrillar collagen;membrane-bounded organelle;membrane-bounded vesicle;organelle;vesicle	Amoebiasis;ECM-receptor interaction;Focal adhesion;Protein digestion and absorption	COLFI;Collagen	+	Chow_GAN	Cluster -95	8	8	8	7.3	7.3	7.3	129.56	0	9.441	460450000	68	24	1.33213	-0.58775	-2.49974	Q01149	sp|Q01149|CO1A2_MOUSE	CO1A2_MOUSE	622
19.9261	19.6531	19.5069	19.6992	18.0821	18.9919	19.2856	18.8965	biological regulation;negative regulation of catalytic activity;negative regulation of endopeptidase activity;negative regulation of hydrolase activity;negative regulation of molecular function;negative regulation of peptidase activity;regulation of biological process;regulation of catalytic activity;regulation of endopeptidase activity;regulation of hydrolase activity;regulation of metabolic pro…	endopeptidase inhibitor activity;endopeptidase regulator activity;enzyme inhibitor activity;enzyme regulator activity;peptidase inhibitor activity;peptidase regulator activity;serine-type endopeptidase inhibitor activity	blood microparticle;extracellular membrane-bounded organelle;extracellular organelle;extracellular region part;extracellular space;extracellular vesicular exosome;membrane-bounded organelle;membrane-bounded vesicle;organelle;vesicle		Serpin	+	Chow_GAN	Cluster -94	5	1	1	18.2	5	5	47.064	0	45.343	95952000	22	7	1.75515	0.882324	3.24513	Q03734	sp|Q03734|SPA3M_MOUSE	SPA3M_MOUSE	634
21.3485	20.667	20.6	20.2817	21.2671	21.3046	21.5841	21.2518	biological adhesion;cell adhesion;cell differentiation;cellular component assembly;cellular component organization;cellular component organization or biogenesis;cellular developmental process;cellular process;cellular response to acid;cellular response to amine stimulus;cellular response to amino acid stimulus;cellular response to chemical stimulus;cellular response to endogenous stimulus;cellula…	binding;growth factor binding;platelet-derived growth factor binding;protein binding	cell part;collagen;cytoplasmic part;extracellular matrix;extracellular matrix part;extracellular membrane-bounded organelle;extracellular organelle;extracellular region;extracellular region part;extracellular vesicular exosome;intracellular organelle part;intracellular part;lysosomal membrane;macromolecular complex;membrane;membrane-bounded organelle;membrane-bounded vesicle;organelle;organelle m…	ECM-receptor interaction;Focal adhesion;Protein digestion and absorption	Collagen;VWA	+	Chow_GAN	Cluster -95	13	13	13	18.8	18.8	18.8	108.49	0	95.024	848520000	51	66	1.41477	-0.627585	-2.64119	Q04857	sp|Q04857|CO6A1_MOUSE	CO6A1_MOUSE	636
20.0581	19.9549	20.114	19.8542	20.1636	20.4207	20.2626	20.4154	anatomical structure development;anatomical structure formation involved in morphogenesis;anatomical structure morphogenesis;angiogenesis;brain development;cardiac muscle tissue development;cartilage development;cartilage development involved in endochondral bone morphogenesis;cell differentiation;cellular component organization;cellular component organization at cellular level;cellular component…	binding;cation binding;enzyme binding;ion binding;metal ion binding;protease binding;protein binding;protein C-terminus binding	adherens junction;anchoring junction;basal lamina;basement membrane;cell junction;cell part;cell-substrate adherens junction;cell-substrate junction;cytoplasmic part;extracellular matrix;extracellular matrix part;extracellular membrane-bounded organelle;extracellular organelle;extracellular region;extracellular region part;extracellular space;extracellular vesicular exosome;focal adhesion;Golgi a…	ECM-receptor interaction	EGF;I-set;Laminin_B;Laminin_EGF;Laminin_G_1;Laminin_G_2;Ldl_recept_a	+	Chow_GAN	Cluster -95	26	26	26	10.1	10.1	10.1	398.29	0	41.958	571590000	150	89	2.03315	-0.320274	-3.77217	Q05793	sp|Q05793|PGBM_MOUSE	PGBM_MOUSE	640
19.8354	20.0311	19.8372	19.977	19.5671	19.5999	19.425	19.9016	cellular process;cellular response to chemical stimulus;cellular response to hypoxia;cellular response to oxygen levels;cellular response to stimulus;cellular response to stress;response to chemical stimulus;response to hypoxia;response to oxygen levels;response to stimulus;response to stress	aminopeptidase activity;binding;catalytic activity;cation binding;exopeptidase activity;hydrolase activity;ion binding;metal ion binding;metallopeptidase activity;peptidase activity;peptidase activity, acting on L-amino acid peptides;transition metal ion binding;zinc ion binding	cell part;cytoplasmic part;cytosol;extracellular membrane-bounded organelle;extracellular organelle;extracellular region part;extracellular vesicular exosome;intracellular membrane-bounded organelle;intracellular organelle;intracellular part;membrane-bounded organelle;membrane-bounded vesicle;nucleus;organelle;vesicle		ERAP1_C;Peptidase_M1	+	Chow_GAN	Cluster -94	16	16	16	23	23	23	103.32	0	25.205	370600000	48	48	1.422	0.29677	2.65364	Q11011	sp|Q11011|PSA_MOUSE	PSA_MOUSE	653
22.9254	22.9012	22.7042	23.117	22.4121	22.6387	22.3939	22.6462		calcium activated cation channel activity;calcium-activated potassium channel activity;cation channel activity;cation transmembrane transporter activity;channel activity;gated channel activity;ion channel activity;ion gated channel activity;ion transmembrane transporter activity;passive transmembrane transporter activity;potassium channel activity;substrate-specific channel activity;substrate-spe…	cell part;cytoplasmic part;endoplasmic reticulum membrane;endoplasmic reticulum part;extracellular membrane-bounded organelle;extracellular organelle;extracellular region part;extracellular vesicular exosome;integral to membrane;intracellular organelle part;intracellular part;intrinsic to membrane;membrane;membrane part;membrane-bounded organelle;membrane-bounded vesicle;nuclear membrane;nuclear …		TRIC	+	Chow_GAN	Cluster -94	8	8	8	33.2	33.2	33.2	33.309	0	323.31	2087700000	11	60	1.92599	0.389223	3.56482	Q3TMP8	sp|Q3TMP8|TM38A_MOUSE	TM38A_MOUSE	662
22.2675	22.4876	22.4312	22.544	22.1831	22.1241	22.1559	22.1841			cell part;cytoplasm;cytoskeletal part;intracellular membrane-bounded organelle;intracellular organelle;intracellular organelle part;intracellular part;macromolecular complex;membrane-bounded organelle;microtubule;nucleus;organelle;organelle part;protein complex			+	Chow_GAN	Cluster -94	12	12	12	22	22	22	81.163	0	25.383	673440000	32	37	2.34755	0.270786	4.41562	Q3TVI8	sp|Q3TVI8|PBIP1_MOUSE	PBIP1_MOUSE	664
18.3562	18.575	18.4807	18.6034	18.1963	17.931	18.2338	18.253	biological regulation;catabolic process;cell surface receptor linked signaling pathway;cellular catabolic process;cellular component organization;cellular component organization at cellular level;cellular component organization or biogenesis;cellular component organization or biogenesis at cellular level;cellular macromolecule catabolic process;cellular macromolecule metabolic process;cellular me…	binding;damaged DNA binding;DNA binding;nucleic acid binding	cell part;CUL4 RING ubiquitin ligase complex;Cul4A-RING ubiquitin ligase complex;Cul4B-RING ubiquitin ligase complex;cullin-RING ubiquitin ligase complex;cytoplasm;extracellular membrane-bounded organelle;extracellular organelle;extracellular region part;extracellular space;extracellular vesicular exosome;intracellular membrane-bounded organelle;intracellular organelle;intracellular organelle par…	Nucleotide excision repair;Ubiquitin mediated proteolysis	CPSF_A	+	Chow_GAN	Cluster -94	6	6	6	5.8	5.8	5.8	126.85	0	3.5107	59820000	55	14	2.01925	0.350254	3.74497	Q3U1J4	sp|Q3U1J4|DDB1_MOUSE	DDB1_MOUSE	666
26.5403	26.5645	26.4875	26.6962	26.4959	26.419	26.4164	26.3538	biological adhesion;cell adhesion;cellular process;multicellular organismal process;muscle contraction;muscle system process;system process	structural constituent of cytoskeleton;structural molecule activity	cell part;cytoskeletal part;cytoskeleton;intracellular non-membrane-bounded organelle;intracellular organelle;intracellular organelle part;intracellular part;macromolecular complex;myosin complex;myosin filament;non-membrane-bounded organelle;organelle;organelle part;protein complex		fn3;I-set	+	Chow_GAN	Cluster -94	69	69	69	73.4	73.4	73.4	127.35	0	323.31	158620000000	64	1309	1.53165	0.150882	2.84431	Q5XKE0	sp|Q5XKE0|MYPC2_MOUSE	MYPC2_MOUSE	699
20.6029	20.5499	20.6397	20.4886	20.6993	20.9326	20.8169	20.895	axon ensheathment;axon guidance;biological adhesion;biological regulation;cell adhesion;cellular component organization;cellular component organization at cellular level;cellular component organization or biogenesis;cellular component organization or biogenesis at cellular level;cellular process;chemotaxis;ensheathment of neurons;extracellular matrix organization;extracellular structure organizat…		basal lamina;basement membrane;cell part;cell projection;cell projection part;dendritic spine;extracellular matrix part;extracellular membrane-bounded organelle;extracellular organelle;extracellular region;extracellular region part;extracellular vesicular exosome;laminin complex;laminin-1 complex;macromolecular complex;membrane;membrane-bounded organelle;membrane-bounded vesicle;neuron projection…	Amoebiasis;ECM-receptor interaction;Focal adhesion;Pathways in cancer;Small cell lung cancer;Toxoplasmosis	Laminin_B;Laminin_EGF;Laminin_G_1;Laminin_G_2;Laminin_I;Laminin_II;Laminin_N	+	Chow_GAN	Cluster -95	49	49	49	21.9	21.9	21.9	343.81	0	127.22	1368600000	162	182	2.31499	-0.265718	-4.34633	Q60675	sp|Q60675|LAMA2_MOUSE	LAMA2_MOUSE	704
22.1125	22.4291	22.128	22.1948	21.7375	21.8887	21.7096	22.0029	anatomical structure development;biological regulation;cellular process;cellular response to abiotic stimulus;cellular response to osmotic stress;cellular response to stimulus;cellular response to stress;developmental process;developmental process involved in reproduction;gonad development;multicellular organismal process;negative regulation of catalytic activity;negative regulation of endopeptid…	binding;endopeptidase inhibitor activity;endopeptidase regulator activity;enzyme binding;enzyme inhibitor activity;enzyme regulator activity;peptidase inhibitor activity;peptidase regulator activity;protease binding;protein binding;serine-type endopeptidase inhibitor activity	cell part;cytoplasm;extracellular membrane-bounded organelle;extracellular organelle;extracellular region part;extracellular space;extracellular vesicular exosome;intracellular;intracellular part;macromolecular complex;membrane-bounded organelle;membrane-bounded vesicle;organelle;protein complex;vesicle	Amoebiasis	Serpin	+	Chow_GAN	Cluster -94	15	15	15	53.4	53.4	53.4	42.598	0	110.52	2424600000	21	73	2.04962	0.381435	3.80454	Q60854	sp|Q60854|SPB6_MOUSE	SPB6_MOUSE	708
22.3162	22.5403	22.5673	22.6317	22.3037	22.2803	22.2453	22.2701	biological regulation;negative regulation of biological process;negative regulation of cellular component organization;negative regulation of cellular process;negative regulation of protein complex assembly;negative regulation of protein polymerization;regulation of biological process;regulation of cellular component biogenesis;regulation of cellular component organization;regulation of cellular …	anion channel activity;anion transmembrane transporter activity;binding;channel activity;gated channel activity;ion channel activity;ion transmembrane transporter activity;nucleotide binding;passive transmembrane transporter activity;porin activity;substrate-specific channel activity;substrate-specific transmembrane transporter activity;substrate-specific transporter activity;transmembrane transp…	cell part;cytoplasmic part;extracellular membrane-bounded organelle;extracellular organelle;extracellular region part;extracellular vesicular exosome;intracellular membrane-bounded organelle;intracellular non-membrane-bounded organelle;intracellular organelle;intracellular organelle part;intracellular part;macromolecular complex;membrane;membrane part;membrane-bounded organelle;membrane-bounded v…	Calcium signaling pathway;Huntington's disease;Parkinson's disease	Porin_3	+	Chow_GAN	Cluster -94	11	11	11	53.6	53.6	53.6	31.732	0	249.51	2113600000	16	68	1.85493	0.239011	3.43031	Q60930	sp|Q60930|VDAC2_MOUSE	VDAC2_MOUSE	713
18.7471	16.859	17.9924	17.3318	21.0473	21.1051	21.5833	20.0431	acute inflammatory response;acute-phase response;anatomical structure development;anatomical structure morphogenesis;biological regulation;defense response;defense response to bacterium;developmental process;gamete generation;immune system process;inflammatory response;liver development;male gamete generation;multicellular organismal process;multicellular organismal reproductive process;multi-org…	antioxidant activity;binding;catalytic activity;hemoglobin binding;protein binding	blood microparticle;cell part;cytoplasmic part;endoplasmic reticulum;extracellular membrane-bounded organelle;extracellular organelle;extracellular region part;extracellular space;extracellular vesicular exosome;Golgi apparatus;haptoglobin-hemoglobin complex;intracellular membrane-bounded organelle;intracellular organelle;intracellular part;macromolecular complex;membrane-bounded organelle;membra…		Trypsin	+	Chow_GAN	Cluster -95	10	10	10	30	30	30	38.752	0	13.299	299670000	20	31	3.07078	-3.21211	-6.1464	Q61646	sp|Q61646|HPT_MOUSE	HPT_MOUSE	733
18.7537	18.8189	18.8031	18.7622	18.5883	18.6164	18.5321	18.5935	biological regulation;cellular macromolecule metabolic process;cellular metabolic process;cellular nitrogen compound metabolic process;cellular process;chromosome segregation;macromolecule metabolic process;metabolic process;nitrogen compound metabolic process;nucleic acid metabolic process;nucleobase-containing compound metabolic process;primary metabolic process;regulation of biological process…	adenyl nucleotide binding;adenyl ribonucleotide binding;ATP binding;ATPase activity;ATPase activity, coupled;ATP-dependent helicase activity;ATP-dependent RNA helicase activity;binding;catalytic activity;helicase activity;hydrolase activity;hydrolase activity, acting on acid anhydrides;hydrolase activity, acting on acid anhydrides, in phosphorus-containing anhydrides;nucleic acid binding;nucleosi…	cell part;intracellular non-membrane-bounded organelle;intracellular organelle;intracellular organelle part;intracellular part;membrane;non-membrane-bounded organelle;nuclear part;nucleolus;organelle;organelle part	RIG-I-like receptor signaling pathway	DEAD;Helicase_C	+	Chow_GAN	Cluster -94	7	7	7	10.8	10.8	10.8	73.427	0	17.085	73134000	42	27	3.82836	0.201877	8.46547	Q62095	sp|Q62095|DDX3Y_MOUSE;sp|Q62167|DDX3X_MOUSE;sp|P16381|DDX3L_MOUSE	DDX3Y_MOUSE	741
24.0793	24.0001	24.0721	24.0541	23.8855	23.9862	23.8257	24.0012		binding;catalytic activity;cation transmembrane transporter activity;cytochrome-c oxidase activity;heme-copper terminal oxidase activity;hydrogen ion transmembrane transporter activity;inorganic cation transmembrane transporter activity;ion transmembrane transporter activity;monovalent inorganic cation transmembrane transporter activity;oxidoreductase activity;oxidoreductase activity, acting on a…	cell part;cytoplasmic part;extracellular membrane-bounded organelle;extracellular organelle;extracellular region part;extracellular vesicular exosome;intracellular membrane-bounded organelle;intracellular organelle;intracellular organelle part;intracellular part;macromolecular complex;membrane;membrane part;membrane-bounded organelle;membrane-bounded vesicle;mitochondrial inner membrane;mitochond…	Alzheimer's disease;Huntington's disease;Oxidative phosphorylation;Parkinson's disease	B12D	+	Chow_GAN	Cluster -94	5	5	5	54.9	54.9	54.9	9.3267	0	8.3687	4041400000	6	45	1.49913	0.126749	2.78739	Q62425	sp|Q62425|NDUA4_MOUSE	NDUA4_MOUSE	746
19.5084	19.4327	19.3962	19.6728	19.3718	19.1636	19.3636	19.196	amine metabolic process;anatomical structure development;aromatic compound biosynthetic process;biosynthetic process;brainstem development;carboxylic acid metabolic process;cellular amine metabolic process;cellular amino acid metabolic process;cellular aromatic compound metabolic process;cellular biosynthetic process;cellular ketone metabolic process;cellular metabolic process;cellular nitrogen c…	adenyl nucleotide binding;adenyl ribonucleotide binding;ATP binding;binding;catalytic activity;cation binding;cyclo-ligase activity;hydroxymethyl-, formyl- and related transferase activity;ion binding;ligase activity;ligase activity, forming carbon-nitrogen bonds;metal ion binding;methyltransferase activity;nucleotide binding;phosphoribosylamine-glycine ligase activity;phosphoribosylformylglycina…	cell part;cytoplasm;extracellular membrane-bounded organelle;extracellular organelle;extracellular region part;extracellular vesicular exosome;intracellular part;membrane-bounded organelle;membrane-bounded vesicle;organelle;vesicle	One carbon pool by folate;Purine metabolism	AIRS;AIRS_C;Formyl_trans_N;GARS_A;GARS_C;GARS_N	+	Chow_GAN	Cluster -94	6	6	6	10.8	10.8	10.8	107.5	0	9.1803	114900000	47	19	1.49678	0.228753	2.7833	Q64737	sp|Q64737|PUR2_MOUSE	PUR2_MOUSE	763
19.6489	19.6222	19.8276	19.7778	19.4573	19.4266	19.6551	19.4927	cation transport;cell cycle phase;cell cycle process;cell differentiation;cellular component assembly;cellular component assembly at cellular level;cellular component organization;cellular component organization at cellular level;cellular component organization or biogenesis;cellular component organization or biogenesis at cellular level;cellular developmental process;cellular macromolecule metab…	binding;clathrin binding;clathrin light chain binding;double-stranded RNA binding;enzyme binding;kinase binding;nucleic acid binding;protein binding;protein kinase binding;RNA binding;structural molecule activity	adherens junction;anchoring junction;cell junction;cell part;cell-substrate adherens junction;cell-substrate junction;chromosomal part;clathrin coat;clathrin coat of coated pit;clathrin coat of trans-Golgi network vesicle;clathrin complex;clathrin vesicle coat;clathrin-coated vesicle;coated vesicle;cytoplasm;cytoplasmic membrane-bounded vesicle;cytoplasmic part;cytoplasmic vesicle;cytoplasmic ves…	Bacterial invasion of epithelial cells;Endocrine and other factor-regulated calcium reabsorption;Endocytosis;Huntington's disease;Lysosome	Clathrin;Clathrin_propel;Clathrin-link	+	Chow_GAN	Cluster -94	21	21	21	16.7	16.7	16.7	191.55	0	43.19	383790000	90	61	1.60364	0.211194	2.97149	Q68FD5	sp|Q68FD5|CLH1_MOUSE	CLH1_MOUSE	764
19.3592	19.5157	19.4627	19.4958	19.179	19.3211	19.2567	19.2759	biological regulation;biosynthetic process;cellular biosynthetic process;cellular macromolecule biosynthetic process;cellular macromolecule metabolic process;cellular metabolic process;cellular nitrogen compound metabolic process;cellular process;establishment of localization;establishment of RNA localization;macromolecule biosynthetic process;macromolecule metabolic process;metabolic process;mRN…	beta-tubulin binding;binding;cytoskeletal protein binding;DNA binding;nucleic acid binding;protein binding;RNA binding;single-stranded DNA binding;structure-specific DNA binding;tubulin binding	cell part;chromosome;condensed chromosome;condensed nuclear chromosome;cytoplasm;cytoplasmic part;cytoskeletal part;cytoskeleton;intracellular membrane-bounded organelle;intracellular non-membrane-bounded organelle;intracellular organelle;intracellular organelle part;intracellular part;macromolecular complex;membrane;membrane part;membrane-bounded organelle;microtubule;mitochondrial nucleoid;mito…		PPR;PPR_3	+	Chow_GAN	Cluster -94	12	12	12	11.9	11.9	11.9	156.61	0	28.518	327920000	88	55	2.32928	0.200168	4.37667	Q6PB66	sp|Q6PB66|LPPRC_MOUSE	LPPRC_MOUSE	783
19.7386	19.716	19.7352	19.8942	19.3066	19.4209	19.3876	19.623	cellular component assembly;cellular component assembly at cellular level;cellular component organization;cellular component organization at cellular level;cellular component organization or biogenesis;cellular component organization or biogenesis at cellular level;cellular macromolecular complex assembly;cellular macromolecular complex subunit organization;cellular macromolecule metabolic proces…	binding;protein binding;TBP-class protein binding;transcription factor binding	cell part;intracellular;intracellular membrane-bounded organelle;intracellular organelle;intracellular part;membrane-bounded organelle;nucleus;organelle		TIP120	+	Chow_GAN	Cluster -94	17	17	17	16.9	16.9	16.9	135.63	0	29.507	439080000	58	75	2.27501	0.336473	4.26215	Q6ZQ73	sp|Q6ZQ73|CAND2_MOUSE	CAND2_MOUSE	797
24.8751	25.0543	25.0718	24.9019	24.7933	24.8684	24.6426	24.8356		binding;GTP binding;guanyl nucleotide binding;guanyl ribonucleotide binding;nucleotide binding;purine nucleotide binding;purine ribonucleoside triphosphate binding;purine ribonucleotide binding;ribonucleotide binding	cell part;cytoplasmic part;endoplasmic reticulum lumen;endoplasmic reticulum part;intracellular organelle lumen;intracellular organelle part;intracellular part;membrane-enclosed lumen;organelle lumen;organelle part;sarcoplasmic reticulum lumen			+	Chow_GAN	Cluster -94	32	32	32	45.9	45.9	45.9	99.183	0	323.31	30366000000	39	408	1.43659	0.190783	2.67882	Q7TQ48	sp|Q7TQ48|SRCA_MOUSE	SRCA_MOUSE	821
23.3167	23.3156	23.0967	23.3203	23.1152	22.9224	22.9111	23.0316	carbohydrate metabolic process;cellular carbohydrate metabolic process;cellular glucan metabolic process;cellular macromolecule metabolic process;cellular metabolic process;cellular polysaccharide metabolic process;cellular process;cellular protein metabolic process;energy derivation by oxidation of organic compounds;energy reserve metabolic process;generation of precursor metabolites and energy;…	calmodulin-dependent protein kinase activity;catalytic activity;hydrolase activity;hydrolase activity, acting on glycosyl bonds;hydrolase activity, hydrolyzing O-glycosyl compounds;kinase activity;phosphorylase kinase activity;phosphotransferase activity, alcohol group as acceptor;protein kinase activity;protein serine/threonine kinase activity;transferase activity;transferase activity, transferr…	cell part;cytoplasmic part;intracellular part;macromolecular complex;membrane;phosphorylase kinase complex;plasma membrane;protein complex	Calcium signaling pathway;Insulin signaling pathway	Glyco_hydro_15	+	Chow_GAN	Cluster -94	27	27	27	31.5	31.5	31.5	123.89	0	71.396	2823300000	54	85	1.96551	0.267282	3.64064	Q7TSH2	sp|Q7TSH2|KPBB_MOUSE	KPBB_MOUSE	823
22.4654	22.5668	22.5769	22.6622	22.4149	22.3957	22.2088	22.3645	acidic amino acid transport;amine transport;amino acid transport;anion transport;aspartate transport;carboxylic acid transport;establishment of localization;establishment of localization in cell;intracellular transport;ion transport;L-glutamate transport;malate-aspartate shuttle;mitochondrial transport;nitrogen compound transport;organic acid transport;organic anion transport;organic substance tr…	acidic amino acid transmembrane transporter activity;active transmembrane transporter activity;amine transmembrane transporter activity;amino acid transmembrane transporter activity;binding;calcium ion binding;carboxylic acid transmembrane transporter activity;cation binding;ion binding;L-amino acid transmembrane transporter activity;L-aspartate transmembrane transporter activity;L-glutamate tran…	cell part;cytoplasmic part;integral to membrane;intracellular membrane-bounded organelle;intracellular organelle;intracellular organelle part;intracellular part;intrinsic to membrane;membrane;membrane part;membrane-bounded organelle;mitochondrial inner membrane;mitochondrial membrane;mitochondrial part;mitochondrion;myelin sheath;organelle;organelle inner membrane;organelle membrane;organelle part		EF-hand_6;Mito_carr	+	Chow_GAN	Cluster -94	27	27	24	58.3	58.3	54.1	74.569	0	323.31	4958700000	36	156	1.93821	0.221869	3.58818	Q8BH59	sp|Q8BH59|CMC1_MOUSE	CMC1_MOUSE	852
19.003	19.9713	20.0099	19.2311	18.9707	18.8048	18.8065	18.4028	cellular macromolecule metabolic process;cellular metabolic process;cellular process;cellular protein metabolic process;dephosphorylation;macromolecule metabolic process;macromolecule modification;metabolic process;phosphate-containing compound metabolic process;phosphorus metabolic process;primary metabolic process;protein dephosphorylation;protein metabolic process;protein modification process	catalytic activity;hydrolase activity;hydrolase activity, acting on ester bonds;phosphatase activity;phosphoprotein phosphatase activity;phosphoric ester hydrolase activity;protein tyrosine phosphatase activity;protein tyrosine/serine/threonine phosphatase activity	cell part;cytoplasm;intracellular part		DSPc	+	Chow_GAN	Cluster -94	4	4	4	25.6	25.6	25.6	24.192	0	8.3169	66916000	11	14	1.53362	0.807637	2.84777	Q8BK84	sp|Q8BK84|DUPD1_MOUSE	DUPD1_MOUSE	862
22.9028	23.0505	22.8494	23.0269	22.7448	22.7177	22.7446	22.8831	acetyl-CoA biosynthetic process;acetyl-CoA biosynthetic process from pyruvate;acetyl-CoA catabolic process;acetyl-CoA metabolic process;alcohol metabolic process;biosynthetic process;carbohydrate metabolic process;carboxylic acid metabolic process;catabolic process;cellular biosynthetic process;cellular carbohydrate metabolic process;cellular catabolic process;cellular ketone metabolic process;ce…	acetyltransferase activity;catalytic activity;dihydrolipoamide S-acyltransferase activity;dihydrolipoyllysine-residue acetyltransferase activity;S-acetyltransferase activity;S-acyltransferase activity;transferase activity;transferase activity, transferring acyl groups;transferase activity, transferring acyl groups other than amino-acyl groups	cell part;cytoplasmic part;intracellular membrane-bounded organelle;intracellular organelle;intracellular organelle part;intracellular part;macromolecular complex;membrane-bounded organelle;mitochondrial part;mitochondrial pyruvate dehydrogenase complex;mitochondrion;myelin sheath;organelle;organelle part;protein complex;pyruvate dehydrogenase complex	Citrate cycle (TCA cycle);Glycolysis / Gluconeogenesis;Pyruvate metabolism	2-oxoacid_dh;Biotin_lipoyl;E3_binding	+	Chow_GAN	Cluster -94	20	20	20	43	43	43	67.941	0	74.38	4164000000	35	115	1.63149	0.184827	3.02116	Q8BMF4	sp|Q8BMF4|ODP2_MOUSE	ODP2_MOUSE	868
22.7544	22.9291	22.8744	22.8731	23.2128	23.2559	23.0215	23.3713	carboxylic acid catabolic process;carboxylic acid metabolic process;catabolic process;cellular catabolic process;cellular ketone metabolic process;cellular lipid catabolic process;cellular lipid metabolic process;cellular metabolic process;cellular process;fatty acid beta-oxidation;fatty acid catabolic process;fatty acid metabolic process;fatty acid oxidation;lipid catabolic process;lipid metabol…	acetyl-CoA C-acyltransferase activity;binding;C-acyltransferase activity;carbon-oxygen lyase activity;carboxylic acid binding;catalytic activity;coenzyme binding;cofactor binding;enoyl-CoA hydratase activity;fatty acid binding;fatty-acyl-CoA binding;hydro-lyase activity;lipid binding;long-chain-3-hydroxyacyl-CoA dehydrogenase activity;long-chain-enoyl-CoA hydratase activity;lyase activity;monocar…	cell part;cytoplasmic part;fatty acid beta-oxidation multienzyme complex;intracellular membrane-bounded organelle;intracellular non-membrane-bounded organelle;intracellular organelle;intracellular organelle part;intracellular part;macromolecular complex;membrane;membrane-bounded organelle;mitochondrial inner membrane;mitochondrial membrane;mitochondrial nucleoid;mitochondrial part;mitochondrion;n…	Aminobenzoate degradation;Benzoate degradation;beta-Alanine metabolism;Biosynthesis of unsaturated fatty acids;Butanoate metabolism;Caprolactam degradation;Fatty acid elongation in mitochondria;Fatty acid metabolism;Lysine degradation;Propanoate metabolism;Tryptophan metabolism;Valine, leucine and isoleucine degradation	3HCDH;3HCDH_N;ECH	+	Chow_GAN	Cluster -95	33	33	33	56.2	56.2	56.2	82.669	0	323.31	9437000000	38	262	2.33306	-0.357674	-4.38471	Q8BMS1	sp|Q8BMS1|ECHA_MOUSE	ECHA_MOUSE	870
22.3004	22.3866	22.5596	22.2609	22.782	22.8007	22.7063	22.8995	carboxylic acid metabolic process;cellular ketone metabolic process;cellular lipid metabolic process;cellular metabolic process;cellular process;cellular response to chemical stimulus;cellular response to hypoxia;cellular response to oxygen levels;cellular response to stimulus;cellular response to stress;fatty acid metabolic process;lipid metabolic process;metabolic process;monocarboxylic acid me…	acetyl-CoA C-acyltransferase activity;C-acyltransferase activity;catalytic activity;transferase activity;transferase activity, transferring acyl groups;transferase activity, transferring acyl groups other than amino-acyl groups	cell part;cytoplasmic part;extracellular membrane-bounded organelle;extracellular organelle;extracellular region part;extracellular vesicular exosome;intracellular membrane-bounded organelle;intracellular organelle;intracellular organelle part;intracellular part;membrane;membrane-bounded organelle;membrane-bounded vesicle;mitochondrial inner membrane;mitochondrial membrane;mitochondrial part;mito…	Benzoate degradation;Fatty acid elongation in mitochondria;Fatty acid metabolism;Valine, leucine and isoleucine degradation	Thiolase_C;Thiolase_N	+	Chow_GAN	Cluster -95	17	17	17	67	67	67	41.829	0	225.88	2921500000	22	118	2.79317	-0.420228	-5.43492	Q8BWT1	sp|Q8BWT1|THIM_MOUSE	THIM_MOUSE	890
20.6494	20.4147	20.5498	20.7099	20.4699	20.3026	20.3529	20.4236	amine metabolic process;amino acid activation;biological regulation;carboxylic acid metabolic process;cellular amine metabolic process;cellular amino acid metabolic process;cellular ketone metabolic process;cellular macromolecule metabolic process;cellular metabolic process;cellular nitrogen compound metabolic process;cellular process;cellular response to chemical stimulus;cellular response to cy…	adenyl nucleotide binding;adenyl ribonucleotide binding;aminoacyl-tRNA ligase activity;ATP binding;binding;catalytic activity;glutamate-tRNA ligase activity;ligase activity;ligase activity, forming aminoacyl-tRNA and related compounds;ligase activity, forming carbon-oxygen bonds;nucleic acid binding;nucleotide binding;proline-tRNA ligase activity;purine nucleotide binding;purine ribonucleoside tr…	aminoacyl-tRNA synthetase multienzyme complex;cell part;cytoplasm;intracellular part;macromolecular complex;membrane;protein complex;ribonucleoprotein complex	Aminoacyl-tRNA biosynthesis;Porphyrin and chlorophyll metabolism	GST_C_3;HGTP_anticodon;ProRS-C_1;tRNA-synt_1c;tRNA-synt_1c_C;tRNA-synt_2b;WHEP-TRS	+	Chow_GAN	Cluster -94	13	13	13	11.5	11.5	11.5	170.08	0	28.997	373970000	84	38	1.393	0.193706	2.60375	Q8CGC7	sp|Q8CGC7|SYEP_MOUSE	SYEP_MOUSE	921
19.9918	20.0351	19.9255	20.1572	19.6536	19.6776	19.383	19.7588	anatomical structure morphogenesis;apoptotic mitochondrial changes;biological regulation;cell death;cell part morphogenesis;cellular component assembly;cellular component assembly at cellular level;cellular component morphogenesis;cellular component organization;cellular component organization at cellular level;cellular component organization or biogenesis;cellular component organization or bioge…	binding;catalytic activity;enzyme binding;GTP binding;GTPase activity;guanyl nucleotide binding;guanyl ribonucleotide binding;hydrolase activity;hydrolase activity, acting on acid anhydrides;hydrolase activity, acting on acid anhydrides, in phosphorus-containing anhydrides;identical protein binding;lipid binding;nucleoside-triphosphatase activity;nucleotide binding;protein binding;protein dimeriz…	brush border;cell junction;cell part;cell projection;clathrin coated vesicle membrane;coated pit;coated vesicle membrane;cytoplasm;cytoplasmic part;cytoplasmic vesicle membrane;cytoplasmic vesicle part;cytoskeletal part;cytosol;Golgi apparatus;intracellular membrane-bounded organelle;intracellular organelle;intracellular organelle part;intracellular part;macromolecular complex;membrane;membrane p…	Bacterial invasion of epithelial cells;Endocrine and other factor-regulated calcium reabsorption;Endocytosis;Fc gamma R-mediated phagocytosis	Dynamin_M;GED	+	Chow_GAN	Cluster -94	13	13	13	28.8	28.8	28.8	82.657	0	30.622	229980000	51	45	2.29481	0.409119	4.30371	Q8K1M6	sp|Q8K1M6|DNM1L_MOUSE	DNM1L_MOUSE	938
21.9343	22.0201	22.0623	22.0444	22.1366	22.2514	22.2223	22.3595	adipose tissue development;anatomical structure development;brain development;cellular component assembly;cellular component organization;cellular component organization or biogenesis;developmental process;liver development;macromolecular complex assembly;macromolecular complex subunit organization;metanephric proximal convoluted tubule development;organ development;protein complex assembly;prote…	acetyl-CoA C-acetyltransferase activity;acetyl-CoA C-acyltransferase activity;acetyltransferase activity;binding;C-acetyltransferase activity;C-acyltransferase activity;catalytic activity;cation binding;coenzyme binding;cofactor binding;ion binding;metal ion binding;transferase activity;transferase activity, transferring acyl groups;transferase activity, transferring acyl groups other than amino-…	cell part;cytoplasmic part;extracellular membrane-bounded organelle;extracellular organelle;extracellular region part;extracellular vesicular exosome;intracellular membrane-bounded organelle;intracellular organelle;intracellular organelle lumen;intracellular organelle part;intracellular part;membrane;membrane-bounded organelle;membrane-bounded vesicle;membrane-enclosed lumen;mitochondrial inner m…	Benzoate degradation;Butanoate metabolism;Carbon fixation pathways in prokaryotes;Fatty acid metabolism;Glyoxylate and dicarboxylate metabolism;Lysine degradation;Propanoate metabolism;Pyruvate metabolism;Synthesis and degradation of ketone bodies;Terpenoid backbone biosynthesis;Tryptophan metabolism;Two-component system;Valine, leucine and isoleucine degradation	Thiolase_C;Thiolase_N	+	Chow_GAN	Cluster -95	14	14	14	50.5	50.5	50.5	44.816	0	92.31	2109500000	22	95	2.24744	-0.227166	-4.20463	Q8QZT1	sp|Q8QZT1|THIL_MOUSE	THIL_MOUSE	951
20.808	20.7435	20.8529	20.7906	20.295	20.6743	20.2523	20.7104		catalytic activity;hydrolase activity	cell part;cytoplasmic part;cytosol;extracellular membrane-bounded organelle;extracellular organelle;extracellular region part;extracellular vesicular exosome;intracellular part;membrane-bounded organelle;membrane-bounded vesicle;organelle;vesicle	Chlorocyclohexane and chlorobenzene degradation;Fluorobenzoate degradation;Toluene degradation	DLH	+	Chow_GAN	Cluster -94	7	7	7	40	40	40	27.902	0	35.765	448260000	16	28	1.36566	0.315718	2.55693	Q8R1G2	sp|Q8R1G2|CMBL_MOUSE	CMBL_MOUSE	960
28.19	28.1928	28.2998	28.2343	28.1102	28.1449	27.9574	28.0803	apoptosis;apoptosis in response to endoplasmic reticulum stress;apoptotic mitochondrial changes;biological regulation;calcium ion homeostasis;calcium ion import;calcium ion transmembrane transport;calcium ion transport;cation homeostasis;cation transport;cell death;cellular calcium ion homeostasis;cellular cation homeostasis;cellular chemical homeostasis;cellular component organization;cellular c…	active transmembrane transporter activity;adenyl nucleotide binding;adenyl ribonucleotide binding;ATP binding;ATPase activity;ATPase activity, coupled;ATPase activity, coupled to movement of substances;ATPase activity, coupled to transmembrane movement of ions;ATPase activity, coupled to transmembrane movement of ions, phosphorylative mechanism;ATPase activity, coupled to transmembrane movement o…	cell part;contractile fiber part;cytoplasmic part;endoplasmic reticulum;endoplasmic reticulum membrane;endoplasmic reticulum part;endoplasmic reticulum-Golgi intermediate compartment;H zone;I band;integral to membrane;intracellular membrane-bounded organelle;intracellular organelle;intracellular organelle part;intracellular part;intrinsic to membrane;membrane;membrane part;membrane-bounded organe…	Alzheimer's disease;Calcium signaling pathway;Pancreatic secretion	Cation_ATPase_C;Cation_ATPase_N;E1-E2_ATPase;Hydrolase	+	Chow_GAN	Cluster -94	49	49	29	55.1	55.1	32.6	109.42	0	323.31	116760000000	42	707	1.75235	0.156014	3.24001	Q8R429	sp|Q8R429|AT2A1_MOUSE	AT2A1_MOUSE	971
18.2842	18.3342	18.2809	18.2492	18.1489	17.9304	18.1085	17.9054	cellular process;establishment of localization;establishment of localization in cell;exocytosis;secretion;secretion by cell;transport;vesicle-mediated transport	catalytic activity;dipeptidase activity;exopeptidase activity;hydrolase activity;peptidase activity;peptidase activity, acting on L-amino acid peptides	extracellular membrane-bounded organelle;extracellular organelle;extracellular region part;extracellular vesicular exosome;membrane-bounded organelle;membrane-bounded vesicle;organelle;vesicle		Peptidase_C69	+	Chow_GAN	Cluster -94	3	3	3	10.1	10.1	10.1	46.6	0.0011751	2.9718	43022000	20	4	2.20572	0.263877	4.11845	Q8VCA8	sp|Q8VCA8|SCRN2_MOUSE	SCRN2_MOUSE	980
23.4305	23.4135	23.46	23.3977	23.3485	23.1612	23.3084	23.346		active transmembrane transporter activity;binding;protein binding;protein complex binding;secondary active transmembrane transporter activity;symporter activity;transmembrane transporter activity;transporter activity	cell part;cytoplasmic part;extracellular membrane-bounded organelle;extracellular organelle;extracellular region part;extracellular vesicular exosome;integral to membrane;intracellular membrane-bounded organelle;intracellular organelle;intracellular organelle part;intracellular part;intrinsic to membrane;membrane;membrane part;membrane-bounded organelle;membrane-bounded vesicle;mitochondrial inne…		Mito_carr	+	Chow_GAN	Cluster -94	11	11	11	34.2	34.2	34.2	39.632	0	121.7	3262000000	19	47	1.56798	0.134385	2.90829	Q8VEM8	sp|Q8VEM8|MPCP_MOUSE	MPCP_MOUSE	998
21.0246	21.467	21.7254	21.1365	22.1494	22.1594	22.3383	21.6784	biological regulation;cellular metabolic process;cellular process;cofactor metabolic process;establishment of localization;heme metabolic process;hemoglobin metabolic process;heterocycle metabolic process;macromolecule metabolic process;metabolic process;nitrogen compound metabolic process;pigment metabolic process;porphyrin-containing compound metabolic process;positive regulation of adaptive im…	binding;cation binding;heme binding;ion binding;iron ion binding;metal ion binding;tetrapyrrole binding;transition metal ion binding	blood microparticle;extracellular membrane-bounded organelle;extracellular organelle;extracellular region part;extracellular space;extracellular vesicular exosome;membrane-bounded organelle;membrane-bounded vesicle;organelle;vesicle		Hemopexin	+	Chow_GAN	Cluster -95	15	15	15	40.4	40.4	40.4	51.317	0	44.079	1887600000	27	86	1.88529	-0.743002	-3.48751	Q91X72	sp|Q91X72|HEMO_MOUSE	HEMO_MOUSE	1017
18.7632	19.0876	19.1409	18.9743	18.59	18.5677	18.6588	18.8451	carbohydrate metabolic process;cellular carbohydrate metabolic process;cellular macromolecule metabolic process;cellular metabolic process;cellular process;cellular protein metabolic process;glycosylation;macromolecule glycosylation;macromolecule metabolic process;macromolecule modification;metabolic process;peptidyl-amino acid modification;peptidyl-asparagine modification;primary metabolic proce…	catalytic activity;dolichyl-diphosphooligosaccharide-protein glycotransferase activity;oligosaccharyl transferase activity;transferase activity;transferase activity, transferring glycosyl groups;transferase activity, transferring hexosyl groups	cell part;cytoplasmic membrane-bounded vesicle;cytoplasmic part;cytoplasmic vesicle;endoplasmic reticulum;endoplasmic reticulum membrane;endoplasmic reticulum part;integral to membrane;intracellular membrane-bounded organelle;intracellular organelle;intracellular organelle part;intracellular part;intrinsic to membrane;melanosome;membrane;membrane part;membrane-bounded organelle;membrane-bounded v…	N-Glycan biosynthesis;Protein processing in endoplasmic reticulum;Various types of N-glycan biosynthesis	Ribophorin_I	+	Chow_GAN	Cluster -94	8	8	8	14.1	14.1	14.1	68.527	0	8.6738	93979000	37	29	1.6837	0.326132	3.11504	Q91YQ5	sp|Q91YQ5|RPN1_MOUSE	RPN1_MOUSE	1021
23.3906	23.3185	23.2288	23.2448	23.1752	23.1338	23.194	23.2398	amine metabolic process;amino acid activation;aspartyl-tRNA aminoacylation;carboxylic acid metabolic process;cellular amine metabolic process;cellular amino acid metabolic process;cellular ketone metabolic process;cellular macromolecule metabolic process;cellular metabolic process;cellular nitrogen compound metabolic process;cellular process;macromolecule metabolic process;metabolic process;ncRNA…	adenyl nucleotide binding;adenyl ribonucleotide binding;aminoacyl-tRNA ligase activity;aspartate-tRNA ligase activity;ATP binding;binding;catalytic activity;ligase activity;ligase activity, forming aminoacyl-tRNA and related compounds;ligase activity, forming carbon-oxygen bonds;nucleotide binding;purine nucleotide binding;purine ribonucleoside triphosphate binding;purine ribonucleotide binding;r…	cell part;cytoplasm;extracellular membrane-bounded organelle;extracellular organelle;extracellular region part;extracellular vesicular exosome;intracellular part;membrane;membrane-bounded organelle;membrane-bounded vesicle;organelle;vesicle	Aminoacyl-tRNA biosynthesis	tRNA_anti-codon;tRNA-synt_2	+	Chow_GAN	Cluster -94	11	11	11	22.8	22.8	22.8	57.147	0	10.086	664440000	36	44	1.35953	0.109992	2.54646	Q922B2	sp|Q922B2|SYDC_MOUSE	SYDC_MOUSE	1037
19.1361	18.9919	19.0437	19.1789	18.7756	18.7579	18.9682	18.8996	10-formyltetrahydrofolate biosynthetic process;10-formyltetrahydrofolate metabolic process;amine biosynthetic process;amine metabolic process;anatomical structure development;anatomical structure formation involved in morphogenesis;aromatic compound biosynthetic process;aspartate family amino acid biosynthetic process;aspartate family amino acid metabolic process;biological regulation;biosyntheti…	adenyl nucleotide binding;adenyl ribonucleotide binding;ATP binding;binding;catalytic activity;cyclohydrolase activity;formate-tetrahydrofolate ligase activity;hydrolase activity;hydrolase activity, acting on carbon-nitrogen (but not peptide) bonds;hydrolase activity, acting on carbon-nitrogen (but not peptide) bonds, in cyclic amidines;ligase activity;ligase activity, forming carbon-nitrogen bon…	cell part;cytoplasmic part;cytosol;extracellular membrane-bounded organelle;extracellular organelle;extracellular region part;extracellular vesicular exosome;intracellular membrane-bounded organelle;intracellular organelle;intracellular part;membrane;membrane-bounded organelle;membrane-bounded vesicle;mitochondrion;organelle;vesicle	One carbon pool by folate	FTHFS;THF_DHG_CYH;THF_DHG_CYH_C	+	Chow_GAN	Cluster -94	10	10	10	13.2	13.2	13.2	101.2	0	10.416	151060000	50	28	1.94302	0.237349	3.5974	Q922D8	sp|Q922D8|C1TC_MOUSE	C1TC_MOUSE	1038
22.721	22.9227	22.9168	22.9606	23.2201	23.4042	23.1304	23.3468	carboxylic acid catabolic process;carboxylic acid metabolic process;catabolic process;cellular catabolic process;cellular ketone metabolic process;cellular lipid catabolic process;cellular lipid metabolic process;cellular metabolic process;cellular process;fatty acid beta-oxidation;fatty acid catabolic process;fatty acid metabolic process;fatty acid oxidation;lipid catabolic process;lipid metabol…	acetyl-CoA C-acyltransferase activity;binding;C-acyltransferase activity;carbon-oxygen lyase activity;carboxylic acid binding;catalytic activity;coenzyme binding;cofactor binding;enoyl-CoA hydratase activity;fatty acid binding;fatty-acyl-CoA binding;hydro-lyase activity;lipid binding;long-chain-3-hydroxyacyl-CoA dehydrogenase activity;long-chain-enoyl-CoA hydratase activity;lyase activity;monocar…	cell part;cytoplasmic part;endoplasmic reticulum;extracellular membrane-bounded organelle;extracellular organelle;extracellular region part;extracellular vesicular exosome;fatty acid beta-oxidation multienzyme complex;intracellular membrane-bounded organelle;intracellular non-membrane-bounded organelle;intracellular organelle;intracellular organelle part;intracellular part;macromolecular complex;…	Benzoate degradation;Fatty acid elongation in mitochondria;Fatty acid metabolism;Valine, leucine and isoleucine degradation	Thiolase_C;Thiolase_N	+	Chow_GAN	Cluster -95	17	17	17	51.4	51.4	51.4	51.386	0	155.27	5329800000	25	118	2.53073	-0.395104	-4.81794	Q99JY0	sp|Q99JY0|ECHB_MOUSE	ECHB_MOUSE	1057
19.8336	19.8784	19.8941	19.8177	19.608	19.6703	19.5615	19.5144	biological regulation;biosynthetic process;cellular biosynthetic process;cellular metabolic process;cellular nitrogen compound biosynthetic process;cellular nitrogen compound metabolic process;cellular process;circadian regulation of gene expression;circadian rhythm;coenzyme biosynthetic process;coenzyme metabolic process;cofactor biosynthetic process;cofactor metabolic process;female pregnancy;h…	binding;catalytic activity;drug binding;nicotinamide phosphoribosyltransferase activity;nicotinate-nucleotide diphosphorylase (carboxylating) activity;transferase activity;transferase activity, transferring glycosyl groups;transferase activity, transferring pentosyl groups	cell part;cytoplasm;cytoplasmic part;cytosol;extracellular membrane-bounded organelle;extracellular organelle;extracellular region part;extracellular space;extracellular vesicular exosome;intracellular membrane-bounded organelle;intracellular organelle;intracellular part;membrane-bounded organelle;membrane-bounded vesicle;nucleus;organelle;vesicle	Nicotinate and nicotinamide metabolism	NAPRTase	+	Chow_GAN	Cluster -94	12	12	12	39.7	39.7	39.7	55.446	0	51.638	302540000	29	39	3.39311	0.267384	7.05946	Q99KQ4	sp|Q99KQ4|NAMPT_MOUSE	NAMPT_MOUSE	1064
18.6416	17.427	18.1666	17.349	19.0552	19.1936	18.7529	19.6193	alcohol metabolic process;apocarotenoid metabolic process;cellular aldehyde metabolic process;cellular component assembly;cellular component organization;cellular component organization or biogenesis;cellular ketone metabolic process;cellular lipid metabolic process;cellular metabolic process;cellular process;diterpenoid metabolic process;fat-soluble vitamin metabolic process;isoprenoid metabolic…	3-keto sterol reductase activity;alcohol dehydrogenase [NAD(P)+] activity;binding;carbonyl reductase (NADPH) activity;catalytic activity;oxidoreductase activity;oxidoreductase activity, acting on CH-OH group of donors;oxidoreductase activity, acting on NADH or NADPH;oxidoreductase activity, acting on NADH or NADPH, quinone or similar compound as acceptor;oxidoreductase activity, acting on the ald…	cell part;cytoplasmic part;extracellular membrane-bounded organelle;extracellular organelle;extracellular region part;extracellular vesicular exosome;intracellular membrane-bounded organelle;intracellular organelle;intracellular organelle part;intracellular part;membrane;membrane-bounded organelle;membrane-bounded vesicle;microbody;microbody membrane;microbody part;mitochondrion;nuclear membrane;…	Peroxisome;Retinol metabolism		+	Chow_GAN	Cluster -95	4	4	4	21.1	21.1	21.1	29.884	0	4.8154	49393000	15	10	1.9016	-1.25922	-3.5184	Q99LB2	sp|Q99LB2|DHRS4_MOUSE	DHRS4_MOUSE	1068
21.1777	21.4159	21.5314	21.4907	21.898	21.8011	21.9079	21.9533	carboxylic acid catabolic process;carboxylic acid metabolic process;catabolic process;cellular catabolic process;cellular component assembly;cellular component organization;cellular component organization or biogenesis;cellular ketone metabolic process;cellular lipid catabolic process;cellular lipid metabolic process;cellular metabolic process;cellular process;fatty acid beta-oxidation;fatty acid…	2,4-dienoyl-CoA reductase (NADPH) activity;binding;catalytic activity;coenzyme binding;cofactor binding;NADP binding;NADPH binding;nucleotide binding;oxidoreductase activity;oxidoreductase activity, acting on the CH-CH group of donors;oxidoreductase activity, acting on the CH-CH group of donors, NAD or NADP as acceptor	cell part;cytoplasm;cytoplasmic part;extracellular membrane-bounded organelle;extracellular organelle;extracellular region part;extracellular vesicular exosome;intracellular membrane-bounded organelle;intracellular organelle;intracellular organelle part;intracellular part;membrane-bounded organelle;membrane-bounded vesicle;mitochondrion;nuclear part;nucleoplasm;nucleus;organelle;organelle part;ve…			+	Chow_GAN	Cluster -95	12	12	12	50.4	50.4	50.4	36.213	0	19.718	1043800000	19	45	2.89876	-0.486182	-5.69799	Q9CQ62	sp|Q9CQ62|DECR_MOUSE	DECR_MOUSE	1099
20.4193	20.6132	20.5081	20.7089	20.1538	20.2155	20.3624	20.4362	anatomical structure morphogenesis;apoptotic mitochondrial changes;autophagy;biological regulation;calcium ion homeostasis;calcium-mediated signaling;calcium-mediated signaling using intracellular calcium source;catabolic process;cation homeostasis;cell part morphogenesis;cellular calcium ion homeostasis;cellular catabolic process;cellular cation homeostasis;cellular chemical homeostasis;cellular…	binding;protein binding;receptor binding	cell part;cytoplasmic part;integral to membrane;integral to mitochondrial membrane;integral to mitochondrial outer membrane;integral to organelle membrane;integral to peroxisomal membrane;intracellular membrane-bounded organelle;intracellular organelle;intracellular organelle part;intracellular part;intrinsic to membrane;intrinsic to mitochondrial outer membrane;intrinsic to organelle membrane;in…		Fis1_TPR_C;Fis1_TPR_N	+	Chow_GAN	Cluster -94	5	5	5	41.4	41.4	41.4	17.008	0	46.113	215500000	7	23	1.61356	0.270426	2.98915	Q9CQ92	sp|Q9CQ92|FIS1_MOUSE	FIS1_MOUSE	1103
19.9993	20.0133	20.1948	20.1779	19.8881	19.9327	20.0026	19.9418	cellular component organization;cellular component organization at cellular level;cellular component organization or biogenesis;cellular component organization or biogenesis at cellular level;cellular process;cytoskeleton organization;microtubule bundle formation;microtubule cytoskeleton organization;microtubule-based process;organelle organization	binding;cytoskeletal protein binding;protein binding;tubulin binding	cell part;cytoplasm;cytoskeletal part;extracellular membrane-bounded organelle;extracellular organelle;extracellular region part;extracellular vesicular exosome;intracellular organelle part;intracellular part;macromolecular complex;membrane-bounded organelle;membrane-bounded vesicle;microtubule;organelle;organelle part;protein complex;vesicle		p25-alpha	+	Chow_GAN	Cluster -94	3	3	3	16.5	16.5	16.5	18.965	0	4.2054	84018000	11	6	1.4537	0.155056	2.70841	Q9CRB6	sp|Q9CRB6|TPPP3_MOUSE	TPPP3_MOUSE	1128
20.6281	20.8397	20.4081	20.6642	20.5503	20.2384	20.1975	20.3471		adenyl nucleotide binding;adenyl ribonucleotide binding;ATP binding;ATPase activity;binding;catalytic activity;cation binding;GTP binding;guanyl nucleotide binding;guanyl ribonucleotide binding;hydrolase activity;hydrolase activity, acting on acid anhydrides;hydrolase activity, acting on acid anhydrides, in phosphorus-containing anhydrides;ion binding;metal ion binding;nucleoside-triphosphatase a…	cell part;centrosome;cytoplasm;cytoplasmic part;cytoskeletal part;extracellular membrane-bounded organelle;extracellular organelle;extracellular region part;extracellular vesicular exosome;intracellular non-membrane-bounded organelle;intracellular organelle;intracellular organelle part;intracellular part;membrane;membrane-bounded organelle;membrane-bounded vesicle;microtubule organizing center;no…		MMR_HSR1;YchF-GTPase_C	+	Chow_GAN	Cluster -94	6	6	6	17.2	17.2	17.2	44.729	0	11.936	290630000	26	40	1.35712	0.301708	2.54235	Q9CZ30	sp|Q9CZ30|OLA1_MOUSE	OLA1_MOUSE	1146
25.2313	25.3843	25.3409	25.3373	25.3019	25.0854	25.1104	24.9784	alcohol catabolic process;alcohol metabolic process;biosynthetic process;carbohydrate biosynthetic process;carbohydrate catabolic process;carbohydrate metabolic process;catabolic process;cellular biosynthetic process;cellular carbohydrate biosynthetic process;cellular carbohydrate catabolic process;cellular carbohydrate metabolic process;cellular glucan metabolic process;cellular macromolecule bi…	binding;catalytic activity;cation binding;intramolecular transferase activity;intramolecular transferase activity, phosphotransferases;ion binding;isomerase activity;magnesium ion binding;metal ion binding;phosphoglucomutase activity	actin cytoskeleton;cell part;cytoplasmic part;cytoskeleton;cytosol;extracellular membrane-bounded organelle;extracellular organelle;extracellular region part;extracellular vesicular exosome;intracellular non-membrane-bounded organelle;intracellular organelle;intracellular part;membrane-bounded organelle;membrane-bounded vesicle;non-membrane-bounded organelle;organelle;vesicle	Amino sugar and nucleotide sugar metabolism;Galactose metabolism;Glycolysis / Gluconeogenesis;Pentose phosphate pathway;Purine metabolism;Starch and sucrose metabolism;Streptomycin biosynthesis	PGM_PMM_I;PGM_PMM_II;PGM_PMM_III;PGM_PMM_IV	+	Chow_GAN	Cluster -94	32	32	32	77.8	77.8	77.8	61.417	0	323.31	43099000000	34	543	1.46767	0.204372	2.73263	Q9D0F9	sp|Q9D0F9|PGM1_MOUSE	PGM1_MOUSE	1158
21.1691	21.0437	21.5053	21.4825	20.7081	20.8731	20.7092	21.1817	amine catabolic process;amine metabolic process;branched chain family amino acid catabolic process;branched chain family amino acid metabolic process;carboxylic acid catabolic process;carboxylic acid metabolic process;catabolic process;cellular amine metabolic process;cellular amino acid catabolic process;cellular amino acid metabolic process;cellular catabolic process;cellular ketone metabolic p…	acyl-CoA dehydrogenase activity;binding;catalytic activity;coenzyme binding;cofactor binding;flavin adenine dinucleotide binding;isovaleryl-CoA dehydrogenase activity;oxidoreductase activity;oxidoreductase activity, acting on the CH-CH group of donors	cell part;cytoplasmic part;intracellular membrane-bounded organelle;intracellular organelle;intracellular organelle lumen;intracellular organelle part;intracellular part;membrane;membrane-bounded organelle;membrane-enclosed lumen;mitochondrial matrix;mitochondrial membrane;mitochondrial part;mitochondrion;nuclear part;nucleoplasm;organelle;organelle lumen;organelle membrane;organelle part	Valine, leucine and isoleucine degradation	Acyl-CoA_dh_1;Acyl-CoA_dh_M;Acyl-CoA_dh_N	+	Chow_GAN	Cluster -94	7	7	7	22.2	22.2	22.2	46.325	0	13.07	426890000	22	26	1.44861	0.432148	2.6996	Q9JHI5	sp|Q9JHI5|IVD_MOUSE	IVD_MOUSE	1256
23.1707	23.287	23.2843	23.4446	23.1267	23.1535	23.1457	23.1614	anatomical structure development;biological regulation;brain development;cell differentiation;cell surface receptor linked signaling pathway;cellular developmental process;cellular process;cellular response to stimulus;developmental process;negative regulation of biological process;negative regulation of cell communication;negative regulation of cell proliferation;negative regulation of cellular …		cell part;cell projection part;centrosome;cytoplasm;cytoplasmic part;cytoskeletal part;extracellular membrane-bounded organelle;extracellular organelle;extracellular region part;extracellular vesicular exosome;Golgi apparatus;growth cone;intracellular membrane-bounded organelle;intracellular non-membrane-bounded organelle;intracellular organelle;intracellular organelle part;intracellular part;mem…		Ndr	+	Chow_GAN	Cluster -94	11	11	11	51.8	51.8	51.8	40.789	0	84.332	4039100000	17	64	1.41381	0.149813	2.63952	Q9QYG0	sp|Q9QYG0|NDRG2_MOUSE	NDRG2_MOUSE	1293
18.2227	19.5459	19.5571	19.7102	20.4005	20.6062	20.3793	20.5668	acyl-CoA metabolic process;carboxylic acid metabolic process;cellular ketone metabolic process;cellular lipid metabolic process;cellular metabolic process;cellular process;coenzyme metabolic process;cofactor metabolic process;fatty acid metabolic process;lipid metabolic process;long-chain fatty acid metabolic process;metabolic process;monocarboxylic acid metabolic process;organic acid metabolic p…	acyl-CoA hydrolase activity;acyl-CoA thioesterase activity;binding;carboxylic ester hydrolase activity;catalytic activity;CoA hydrolase activity;hydrolase activity;hydrolase activity, acting on ester bonds;palmitoyl-CoA hydrolase activity;protein binding;receptor binding;thiolester hydrolase activity	cell part;cytoplasmic part;extracellular membrane-bounded organelle;extracellular organelle;extracellular region part;extracellular vesicular exosome;intracellular membrane-bounded organelle;intracellular organelle;intracellular organelle lumen;intracellular organelle part;intracellular part;membrane-bounded organelle;membrane-bounded vesicle;membrane-enclosed lumen;mitochondrial matrix;mitochond…	Biosynthesis of unsaturated fatty acids	BAAT_C;Bile_Hydr_Trans	+	Chow_GAN	Cluster -95	12	12	12	38.4	38.4	38.4	49.656	0	35.433	365050000	24	31	1.88687	-1.22925	-3.49048	Q9QYR9	sp|Q9QYR9|ACOT2_MOUSE;sp|O55137|ACOT1_MOUSE	ACOT2_MOUSE	1295
27.5135	27.5881	27.6735	27.5865	27.5147	27.4127	27.3452	27.3238	biological regulation;metabolic process;multicellular organismal process;muscle contraction;muscle system process;regulation of ATPase activity;regulation of biological process;regulation of catabolic process;regulation of catalytic activity;regulation of cellular catabolic process;regulation of cellular metabolic process;regulation of cellular process;regulation of hydrolase activity;regulation …	binding;calcium-dependent protein binding;cytoskeletal protein binding;protein binding;tropomyosin binding;troponin C binding;troponin I binding	cell part;contractile fiber part;cytoplasmic part;cytoskeletal part;intracellular organelle part;intracellular part;macromolecular complex;organelle part;protein complex;troponin complex		Troponin	+	Chow_GAN	Cluster -94	13	13	10	33.8	33.8	29.8	32.24	0	323.31	55656000000	8	309	1.91564	0.191322	3.54508	Q9QZ47	sp|Q9QZ47|TNNT3_MOUSE	TNNT3_MOUSE	1296
18.0847	18.2246	19.3887	18.3728	19.4252	19.4193	19.4808	19.3728	actin cytoskeleton organization;actin filament depolymerization;actin filament organization;actin filament severing;actin filament-based process;actin polymerization or depolymerization;biological regulation;cellular component disassembly;cellular component disassembly at cellular level;cellular component organization;cellular component organization at cellular level;cellular component organizati…		cell cortex part;cell part;cortical actin cytoskeleton;cortical cytoskeleton;cytoplasm;cytoplasmic part;cytoskeletal part;cytoskeleton;extracellular membrane-bounded organelle;extracellular organelle;extracellular region part;extracellular vesicular exosome;intracellular non-membrane-bounded organelle;intracellular organelle;intracellular organelle part;intracellular part;membrane-bounded organel…		Cofilin_ADF	+	Chow_GAN	Cluster -95	3	2	2	21.8	17.6	17.6	18.521	0	4.2975	64542000	11	9	1.64913	-0.906837	-3.05277	Q9R0P5	sp|Q9R0P5|DEST_MOUSE	DEST_MOUSE	1304
26.8274	26.9716	26.9187	26.8851	26.7142	26.4452	26.4717	26.3521	carbohydrate catabolic process;carbohydrate metabolic process;catabolic process;cellular carbohydrate catabolic process;cellular carbohydrate metabolic process;cellular glucan metabolic process;cellular macromolecule metabolic process;cellular metabolic process;cellular polysaccharide catabolic process;cellular polysaccharide metabolic process;cellular process;energy derivation by oxidation of or…	binding;catalytic activity;cofactor binding;glycogen phosphorylase activity;nucleotide binding;phosphorylase activity;pyridoxal phosphate binding;transferase activity;transferase activity, transferring glycosyl groups;transferase activity, transferring hexosyl groups;vitamin B6 binding;vitamin binding	cell part;contractile fiber part;cytoplasm;cytoplasmic part;extracellular membrane-bounded organelle;extracellular organelle;extracellular region part;extracellular vesicular exosome;intracellular part;membrane-bounded organelle;membrane-bounded vesicle;organelle;organelle part;vesicle;Z disc	Insulin signaling pathway;Starch and sucrose metabolism	Phosphorylase	+	Chow_GAN	Cluster -94	52	52	38	64.5	64.5	46.3	97.285	0	323.31	125560000000	51	899	2.55956	0.404844	4.8833	Q9WUB3	sp|Q9WUB3|PYGM_MOUSE	PYGM_MOUSE	1319
23.4593	23.7252	23.7259	23.5447	23.0672	23.0873	23.0728	23.1952	biological regulation;cellular macromolecule metabolic process;cellular metabolic process;cellular nitrogen compound metabolic process;cellular process;demethylation;DNA dealkylation;DNA demethylation;DNA metabolic process;DNA modification;macromolecule metabolic process;macromolecule modification;metabolic process;mRNA metabolic process;mRNA modification;mRNA processing;nitrogen compound metabol…	binding;catalytic activity;cation binding;hydrolase activity;hydrolase activity, acting on carbon-nitrogen (but not peptide) bonds;hydrolase activity, acting on carbon-nitrogen (but not peptide) bonds, in cyclic amidines;ion binding;metal ion binding;transition metal ion binding;zinc ion binding		Atrazine degradation	APOBEC_N	+	Chow_GAN	Cluster -94	8	8	8	71	71	71	25.66	0	168.62	2859900000	10	53	3.34914	0.508113	6.92893	Q9WV35	sp|Q9WV35|ABEC2_MOUSE	ABEC2_MOUSE	1327
22.4976	22.8998	22.7398	22.6746	22.4502	22.2904	22.1042	22.434	anatomical structure development;biosynthetic process;carbohydrate biosynthetic process;carbohydrate metabolic process;cellular biosynthetic process;cellular carbohydrate biosynthetic process;cellular carbohydrate metabolic process;cellular glucan metabolic process;cellular macromolecule biosynthetic process;cellular macromolecule metabolic process;cellular metabolic process;cellular polysacchari…	binding;carbohydrate binding;catalytic activity;enzyme binding;glucose binding;glucosyltransferase activity;glycogen (starch) synthase activity;kinase binding;monosaccharide binding;protein binding;protein kinase binding;sugar binding;transferase activity;transferase activity, transferring glycosyl groups;transferase activity, transferring hexosyl groups;UDP-glucosyltransferase activity;UDP-glyco…	cell part;cytoplasm;inclusion body;intracellular part;membrane	Insulin signaling pathway;Starch and sucrose metabolism	Glycogen_syn	+	Chow_GAN	Cluster -94	20	20	20	39.7	39.7	39.7	83.926	0	100.1	1973600000	34	80	1.79248	0.38321	3.31392	Q9Z1E4	sp|Q9Z1E4|GYS1_MOUSE	GYS1_MOUSE	1341
18.0757	17.9707	17.6017	18.058	17.6214	17.0297	17.6234	17.0262	amine metabolic process;amino acid activation;carboxylic acid metabolic process;cellular amine metabolic process;cellular amino acid metabolic process;cellular ketone metabolic process;cellular macromolecule metabolic process;cellular metabolic process;cellular nitrogen compound metabolic process;cellular process;macromolecule metabolic process;metabolic process;ncRNA metabolic process;nitrogen c…	adenyl nucleotide binding;adenyl ribonucleotide binding;aminoacyl-tRNA editing activity;aminoacyl-tRNA ligase activity;ATP binding;binding;carboxylic ester hydrolase activity;catalytic activity;hydrolase activity;hydrolase activity, acting on ester bonds;ligase activity;ligase activity, forming aminoacyl-tRNA and related compounds;ligase activity, forming carbon-oxygen bonds;nucleotide binding;pu…	cell part;cytoplasmic part;intracellular membrane-bounded organelle;intracellular organelle;intracellular part;membrane-bounded organelle;mitochondrion;organelle	Aminoacyl-tRNA biosynthesis;Valine, leucine and isoleucine biosynthesis	Anticodon_1;GST_C;GST_N;tRNA-synt_1	+	Chow_GAN	Cluster -94	3	3	3	2.8	2.8	2.8	140.21	0	3.5958	19113000	59	10	1.58868	0.601338	2.94493	Q9Z1Q9	sp|Q9Z1Q9|SYVC_MOUSE	SYVC_MOUSE	1344
22.6437	22.5415	22.7817	22.5665	22.7373	22.7704	22.7314	22.6593	cell differentiation;cellular developmental process;cellular process;developmental process;multicellular organismal development;multicellular organismal process	adenyl nucleotide binding;adenyl ribonucleotide binding;ankyrin binding;ATP binding;binding;catalytic activity;cytoskeletal protein binding;enzyme regulator activity;GTPase regulator activity;guanyl-nucleotide exchange factor activity;kinase activity;nucleoside-triphosphatase regulator activity;nucleotide binding;phosphotransferase activity, alcohol group as acceptor;protein binding;protein kinas…	cell part;contractile fiber part;cytoplasmic part;cytoskeletal part;intracellular organelle part;intracellular part;M band;macromolecular complex;muscle myosin complex;myosin complex;myosin filament;myosin II complex;organelle part;protein complex;striated muscle myosin thick filament;Z disc		fn3;IQ;I-set;Pkinase;RhoGEF				120	120	120	26.5	26.5	26.5	966.58	0	323.31	4026500000	428	433	0.763569	-0.091208	-1.54898	A2AAJ9	sp|A2AAJ9|OBSCN_MOUSE	OBSCN_MOUSE	41
19.5856	19.271	20.2082	19.4514	19.2541	20.2669	18.7152	20.1976		binding;identical protein binding;protein binding;protein dimerization activity;protein homodimerization activity	cell part;contractile fiber part;cytoplasmic part;intracellular part;M band;organelle part		fn3;I-set				20	20	20	20.4	20.4	20.4	161.78	0	29.201	356740000	76	37	0.0163095	0.0206327	0.0481723	A2ABU4	sp|A2ABU4|MYOM3_MOUSE	MYOM3_MOUSE	42
19.7973	19.3065	19.558	19.6755	19.4734	19.8085	19.3919	19.5965	actin cytoskeleton organization;actin filament-based process;actomyosin structure organization;anatomical structure development;anatomical structure formation involved in morphogenesis;biological regulation;biosynthetic process;cardiac myofibril assembly;cellular biosynthetic process;cellular component assembly;cellular component assembly at cellular level;cellular component assembly involved in …	enzyme activator activity;enzyme regulator activity;GTPase activator activity;GTPase regulator activity;nucleoside-triphosphatase regulator activity	cell part;contractile fiber part;cytoplasm;cytoplasmic part;intracellular part;organelle part;Z disc		PTRF_SDPR				7	7	7	32	32	32	41.008	0	9.1859	186720000	13	13	0.0419918	0.0167217	0.120741	A2AMM0	sp|A2AMM0|CAVN4_MOUSE	CAVN4_MOUSE	44
25.115	24.7833	24.5391	24.6333	25.1684	24.885	25.1065	24.8213	anatomical structure development;anatomical structure formation involved in morphogenesis;anterior/posterior pattern specification;developmental process;heart development;organ development;pattern specification process;regionalization;segmentation;somitogenesis	adenyl nucleotide binding;adenyl ribonucleotide binding;ankyrin binding;ATP binding;binding;catalytic activity;cation binding;cytoskeletal protein binding;ion binding;kinase activity;metal ion binding;nucleotide binding;phosphotransferase activity, alcohol group as acceptor;protein binding;protein kinase activity;protein serine/threonine kinase activity;purine nucleotide binding;purine ribonucleo…	cell part;cytoplasm;intracellular membrane-bounded organelle;intracellular organelle;intracellular part;membrane-bounded organelle;nucleus;organelle		fn3;I-set;Pkinase;PPAK;Titin_Z				1601	1601	1601	59.5	59.5	59.5	3906.4	0	323.31	770590000000	1893	15018	0.735162	-0.227641	-1.50108	A2ASS6	sp|A2ASS6|TITIN_MOUSE	TITIN_MOUSE	49
21.6438	20.8859	20.6647	20.4768	21.3099	21.2599	21.5919	21.4187									63	63	63	27.1	27.1	27.1	353.93	0	236.37	2628000000	181	257	0.908921	-0.47728	-1.79187	Col6A3_WT	sp|Col6A3_WT|Col6A3_WT;sp|Col6A3_mut|Col6A3_mut	Col6A3_WT	57
19.5553	19.4193	19.4733	18.9095	19.7597	20.0107	21.5246	19.5247	antibacterial humoral response;antimicrobial humoral response;biological adhesion;biological regulation;blood coagulation;blood coagulation, common pathway;cell adhesion;cell-cell adhesion;cell-matrix adhesion;cell-substrate adhesion;cellular component assembly;cellular component assembly at cellular level;cellular component organization;cellular component organization at cellular level;cellular …	structural molecule activity	blood microparticle;cell cortex;cell part;cell surface;cytoplasmic membrane-bounded vesicle;cytoplasmic part;cytoplasmic vesicle;external side of plasma membrane;extracellular membrane-bounded organelle;extracellular organelle;extracellular region part;extracellular space;extracellular vesicular exosome;fibrinogen complex;intracellular membrane-bounded organelle;intracellular organelle;intracellu…	Complement and coagulation cascades	Fib_alpha;Fibrinogen_aC;Fibrinogen_C				12	12	12	21.8	21.8	21.8	87.428	0	77.447	227150000	37	24	0.929546	-0.865591	-1.82616	E9PV24	sp|E9PV24|FIBA_MOUSE	FIBA_MOUSE	60
22.4384	22.6085	22.4901	22.6214	22.5437	22.4805	22.3528	22.4348	anatomical structure development;anatomical structure morphogenesis;biological regulation;calcium ion homeostasis;calcium ion transport;calcium ion transport into cytosol;cation homeostasis;cation transport;cell development;cellular calcium ion homeostasis;cellular cation homeostasis;cellular chemical homeostasis;cellular developmental process;cellular divalent inorganic cation homeostasis;cellul…	binding;calcium channel activity;calcium-release channel activity;cation channel activity;cation transmembrane transporter activity;channel activity;enzyme binding;gated channel activity;intracellular ligand-gated calcium channel activity;intracellular ligand-gated ion channel activity;ion channel activity;ion transmembrane transporter activity;ligand-gated channel activity;ligand-gated ion chann…	cell cortex;cell part;contractile fiber part;cytoplasm;cytoplasmic part;endoplasmic reticulum;endoplasmic reticulum membrane;endoplasmic reticulum part;extracellular membrane-bounded organelle;extracellular organelle;extracellular region part;extracellular vesicular exosome;I band;integral to membrane;intracellular membrane-bounded organelle;intracellular organelle;intracellular organelle part;in…	Calcium signaling pathway;Long-term depression	Ins145_P3_rec;Ion_trans;MIR;RIH_assoc;RR_TM4-6;RYDR_ITPR;RyR;SPRY				160	160	154	46.6	46.6	45.3	565.03	0	323.31	15779000000	249	831	0.698761	0.0866489	1.4394	E9PZQ0	sp|E9PZQ0|RYR1_MOUSE	RYR1_MOUSE	61
21.3056	21.1626	21.2595	21.3239	21.5455	21.5938	21.4103	21.2114	biological regulation;calcium ion homeostasis;calcium ion transport;calcium ion transport into cytosol;cation homeostasis;cation transport;cell differentiation;cellular calcium ion homeostasis;cellular cation homeostasis;cellular chemical homeostasis;cellular component organization;cellular component organization at cellular level;cellular component organization or biogenesis;cellular component o…		calcium channel complex;cation channel complex;cell part;cytoplasm;cytoplasmic part;endoplasmic reticulum membrane;endoplasmic reticulum part;intracellular organelle part;intracellular part;ion channel complex;junctional membrane complex;junctional sarcoplasmic reticulum membrane;macromolecular complex;membrane;membrane part;organelle membrane;organelle part;plasma membrane;protein complex;sarcop…						12	12	12	17.9	17.9	17.9	77.843	0	26.355	637690000	20	37	0.979453	-0.177336	-1.90906	E9Q9K5	sp|E9Q9K5|TRDN_MOUSE	TRDN_MOUSE	68
18.7718	18.793	19.4335	18.9459	18.9688	19.3355	18.9734	19.1817	anatomical structure development;anatomical structure formation involved in morphogenesis;biological regulation;blastocyst development;cellular process;cellular response to acid;cellular response to amine stimulus;cellular response to amino acid stimulus;cellular response to chemical stimulus;cellular response to endogenous stimulus;cellular response to organic nitrogen;cellular response to organ…	binding;calcium ion binding;calcium-dependent cysteine-type endopeptidase activity;catalytic activity;cation binding;cysteine-type endopeptidase activity;cysteine-type peptidase activity;endopeptidase activity;hydrolase activity;ion binding;metal ion binding;peptidase activity;peptidase activity, acting on L-amino acid peptides	adherens junction;anchoring junction;cell junction;cell part;cell projection;cell-substrate adherens junction;cell-substrate junction;chromatin;chromosomal part;cytoplasm;cytoplasmic part;cytosol;dendrite;endoplasmic reticulum;endoplasmic reticulum part;extracellular membrane-bounded organelle;extracellular organelle;extracellular region part;extracellular vesicular exosome;focal adhesion;Golgi a…	Alzheimer's disease;Apoptosis;Focal adhesion;Protein processing in endoplasmic reticulum	Calpain_III;Peptidase_C2				6	6	6	11.7	11.7	11.7	79.871	0	12.012	48244000	34	12	0.30446	-0.128826	-0.724432	O08529	sp|O08529|CAN2_MOUSE	CAN2_MOUSE	74
23.0582	23.3228	23.3585	23.5008	23.3462	23.2768	23.1724	23.3814	biological regulation;calcium ion transmembrane transport;calcium ion transport;cation transport;cellular process;divalent inorganic cation transport;divalent metal ion transport;establishment of localization;ion transmembrane transport;ion transport;metal ion transport;regulation of biological process;regulation of calcium ion transport;regulation of ion transport;regulation of localization;regu…	binding;calcium channel activity;calcium channel regulator activity;cation binding;cation channel activity;cation transmembrane transporter activity;channel activity;channel regulator activity;gated channel activity;ion binding;ion channel activity;ion transmembrane transporter activity;metal ion binding;passive transmembrane transporter activity;substrate-specific channel activity;substrate-spec…	calcium channel complex;cation channel complex;cell part;cytoplasmic part;endoplasmic reticulum;extracellular membrane-bounded organelle;extracellular organelle;extracellular region part;extracellular vesicular exosome;intracellular membrane-bounded organelle;intracellular organelle;intracellular part;ion channel complex;macromolecular complex;membrane part;membrane-bounded organelle;membrane-bou…	Arrhythmogenic right ventricular cardiomyopathy (ARVC);Cardiac muscle contraction;Dilated cardiomyopathy;Hypertrophic cardiomyopathy (HCM);MAPK signaling pathway	Cache_1;VGCC_alpha2;VWA;VWA_N				25	25	25	30.2	30.2	30.2	124.63	0	89.214	1847100000	55	92	0.0541009	0.0158629	0.153714	O08532	sp|O08532|CA2D1_MOUSE	CA2D1_MOUSE	75
19.0747	18.5083	19.173	19.3695	19.0239	19.0811	18.9252	19.0124	anatomical structure development;axon guidance;biological regulation;cellular component organization;cellular component organization at cellular level;cellular component organization or biogenesis;cellular component organization or biogenesis at cellular level;cellular membrane organization;cellular process;chemotaxis;cytoskeleton organization;developmental process;endocytosis;establishment of lo…	binding;catalytic activity;enzyme binding;hydrolase activity;hydrolase activity, acting on carbon-nitrogen (but not peptide) bonds;kinase binding;protein binding;protein kinase binding	axon;axon part;cell body;cell part;cell projection;cell projection part;cytoplasmic part;cytoskeletal part;cytosol;dendrite;extracellular membrane-bounded organelle;extracellular organelle;extracellular region part;extracellular vesicular exosome;growth cone;intracellular membrane-bounded organelle;intracellular organelle;intracellular organelle part;intracellular part;macromolecular complex;memb…	Axon guidance	Amidohydro_1				5	5	5	14.2	14.2	14.2	62.277	0	9.9762	72448000	31	14	0.0382363	0.0207038	0.110361	O08553	sp|O08553|DPYL2_MOUSE	DPYL2_MOUSE	79
17.9444	16.6658	19.1499	18.044	18.1443	18.5766	18.8603	17.8726	actin cytoskeleton organization;actin filament-based process;anatomical structure development;anatomical structure formation involved in morphogenesis;cardiac muscle fiber development;cell development;cellular component assembly;cellular component assembly at cellular level;cellular component assembly involved in morphogenesis;cellular component organization;cellular component organization at cel…	adenyl nucleotide binding;adenyl ribonucleotide binding;ATP binding;binding;catalytic activity;hydrolase activity;hydrolase activity, acting on acid anhydrides;hydrolase activity, acting on acid anhydrides, in phosphorus-containing anhydrides;motor activity;nucleoside-triphosphatase activity;nucleotide binding;purine nucleotide binding;purine ribonucleoside triphosphate binding;purine ribonucleot…	actin filament bundle;actomyosin;brush border;cell part;cell projection;contractile fiber;contractile fiber part;cytoplasmic membrane-bounded vesicle;cytoplasmic part;cytoplasmic vesicle;cytoskeletal part;extracellular membrane-bounded organelle;extracellular organelle;extracellular region part;extracellular vesicular exosome;intracellular membrane-bounded organelle;intracellular non-membrane-bou…		Myosin_head;Myosin_N;Myosin_tail_1				13	8	8	8.7	6.4	6.4	227.03	0	9.1725	62813000	99	12	0.314685	-0.412399	-0.744815	O08638	sp|O08638|MYH11_MOUSE	MYH11_MOUSE	80
21.4363	22.0427	21.3555	21.5815	21.398	21.2909	17.4122	18.3086	cellular macromolecule metabolic process;cellular metabolic process;cellular process;cellular protein metabolic process;macromolecule metabolic process;macromolecule modification;metabolic process;N-terminal protein amino acid modification;peptidyl-amino acid modification;peptidyl-methionine modification;primary metabolic process;protein initiator methionine removal;protein maturation;protein met…	aminopeptidase activity;binding;catalytic activity;cation binding;exopeptidase activity;hydrolase activity;ion binding;metal ion binding;metalloaminopeptidase activity;metalloexopeptidase activity;metallopeptidase activity;peptidase activity;peptidase activity, acting on L-amino acid peptides	cell part;cytoplasm;intracellular part;membrane;plasma membrane		Peptidase_M24				3	3	3	7.3	7.3	7.3	52.921	0.005848	1.8107	178280000	25	5	0.995589	2.0016	1.93586	O08663	sp|O08663|MAP2_MOUSE	MAP2_MOUSE	81
19.4078	19.8882	20.2482	19.9647	20.0203	19.8843	20.5706	19.9978	biological regulation;blood coagulation;circulatory system process;coagulation;defense response;hemostasis;inflammatory response;multicellular organismal process;negative regulation of catalytic activity;negative regulation of endopeptidase activity;negative regulation of hydrolase activity;negative regulation of molecular function;negative regulation of peptidase activity;regulation of anatomica…	binding;cysteine-type endopeptidase inhibitor activity;endopeptidase inhibitor activity;endopeptidase regulator activity;enzyme inhibitor activity;enzyme regulator activity;peptidase inhibitor activity;peptidase regulator activity;protein binding;receptor binding	blood microparticle;extracellular membrane-bounded organelle;extracellular organelle;extracellular region part;extracellular space;extracellular vesicular exosome;membrane-bounded organelle;membrane-bounded vesicle;organelle;vesicle	Complement and coagulation cascades	Cystatin				7	7	7	12.1	12.1	12.1	73.101	0	13.172	280630000	31	31	0.468462	-0.241023	-1.03622	O08677	sp|O08677|KNG1_MOUSE	KNG1_MOUSE	82
21.1296	20.9301	21.0729	21.305	21.0604	21.0276	20.8056	21.1719	bleb assembly;catabolic process;cell projection assembly;cell projection organization;cellular catabolic process;cellular component assembly;cellular component assembly at cellular level;cellular component organization;cellular component organization at cellular level;cellular component organization or biogenesis;cellular component organization or biogenesis at cellular level;cellular lipid catab…	antioxidant activity;carboxylic ester hydrolase activity;catalytic activity;glutathione peroxidase activity;hydrolase activity;hydrolase activity, acting on ester bonds;lipase activity;oxidoreductase activity;oxidoreductase activity, acting on paired donors, with incorporation or reduction of molecular oxygen;oxidoreductase activity, acting on peroxide as acceptor;peroxidase activity;peroxiredoxi…	cell part;cytoplasm;cytoplasmic membrane-bounded vesicle;cytoplasmic part;cytoplasmic vesicle;cytosol;extracellular membrane-bounded organelle;extracellular organelle;extracellular region part;extracellular space;extracellular vesicular exosome;intracellular membrane-bounded organelle;intracellular organelle;intracellular part;lysosome;lytic vacuole;membrane;membrane-bounded organelle;membrane-bo…	Methane metabolism;Phenylalanine metabolism;Phenylpropanoid biosynthesis	1-cysPrx_C;AhpC-TSA				8	8	8	46.9	46.9	46.9	24.87	0	23.13	572900000	15	76	0.369917	0.0929995	0.852478	O08709	sp|O08709|PRDX6_MOUSE	PRDX6_MOUSE	83
22.3805	22.2731	22.1972	22.242	22.1598	22.2192	22.0879	22.2375	anatomical structure morphogenesis;biological regulation;cell maturation;cell redox homeostasis;cellular chemical homeostasis;cellular developmental process;cellular homeostasis;cellular ion homeostasis;cellular metabolic process;cellular process;cellular process involved in reproduction;chemical homeostasis;developmental maturation;developmental process;developmental process involved in reproduc…	binding;catalytic activity;coenzyme binding;cofactor binding;dihydrolipoyl dehydrogenase activity;flavin adenine dinucleotide binding;oxidoreductase activity;oxidoreductase activity, acting on a sulfur group of donors;oxidoreductase activity, acting on a sulfur group of donors, NAD or NADP as acceptor;oxidoreductase activity, acting on NADH or NADPH	acrosomal matrix;cell part;cell projection;cilium;cytoplasmic part;cytoplasmic vesicle part;intracellular membrane-bounded organelle;intracellular organelle;intracellular organelle lumen;intracellular organelle part;intracellular part;membrane-bounded organelle;membrane-enclosed lumen;mitochondrial matrix;mitochondrial part;mitochondrion;myelin sheath;nuclear part;nucleoplasm;organelle;organelle …	Citrate cycle (TCA cycle);Glycine, serine and threonine metabolism;Glycolysis / Gluconeogenesis;Pyruvate metabolism;Valine, leucine and isoleucine degradation	Pyr_redox;Pyr_redox_2;Pyr_redox_dim				15	15	15	42.8	42.8	42.8	54.272	0	166.34	3678700000	21	163	0.962971	0.0971012	1.88169	O08749	sp|O08749|DLDH_MOUSE	DLDH_MOUSE	84
20.1761	20.2239	20.3644	20.4221	20.2666	20.2532	20.1017	20.2991	cellular macromolecule metabolic process;cellular metabolic process;cellular nitrogen compound metabolic process;cellular process;macromolecule metabolic process;metabolic process;ncRNA metabolic process;ncRNA processing;nitrogen compound metabolic process;nucleic acid metabolic process;nucleobase-containing compound metabolic process;primary metabolic process;RNA metabolic process;RNA processing…	3-hydroxy-2-methylbutyryl-CoA dehydrogenase activity;3-hydroxyacyl-CoA dehydrogenase activity;catalytic activity;oxidoreductase activity;oxidoreductase activity, acting on CH-OH group of donors;oxidoreductase activity, acting on the CH-OH group of donors, NAD or NADP as acceptor;steroid dehydrogenase activity;steroid dehydrogenase activity, acting on the CH-OH group of donors, NAD or NADP as acce…	cell part;cytoplasmic part;endoplasmic reticulum;intracellular membrane-bounded organelle;intracellular organelle;intracellular organelle part;intracellular part;membrane;membrane-bounded organelle;mitochondrial inner membrane;mitochondrial membrane;mitochondrial part;mitochondrion;organelle;organelle inner membrane;organelle membrane;organelle part		adh_short				8	8	8	41.8	41.8	41.8	27.418	0	16.823	370500000	14	33	0.403322	0.0664959	0.915829	O08756	sp|O08756|HCD2_MOUSE	HCD2_MOUSE	85
17.866	19.0737	19.1783	19.1845	18.9842	19.1139	18.779	18.876	biological regulation;biosynthetic process;cell cycle;cell differentiation;cellular biosynthetic process;cellular developmental process;cellular macromolecule biosynthetic process;cellular macromolecule metabolic process;cellular metabolic process;cellular nitrogen compound metabolic process;cellular process;cellular protein metabolic process;developmental process;macromolecule biosynthetic proce…	adenyl nucleotide binding;adenyl ribonucleotide binding;ATP binding;binding;catalytic activity;cation binding;ion binding;kinase activity;magnesium ion binding;MAP kinase activity;metal ion binding;molecular transducer activity;nucleotide binding;phosphotransferase activity, alcohol group as acceptor;protein kinase activity;protein serine/threonine kinase activity;purine nucleotide binding;purine…	cell part;cytoplasm;cytoplasmic part;intracellular membrane-bounded organelle;intracellular organelle;intracellular organelle part;intracellular part;membrane-bounded organelle;mitochondrion;nuclear part;nucleoplasm;organelle;organelle part	Amyotrophic lateral sclerosis (ALS);Chagas disease (American trypanosomiasis);Epithelial cell signaling in Helicobacter pylori infection;Fc epsilon RI signaling pathway;GnRH signaling pathway;Hepatitis C;ko05152;Leishmaniasis;Leukocyte transendothelial migration;MAPK signaling pathway;MAPK signaling pathway - yeast;Neurotrophin signaling pathway;NOD-like receptor signaling pathway;Osteoclast diff…	Pkinase				5	5	5	16.3	16.3	16.3	42.043	0	8.7206	57033000	20	22	0.128663	-0.112659	-0.342581	O08911	sp|O08911|MK12_MOUSE	MK12_MOUSE	86
18.2417	20.024	20.0136	19.7173	20.0429	20.083	20.0705	20.1756	biological regulation;cation homeostasis;cation transport;cellular cation homeostasis;cellular chemical homeostasis;cellular copper ion homeostasis;cellular homeostasis;cellular ion homeostasis;cellular process;chemical homeostasis;copper ion homeostasis;copper ion transport;establishment of localization;establishment of localization in cell;homeostatic process;intracellular copper ion transport;…	binding;cation binding;cation transmembrane transporter activity;copper chaperone activity;copper ion binding;copper ion transmembrane transporter activity;copper-dependent protein binding;inorganic cation transmembrane transporter activity;ion binding;ion transmembrane transporter activity;metal ion binding;metal ion transmembrane transporter activity;metallochaperone activity;protein binding;su…	cell part;cytoplasmic part;cytosol;intracellular part	Mineral absorption	HMA				4	4	4	83.8	83.8	83.8	7.3384	0	5.043	81790000	4	12	0.671906	-0.593835	-1.39363	O08997	sp|O08997|ATOX1_MOUSE	ATOX1_MOUSE	88
18.8117	18.6369	18.6266	19.3223	18.5555	18.1929	18.647	18.6967	activation of MAPK activity;biological regulation;cardiac muscle contraction;cellular macromolecule metabolic process;cellular metabolic process;cellular process;cellular protein metabolic process;cellular response to stimulus;cellular response to stress;defense response;inflammatory response;intracellular protein kinase cascade;intracellular signal transduction;macromolecule metabolic process;ma…	adenyl nucleotide binding;adenyl ribonucleotide binding;ATP binding;binding;catalytic activity;enzyme binding;kinase activity;kinase binding;MAP kinase kinase activity;nucleotide binding;phosphotransferase activity, alcohol group as acceptor;protein binding;protein kinase activity;protein kinase binding;protein serine/threonine kinase activity;protein serine/threonine/tyrosine kinase activity;pro…	cell part;cytoplasm;intracellular part;membrane	Amyotrophic lateral sclerosis (ALS);Fc epsilon RI signaling pathway;GnRH signaling pathway;MAPK signaling pathway;Toll-like receptor signaling pathway;Toxoplasmosis	Pkinase				3	3	1	8.9	8.9	4.3	39.296	0	3.9923	30973000	23	9	0.81751	0.326337	1.63947	O09110	sp|O09110|MP2K3_MOUSE	MP2K3_MOUSE	89
20.8412	20.8324	21.6145	21.7639	21.3886	21.2096	21.1028	21.3439	metabolic process;oxidation-reduction process		cell part;cytoplasmic part;integral to membrane;intracellular membrane-bounded organelle;intracellular organelle;intracellular organelle part;intracellular part;intrinsic to membrane;macromolecular complex;membrane part;membrane-bounded organelle;mitochondrial membrane part;mitochondrial part;mitochondrial respiratory chain complex I;mitochondrion;NADH dehydrogenase complex;organelle;organelle pa…	Alzheimer's disease;Huntington's disease;Oxidative phosphorylation;Parkinson's disease	ESSS				4	4	4	45	45	45	17.444	0	4.1223	227510000	8	12	0.00230202	0.0017705	0.0069064	O09111	sp|O09111|NDUBB_MOUSE	NDUBB_MOUSE	90
19.0913	20.9956	21.3668	21.408	21.5808	21.4668	21.4524	21.183		transporter activity	cell part;clathrin-coated vesicle;coated vesicle;cytoplasmic membrane-bounded vesicle;cytoplasmic part;cytoplasmic vesicle;cytoplasmic vesicle membrane;cytoplasmic vesicle part;extracellular membrane-bounded organelle;extracellular organelle;extracellular region part;extracellular vesicular exosome;integral to membrane;integral to organelle membrane;integral to synaptic vesicle membrane;intracell…		MARVEL				2	2	2	13	13	13	28.899	0.0010537	2.2557	170300000	8	13	0.599723	-0.705338	-1.26929	O09117	sp|O09117|SYPL1_MOUSE	SYPL1_MOUSE	91
19.777	20.1565	20.4298	19.9886	20.2442	20.3954	20.3555	20.891	actin cytoskeleton organization;actin filament-based process;actomyosin structure organization;biological regulation;calcium-mediated signaling;cardiac muscle contraction;cellular chemical homeostasis;cellular component assembly;cellular component assembly at cellular level;cellular component organization;cellular component organization at cellular level;cellular component organization or biogene…	binding;calcium ion binding;calcium-dependent protein binding;cation binding;ion binding;metal ion binding;protein binding	cell part;contractile fiber part;cytoplasm;cytoplasmic part;endoplasmic reticulum;endoplasmic reticulum lumen;endoplasmic reticulum part;intracellular;intracellular membrane-bounded organelle;intracellular organelle;intracellular organelle lumen;intracellular organelle part;intracellular part;junctional membrane complex;macromolecular complex;membrane-bounded organelle;membrane-enclosed lumen;org…		Calsequestrin				8	8	8	22.4	22.4	22.4	48.176	0	11.713	269390000	15	26	0.990803	-0.383582	-1.92791	O09161	sp|O09161|CASQ2_MOUSE	CASQ2_MOUSE	93
27.5162	27.5189	27.6088	27.7758	27.4241	27.5844	27.404	27.3399	actin cytoskeleton organization;actin filament-based process;actomyosin structure organization;anatomical structure development;biological regulation;calcium-mediated signaling;cellular component assembly;cellular component assembly at cellular level;cellular component organization;cellular component organization at cellular level;cellular component organization or biogenesis;cellular component o…	binding;calcium ion binding;cation binding;ion binding;metal ion binding	cell part;contractile fiber part;cytoplasmic part;endoplasmic reticulum;endoplasmic reticulum lumen;endoplasmic reticulum membrane;endoplasmic reticulum part;Golgi apparatus;I band;intracellular membrane-bounded organelle;intracellular organelle;intracellular organelle lumen;intracellular organelle part;intracellular part;membrane;membrane part;membrane-bounded organelle;membrane-enclosed lumen;m…		Calsequestrin				17	17	17	60	60	60	46.377	0	323.31	88621000000	11	341	1.0846	0.166803	2.08381	O09165	sp|O09165|CASQ1_MOUSE	CASQ1_MOUSE	94
20.7485	21.046	20.7008	20.8645	20.6034	20.6881	20.3479	20.9557	anatomical structure development;anatomical structure morphogenesis;biological regulation;biosynthetic process;branching involved in mammary gland duct morphogenesis;branching morphogenesis of a tube;cellular biosynthetic process;cellular macromolecule biosynthetic process;cellular macromolecule metabolic process;cellular metabolic process;cellular nitrogen compound metabolic process;cellular pro…		cell part;cell surface;cytoplasmic part;extracellular membrane-bounded organelle;extracellular organelle;extracellular region part;extracellular vesicular exosome;intracellular membrane-bounded organelle;intracellular organelle;intracellular organelle part;intracellular part;macromolecular complex;membrane;membrane-bounded organelle;membrane-bounded vesicle;mitochondrial inner membrane;mitochondr…		Band_7				9	9	9	39.5	39.5	39.5	33.296	0	124.91	388990000	22	26	0.617892	0.191163	1.30079	O35129	sp|O35129|PHB2_MOUSE	PHB2_MOUSE	96
17.423	18.6054	18.6951	19.0555	18.8785	18.9706	18.7812	19.4396	biological adhesion;cell adhesion;cellular process	structural molecule activity	basement membrane;collagen;extracellular matrix part;extracellular membrane-bounded organelle;extracellular organelle;extracellular region part;extracellular space;extracellular vesicular exosome;membrane-bounded organelle;membrane-bounded vesicle;organelle;vesicle	Protein digestion and absorption	Collagen;Endostatin				3	3	3	2.8	2.8	2.8	140.47	0.0011792	3.041	52673000	45	12	0.73161	-0.572722	-1.49508	O35206	sp|O35206|COFA1_MOUSE	COFA1_MOUSE	97
18.2465	18.9561	19.2926	16.9297	19.4152	19.2504	18.9639	19.1354	catabolic process;cellular catabolic process;cellular macromolecule catabolic process;cellular macromolecule metabolic process;cellular metabolic process;cellular process;macromolecule catabolic process;macromolecule metabolic process;metabolic process;modification-dependent macromolecule catabolic process;modification-dependent protein catabolic process;primary metabolic process;protein metaboli…	binding;identical protein binding;protein binding	cell part;cytoplasm;intracellular organelle part;intracellular part;macromolecular complex;nuclear part;nucleoplasm;organelle part;proteasome accessory complex;proteasome complex;proteasome regulatory particle, base subcomplex;protein complex	Proteasome	UIM				3	3	3	12.2	12.2	12.2	40.703	0	4.7846	58848000	14	15	0.776384	-0.835012	-1.57053	O35226	sp|O35226|PSMD4_MOUSE	PSMD4_MOUSE	98
18.2431	18.5009	19.3277	19.1	18.7766	18.537	18.6805	18.3485	establishment of localization;establishment of localization in cell;establishment of protein localization;intracellular protein transport;intracellular transport;nuclear import;nuclear transport;nucleocytoplasmic transport;protein import;protein import into nucleus;protein targeting;protein transport;response to chemical stimulus;response to hydrogen peroxide;response to inorganic substance;respo…	protein transporter activity;substrate-specific transporter activity;transporter activity	cell part;cytoplasm;extracellular membrane-bounded organelle;extracellular organelle;extracellular region part;extracellular vesicular exosome;intracellular membrane-bounded organelle;intracellular organelle;intracellular part;membrane-bounded organelle;membrane-bounded vesicle;nucleus;organelle;vesicle		Arm;IBB				5	5	3	15.9	15.9	12.3	57.922	0	3.9686	47229000	16	7	0.326877	0.207263	0.768926	O35343	sp|O35343|IMA3_MOUSE	IMA3_MOUSE	99
20.2241	20.2998	20.1761	20.4768	20.2471	20.1964	20.0431	20.179	catabolic process;cellular catabolic process;cellular macromolecule metabolic process;cellular metabolic process;cellular process;macromolecule catabolic process;macromolecule metabolic process;mammary gland involution;metabolic process;multicellular organismal process;primary metabolic process;protein metabolic process;proteolysis;receptor catabolic process;receptor metabolic process;tissue remo…	binding;calcium ion binding;calcium-dependent cysteine-type endopeptidase activity;catalytic activity;cation binding;cysteine-type endopeptidase activity;cysteine-type peptidase activity;endopeptidase activity;hydrolase activity;ion binding;metal ion binding;peptidase activity;peptidase activity, acting on L-amino acid peptides	adherens junction;anchoring junction;cell junction;cell part;cell-substrate adherens junction;cell-substrate junction;cytoplasm;cytoplasmic part;cytosol;extracellular membrane-bounded organelle;extracellular organelle;extracellular region part;extracellular vesicular exosome;focal adhesion;intracellular membrane-bounded organelle;intracellular organelle;intracellular part;lysosome;lytic vacuole;m…	Alzheimer's disease;Apoptosis;Protein processing in endoplasmic reticulum	Calpain_III;Peptidase_C2				17	17	17	29	29	29	82.105	0	24.838	450200000	41	50	0.803659	0.1278	1.61629	O35350	sp|O35350|CAN1_MOUSE	CAN1_MOUSE	100
20.7706	21.0761	20.853	21.1577	21.17	21.0719	20.9182	20.8746	activation of immune response;apoptosis;biological regulation;biosynthetic process;cell death;cellular biosynthetic process;cellular component assembly;cellular component assembly at cellular level;cellular component organization;cellular component organization at cellular level;cellular component organization or biogenesis;cellular component organization or biogenesis at cellular level;cellular …	adrenergic receptor binding;binding;carbohydrate binding;complement binding;complement component C1q binding;glycosaminoglycan binding;G-protein-coupled receptor binding;hyaluronic acid binding;kininogen binding;mRNA binding;nucleic acid binding;opsonin binding;pattern binding;polysaccharide binding;protein binding;protein binding transcription factor activity;receptor binding;RNA binding;transcr…	cell part;cell surface;cytoplasm;cytoplasmic part;cytosol;extracellular region;intracellular membrane-bounded organelle;intracellular non-membrane-bounded organelle;intracellular organelle;intracellular organelle lumen;intracellular organelle part;intracellular part;membrane;membrane-bounded organelle;membrane-enclosed lumen;mitochondrial matrix;mitochondrial part;mitochondrion;non-membrane-bound…		MAM33				4	4	4	27.7	27.7	27.7	31.013	0	8.8611	366360000	14	21	0.148207	-0.0443249	-0.388759	O35658	sp|O35658|C1QBP_MOUSE	C1QBP_MOUSE	105
18.6296	19.6918	19.2537	17.2903	19.4533	17.5741	19.0437	19.2345	biological regulation;cellular macromolecule metabolic process;cellular metabolic process;cellular nitrogen compound metabolic process;cellular process;macromolecule metabolic process;metabolic process;mRNA metabolic process;mRNA processing;nitrogen compound metabolic process;nucleic acid metabolic process;nucleobase-containing compound metabolic process;primary metabolic process;regulation of bi…	binding;nucleic acid binding;nucleotide binding;RNA binding	catalytic step 2 spliceosome;cell part;intracellular organelle part;intracellular part;macromolecular complex;membrane;nuclear part;nucleoplasm;organelle part;ribonucleoprotein complex;spliceosomal complex		zf-RNPHF				3	3	3	9.8	9.8	9.8	49.199	0	5.5315	49739000	18	11	0.0576205	-0.110025	-0.163161	O35737	sp|O35737|HNRH1_MOUSE;sp|Q9Z2X1|HNRPF_MOUSE;sp|P70333|HNRH2_MOUSE	HNRH1_MOUSE	107
18.0849	19.1695	18.2898	18.8325	18.2703	17.9661	18.1056	18.4904	biological regulation;cellular macromolecule metabolic process;cellular metabolic process;cellular process;cellular protein metabolic process;cullin deneddylation;macromolecule metabolic process;macromolecule modification;metabolic process;positive regulation of biological process;positive regulation of biosynthetic process;positive regulation of cellular biosynthetic process;positive regulation …	binding;catalytic activity;cation binding;cysteine-type peptidase activity;hydrolase activity;ion binding;metal ion binding;metallopeptidase activity;peptidase activity;peptidase activity, acting on L-amino acid peptides;protein binding transcription factor activity;small conjugating protein-specific protease activity;transcription coactivator activity;transcription cofactor activity;transcriptio…	cell junction;cell part;clathrin-coated vesicle;coated vesicle;cytoplasm;cytoplasmic membrane-bounded vesicle;cytoplasmic part;cytoplasmic vesicle;intracellular membrane-bounded organelle;intracellular organelle;intracellular organelle part;intracellular part;macromolecular complex;membrane-bounded organelle;membrane-bounded vesicle;nuclear part;nucleoplasm;nucleoplasm part;nucleus;organelle;orga…		JAB				4	4	4	14.4	14.4	14.4	37.548	0.001139	2.7216	43431000	17	8	0.684879	0.386094	1.41577	O35864	sp|O35864|CSN5_MOUSE	CSN5_MOUSE	109
17.5007	19.4733	19.7861	19.8665	19.5857	19.5708	19.5318	19.8668		binding;calcium ion binding;cation binding;ion binding;metal ion binding	cell part;cytoplasmic membrane-bounded vesicle;cytoplasmic part;cytoplasmic vesicle;endoplasmic reticulum;endoplasmic reticulum lumen;endoplasmic reticulum part;extracellular region;intracellular membrane-bounded organelle;intracellular organelle;intracellular organelle lumen;intracellular organelle part;intracellular part;melanosome;membrane;membrane-bounded organelle;membrane-bounded vesicle;me…		EF-hand_7				5	5	5	23.2	23.2	23.2	37.063	0	9.9874	97318000	16	13	0.371397	-0.482165	-0.855312	O35887	sp|O35887|CALU_MOUSE	CALU_MOUSE	110
21.0455	21.3178	22.2157	21.862	22.003	21.9975	22.108	21.823	biological regulation;biosynthetic process;cellular biosynthetic process;cellular macromolecule metabolic process;cellular metabolic process;cellular nitrogen compound metabolic process;cellular process;macromolecule metabolic process;metabolic process;nitrogen compound metabolic process;nucleic acid metabolic process;nucleobase-containing compound metabolic process;primary metabolic process;regu…	binding;nucleic acid binding;RNA binding;rRNA binding;rRNA primary transcript binding	caveola;cell part;cytoplasm;cytoplasmic part;cytosol;endoplasmic reticulum;intracellular membrane-bounded organelle;intracellular organelle;intracellular part;macromolecular complex;membrane;membrane part;membrane raft;membrane-bounded organelle;mitochondrion;nucleus;organelle;plasma membrane;plasma membrane part;protein complex		PTRF_SDPR				14	14	14	45.7	45.7	45.7	43.953	0	203.4	1487600000	18	81	0.663292	-0.372603	-1.3789	O54724	sp|O54724|CAVN1_MOUSE	CAVN1_MOUSE	112
18.0513	18.5866	18.3521	18.5713	18.3114	18.1207	18.3933	18.4572	carbohydrate metabolic process;cell activation;cellular carbohydrate metabolic process;cellular macromolecule metabolic process;cellular metabolic process;cellular process;cellular protein metabolic process;glycosylation;immune system process;leukocyte activation;lymphocyte activation;macromolecule glycosylation;macromolecule metabolic process;macromolecule modification;metabolic process;peptidyl…	catalytic activity;dolichyl-diphosphooligosaccharide-protein glycotransferase activity;oligosaccharyl transferase activity;transferase activity;transferase activity, transferring glycosyl groups;transferase activity, transferring hexosyl groups	cell part;cytoplasmic part;endoplasmic reticulum;endoplasmic reticulum part;integral to membrane;intracellular membrane-bounded organelle;intracellular organelle;intracellular organelle part;intracellular part;intrinsic to membrane;macromolecular complex;membrane;membrane part;membrane-bounded organelle;oligosaccharyltransferase complex;organelle;organelle part;protein complex	N-Glycan biosynthesis;Protein processing in endoplasmic reticulum;Various types of N-glycan biosynthesis	DDOST_48kD				4	4	4	10	10	10	49.027	0	3.8483	50079000	22	9	0.188787	0.0696812	0.48114	O54734	sp|O54734|OST48_MOUSE	OST48_MOUSE	113
17.9828	18.434	18.6074	18.742	16.4816	18.3335	18.4331	17.2726	biological regulation;biosynthetic process;carboxylic acid biosynthetic process;carboxylic acid metabolic process;cellular biosynthetic process;cellular component assembly;cellular component organization;cellular component organization or biogenesis;cellular ketone metabolic process;cellular lipid metabolic process;cellular macromolecule metabolic process;cellular metabolic process;cellular proce…	adenyl nucleotide binding;adenyl ribonucleotide binding;ADP binding;AMP binding;AMP-activated protein kinase activity;ATP binding;binding;catalytic activity;enzyme binding;kinase activity;kinase binding;nucleotide binding;phosphotransferase activity, alcohol group as acceptor;protein binding;protein kinase activity;protein kinase binding;protein serine/threonine kinase activity;purine nucleotide …	AMP-activated protein kinase complex;cell part;cytoplasmic part;cytosol;extracellular membrane-bounded organelle;extracellular organelle;extracellular region part;extracellular vesicular exosome;intracellular membrane-bounded organelle;intracellular organelle;intracellular organelle part;intracellular part;macromolecular complex;membrane;membrane-bounded organelle;membrane-bounded vesicle;nuclear…	Adipocytokine signaling pathway;Hypertrophic cardiomyopathy (HCM);Insulin signaling pathway	CBS				4	4	4	13.6	13.6	13.6	37.52	0.0011364	2.6952	33164000	21	9	0.821549	0.811322	1.64623	O54950	sp|O54950|AAKG1_MOUSE	AAKG1_MOUSE	114
21.7882	21.6597	21.4656	21.6155	21.5807	21.4333	21.2927	21.7303	cellular macromolecule metabolic process;cellular metabolic process;cellular nitrogen compound metabolic process;cellular process;DNA integration;DNA metabolic process;macromolecule metabolic process;metabolic process;nitrogen compound metabolic process;nucleic acid metabolic process;nucleobase-containing compound metabolic process;primary metabolic process	binding;DNA binding;nucleic acid binding	cell part;chromosome;cytoplasm;extracellular membrane-bounded organelle;extracellular organelle;extracellular region part;extracellular vesicular exosome;intracellular membrane-bounded organelle;intracellular non-membrane-bounded organelle;intracellular organelle;intracellular organelle part;intracellular part;membrane-bounded organelle;membrane-bounded vesicle;non-membrane-bounded organelle;nucl…		BAF				3	3	3	37.1	37.1	37.1	10.102	0	15.393	505630000	6	16	0.484878	0.122999	1.06599	O54962	sp|O54962|BAF_MOUSE	BAF_MOUSE	115
19.219	19.3679	19.6546	19.5676	19.1285	19.2161	19.3065	19.691	alcohol biosynthetic process;alcohol metabolic process;biological regulation;biosynthetic process;carbohydrate biosynthetic process;carbohydrate metabolic process;catabolic process;cellular biosynthetic process;cellular carbohydrate biosynthetic process;cellular carbohydrate metabolic process;cellular lipid metabolic process;cellular metabolic process;cellular process;cellular response to stimulu…	alkali metal ion binding;binding;catalytic activity;cation binding;hydrolase activity;hydrolase activity, acting on ester bonds;identical protein binding;inositol monophosphate phosphatase activity;inositol or phosphatidylinositol phosphatase activity;inositol phosphate phosphatase activity;ion binding;lithium ion binding;magnesium ion binding;manganese ion binding;metal ion binding;phosphatase a…	cell part;cytoplasm;extracellular membrane-bounded organelle;extracellular organelle;extracellular region part;extracellular vesicular exosome;intracellular part;membrane-bounded organelle;membrane-bounded vesicle;organelle;vesicle		Inositol_P				3	3	3	11.2	11.2	11.2	30.436	0.0010787	2.3854	68185000	16	9	0.311343	0.116734	0.738169	O55023	sp|O55023|IMPA1_MOUSE	IMPA1_MOUSE	116
18.7645	18.3573	19.17	19.7988	18.9782	20.8258	19.1423	20.2482	biological regulation;regulation of biological process;regulation of cellular metabolic process;regulation of cellular process;regulation of gene expression;regulation of macromolecule metabolic process;regulation of metabolic process;regulation of nitrogen compound metabolic process;regulation of nucleobase-containing compound metabolic process;regulation of primary metabolic process;regulation …		cell part;cytoplasm;intracellular membrane-bounded organelle;intracellular organelle;intracellular part;membrane;membrane-bounded organelle;nucleus;organelle;plasma membrane		PDZ				10	10	10	11.5	11.5	11.5	147.69	0	20.01	162310000	61	17	0.697888	-0.775947	-1.43792	O55103	sp|O55103|PRAX_MOUSE	PRAX_MOUSE	117
19.4934	19.2644	19.4401	19.5884	19.6686	19.5636	19.2685	19.5488	catabolic process;cellular catabolic process;cellular macromolecule catabolic process;cellular macromolecule metabolic process;cellular metabolic process;cellular process;macromolecule catabolic process;macromolecule metabolic process;metabolic process;modification-dependent macromolecule catabolic process;modification-dependent protein catabolic process;primary metabolic process;proteasomal prot…	catalytic activity;endopeptidase activity;hydrolase activity;peptidase activity;peptidase activity, acting on L-amino acid peptides;threonine-type endopeptidase activity;threonine-type peptidase activity	cell part;centrosome;cytoplasm;cytoplasmic part;cytoskeletal part;cytosol;extracellular membrane-bounded organelle;extracellular organelle;extracellular region part;extracellular vesicular exosome;intracellular membrane-bounded organelle;intracellular non-membrane-bounded organelle;intracellular organelle;intracellular organelle part;intracellular part;macromolecular complex;membrane-bounded orga…	Proteasome	Proteasome				3	3	3	12.5	12.5	12.5	28.532	0.0011614	2.8993	54434000	16	9	0.244682	-0.0657992	-0.601903	O55234	sp|O55234|PSB5_MOUSE	PSB5_MOUSE	121
22.3724	22.3146	22.4683	22.2564	22.7801	22.7118	22.1151	22.8358	actin cytoskeleton organization;actin filament organization;actin filament-based process;anatomical structure development;cellular component organization;cellular component organization at cellular level;cellular component organization or biogenesis;cellular component organization or biogenesis at cellular level;cellular process;cytoskeleton organization;developmental process;heart development;or…	binding;cation binding;cytoskeletal protein binding;ion binding;metal ion binding;protein binding;structural constituent of muscle;structural molecule activity;transition metal ion binding;zinc ion binding	actin cytoskeleton;cell part;contractile fiber part;cytoplasmic part;cytoskeleton;intracellular non-membrane-bounded organelle;intracellular organelle;intracellular part;non-membrane-bounded organelle;organelle;organelle part;Z disc		LIM;PDZ				8	8	8	34.2	34.2	34.2	34.299	0	21.801	1181200000	16	51	0.728012	-0.257786	-1.489	O70209	sp|O70209|PDLI3_MOUSE	PDLI3_MOUSE	122
17.7631	19.2507	19.1968	19.5174	19.2222	19.1902	19.0686	19.4656		binding;nucleic acid binding;RNA binding;translation elongation factor activity;translation factor activity, nucleic acid binding	cell part;cytoplasm;cytoplasmic part;eukaryotic translation elongation factor 1 complex;intracellular part;macromolecular complex;protein complex		EF-1_beta_acid;EF1_GNE				7	7	6	55.6	55.6	50.7	24.693	0	23.12	87707000	12	16	0.318897	-0.304676	-0.753169	O70251	sp|O70251|EF1B_MOUSE	EF1B_MOUSE	124
18.8447	20.8214	20.6253	20.6693	20.2756	20.3876	20.0646	20.3017	cellular component organization;cellular component organization at cellular level;cellular component organization or biogenesis;cellular component organization or biogenesis at cellular level;cellular process;chromatin organization;chromosome organization;developmental process;gamete generation;male gamete generation;multicellular organismal development;multicellular organismal process;multicellu…	antioxidant activity;catalytic activity;glutathione peroxidase activity;oxidoreductase activity;oxidoreductase activity, acting on paired donors, with incorporation or reduction of molecular oxygen;oxidoreductase activity, acting on peroxide as acceptor;peroxidase activity;phospholipid-hydroperoxide glutathione peroxidase activity	cell part;cytoplasmic part;cytosol;envelope;extracellular membrane-bounded organelle;extracellular organelle;extracellular region part;extracellular vesicular exosome;intracellular membrane-bounded organelle;intracellular organelle;intracellular organelle part;intracellular part;membrane;membrane-bounded organelle;membrane-bounded vesicle;mitochondrial inner membrane;mitochondrial membrane;mitoch…	Glutathione metabolism	GSHPx				3	3	3	18.3	18.3	18.3	22.228	0	5.2506	107410000	12	12	0.0123043	-0.017231	-0.0365025	O70325	sp|O70325|GPX4_MOUSE	GPX4_MOUSE	125
18.4268	18.2049	21.1464	19.6821	19.6064	19.1601	20.5437	19.4507	amine metabolic process;biological adhesion;cation transport;cell adhesion;cellular process;establishment of localization;ion transport;metabolic process;nitrogen compound metabolic process;response to antibiotic;response to chemical stimulus;response to stimulus;transport	aliphatic-amine oxidase activity;aminoacetone:oxygen oxidoreductase(deaminating) activity;binding;calcium ion binding;catalytic activity;cation binding;cation channel activity;cation transmembrane transporter activity;channel activity;cofactor binding;copper ion binding;ion binding;ion channel activity;ion transmembrane transporter activity;metal ion binding;oxidoreductase activity;oxidoreductase…	cell part;cell projection;cell surface;cytoplasm;cytoplasmic part;early endosome;endoplasmic reticulum;endosome;Golgi apparatus;integral to membrane;intracellular membrane-bounded organelle;intracellular organelle;intracellular part;intrinsic to membrane;membrane;membrane part;membrane-bounded organelle;microvillus;organelle;plasma membrane	beta-Alanine metabolism;Glycine, serine and threonine metabolism;Isoquinoline alkaloid biosynthesis;Phenylalanine metabolism;Tropane, piperidine and pyridine alkaloid biosynthesis;Tyrosine metabolism	Cu_amine_oxid;Cu_amine_oxidN2;Cu_amine_oxidN3				9	9	9	20	20	20	84.533	0	15.838	218530000	33	25	0.170181	-0.325168	-0.439332	O70423	sp|O70423|AOC3_MOUSE	AOC3_MOUSE	126
18.4189	19.0531	19.5707	19.34	19.4694	19.3653	19.1864	19.0191	catabolic process;cellular catabolic process;cellular macromolecule catabolic process;cellular macromolecule metabolic process;cellular metabolic process;cellular process;macromolecule catabolic process;macromolecule metabolic process;metabolic process;modification-dependent macromolecule catabolic process;modification-dependent protein catabolic process;primary metabolic process;proteasomal prot…	catalytic activity;endopeptidase activity;hydrolase activity;peptidase activity;peptidase activity, acting on L-amino acid peptides;threonine-type endopeptidase activity;threonine-type peptidase activity	cell part;cytoplasm;cytoplasmic part;cytosol;extracellular membrane-bounded organelle;extracellular organelle;extracellular region part;extracellular vesicular exosome;intracellular membrane-bounded organelle;intracellular organelle;intracellular part;macromolecular complex;membrane-bounded organelle;membrane-bounded vesicle;nucleus;organelle;proteasome complex;proteasome core complex;proteasome …	Proteasome	Proteasome;Proteasome_A_N				4	4	4	15.3	15.3	15.3	28.405	0.0012063	3.2214	84147000	13	17	0.249887	-0.164396	-0.61282	O70435	sp|O70435|PSA3_MOUSE	PSA3_MOUSE	127
20.68	20.3506	20.655	20.4565	20.4667	20.9725	20.5033	20.578	actin cytoskeleton organization;actin filament organization;actin filament-based process;actomyosin structure organization;adult heart development;anatomical structure development;anatomical structure formation involved in morphogenesis;anatomical structure morphogenesis;anterior/posterior pattern specification;cardiac muscle adaptation;cardiac muscle contraction;cardiac muscle fiber development;…	binding;binding, bridging;cytoskeletal protein binding;FATZ binding;ion channel binding;protein binding;protein binding, bridging;protein domain specific binding;structural constituent of muscle;structural molecule activity;titin binding;titin Z domain binding	cell part;contractile fiber part;cytoplasmic part;I band;intracellular part;organelle part;Z disc		Telethonin				5	5	5	37.1	37.1	37.1	19.077	0	28.17	326130000	13	28	0.278174	-0.0946074	-0.671292	O70548	sp|O70548|TELT_MOUSE	TELT_MOUSE	130
19.2805	19.2983	18.8906	17.5198	19.5939	19.7862	19.3428	19.841	acetyl-CoA biosynthetic process;acetyl-CoA biosynthetic process from pyruvate;acetyl-CoA metabolic process;alcohol metabolic process;biological regulation;biosynthetic process;carbohydrate homeostasis;carbohydrate metabolic process;carboxylic acid metabolic process;cation homeostasis;cell communication;cell surface receptor linked signaling pathway;cellular biosynthetic process;cellular carbohydr…	adenyl nucleotide binding;adenyl ribonucleotide binding;ATP binding;binding;catalytic activity;kinase activity;nucleotide binding;phosphotransferase activity, alcohol group as acceptor;protein kinase activity;protein serine/threonine/tyrosine kinase activity;purine nucleotide binding;purine ribonucleoside triphosphate binding;purine ribonucleotide binding;pyruvate dehydrogenase (acetyl-transferri…	cell part;cytoplasmic part;intracellular membrane-bounded organelle;intracellular organelle;intracellular organelle lumen;intracellular organelle part;intracellular part;membrane;membrane-bounded organelle;membrane-enclosed lumen;mitochondrial inner membrane;mitochondrial matrix;mitochondrial membrane;mitochondrial part;mitochondrion;organelle;organelle inner membrane;organelle lumen;organelle me…		BCDHK_Adom3;HATPase_c				4	4	4	14.1	14.1	14.1	46.596	0	10.61	50422000	23	9	1.0678	-0.893671	-2.05585	O70571	sp|O70571|PDK4_MOUSE	PDK4_MOUSE	131
19.1864	19.3007	19.6798	19.8397	17.2557	19.7354	19.4858	18.1984	calcium ion transmembrane transport;calcium ion transport;cation transport;cellular process;divalent inorganic cation transport;divalent metal ion transport;establishment of localization;establishment of localization in cell;intracellular transport;ion transmembrane transport;ion transport;metal ion transport;sarcoplasmic reticulum calcium ion transport;transmembrane transport;transport	calcium channel activity;cation channel activity;cation transmembrane transporter activity;channel activity;gated channel activity;ion channel activity;ion transmembrane transporter activity;passive transmembrane transporter activity;substrate-specific channel activity;substrate-specific transmembrane transporter activity;substrate-specific transporter activity;transmembrane transporter activity;…	calcium channel complex;cation channel complex;cell part;ion channel complex;macromolecular complex;membrane part;plasma membrane part;protein complex;voltage-gated calcium channel complex	Arrhythmogenic right ventricular cardiomyopathy (ARVC);Cardiac muscle contraction;Dilated cardiomyopathy;Hypertrophic cardiomyopathy (HCM);MAPK signaling pathway	Claudin_2				2	2	2	12.1	12.1	12.1	25.12	0	11.856	121980000	4	5	0.669652	0.832797	1.38978	O70578	sp|O70578|CCG1_MOUSE	CCG1_MOUSE	132
23.7708	23.9809	23.5545	23.6073	23.5098	23.6092	23.3206	23.3865	biological regulation;cellular process;establishment of localization;establishment of localization in cell;establishment of protein localization;intracellular protein transmembrane transport;intracellular protein transport;intracellular transport;protein transmembrane transport;protein transport;regulation of biological process;regulation of glucose import;regulation of glucose transport;regulati…		cell part;cytoplasmic part;endoplasmic reticulum;endoplasmic reticulum membrane;endoplasmic reticulum part;integral to membrane;intracellular membrane-bounded organelle;intracellular organelle;intracellular organelle part;intracellular part;intrinsic to membrane;membrane;membrane part;membrane-bounded organelle;organelle;organelle membrane;organelle part;organelle subcompartment;plasma membrane p…		Reticulon				5	5	5	17.2	17.2	17.2	51.346	0	162.57	2547300000	14	33	1.24623	0.27186	2.3543	O70622	sp|O70622|RTN2_MOUSE	RTN2_MOUSE	134
18.0843	18.8107	19.3965	19.1221	19.0938	19.0754	19.4628	19.0262	biological adhesion;cell adhesion;cell-matrix adhesion;cell-substrate adhesion;cellular process	binding;calcium ion binding;cation binding;ion binding;metal ion binding	basement membrane;cell part;cell surface;extracellular matrix;extracellular matrix part;extracellular membrane-bounded organelle;extracellular organelle;extracellular region;extracellular region part;extracellular vesicular exosome;membrane-bounded organelle;membrane-bounded vesicle;organelle;proteinaceous extracellular matrix;vesicle		EGF_CA;G2F;Ldl_recept_b;NIDO;Thyroglobulin_1				5	5	5	5.3	5.3	5.3	153.91	0	7.6017	56169000	58	11	0.468543	-0.311145	-1.03636	O88322	sp|O88322|NID2_MOUSE	NID2_MOUSE	135
19.1847	20.4439	20.3074	20.1202	20.1385	20.2339	20.0232	20.2625	actin cytoskeleton organization;actin filament-based process;actomyosin structure organization;biological regulation;cellular chemical homeostasis;cellular component organization;cellular component organization at cellular level;cellular component organization or biogenesis;cellular component organization or biogenesis at cellular level;cellular homeostasis;cellular ion homeostasis;cellular proce…	actin binding;binding;cytoskeletal protein binding;protein binding	actin cytoskeleton;actin filament;cell junction;cell part;cell projection;cytoplasm;cytoskeletal part;cytoskeleton;extracellular membrane-bounded organelle;extracellular organelle;extracellular region part;extracellular vesicular exosome;intracellular non-membrane-bounded organelle;intracellular organelle;intracellular organelle part;intracellular part;macromolecular complex;membrane-bounded orga…		WD40				16	16	16	42.7	42.7	42.7	66.406	0	32.031	428140000	30	56	0.206357	-0.150445	-0.51984	O88342	sp|O88342|WDR1_MOUSE	WDR1_MOUSE	136
20.6698	21.1511	21.4514	20.1639	19.8171	20.8676	21.0799	22.4583	biological regulation;multicellular organismal process;muscle contraction;muscle system process;negative regulation of biological process;negative regulation of multicellular organismal process;negative regulation of muscle contraction;regulation of biological process;regulation of multicellular organismal process;regulation of muscle adaptation;regulation of muscle contraction;regulation of musc…	binding;cytoskeletal protein binding;protein binding;tropomyosin binding	cell part;contractile fiber part;cytoplasmic part;cytoskeletal part;intracellular organelle part;intracellular part;macromolecular complex;organelle part;protein complex;troponin complex		Troponin				7	4	4	22.1	17.9	17.9	31.344	0	6.2788	292160000	8	19	0.119899	-0.196703	-0.321477	O88346	sp|O88346|TNNT1_MOUSE	TNNT1_MOUSE	137
19.4671	20.0716	19.9788	20.3124	19.9944	19.8966	20.0471	19.8522	macromolecule metabolic process;metabolic process;primary metabolic process;protein metabolic process;proteolysis	binding;calcium ion binding;calcium-dependent cysteine-type endopeptidase activity;catalytic activity;cation binding;cysteine-type endopeptidase activity;cysteine-type peptidase activity;endopeptidase activity;hydrolase activity;ion binding;metal ion binding;peptidase activity;peptidase activity, acting on L-amino acid peptides	cell part;cytoplasm;cytoplasmic part;cytosol;extracellular membrane-bounded organelle;extracellular organelle;extracellular region part;extracellular vesicular exosome;intracellular part;membrane;membrane-bounded organelle;membrane-bounded vesicle;organelle;plasma membrane;vesicle		EF-hand_6				7	7	7	44.2	44.2	44.2	28.463	0	15.717	218010000	11	20	0.0183018	0.00989389	0.05394	O88456	sp|O88456|CPNS1_MOUSE	CPNS1_MOUSE	140
17.2817	18.1265	18.7525	17.9609	17.4788	18.495	18.4959	18.688	cellular component movement;cellular process;establishment of localization;microtubule-based movement;microtubule-based process;transport	catalytic activity;hydrolase activity;hydrolase activity, acting on acid anhydrides;hydrolase activity, acting on acid anhydrides, in phosphorus-containing anhydrides;motor activity;nucleoside-triphosphatase activity;pyrophosphatase activity	cell part;cytoplasmic dynein complex;cytoplasmic part;cytoskeletal part;dynein complex;intracellular organelle part;intracellular part;macromolecular complex;microtubule;microtubule associated complex;organelle;organelle part;protein complex;vesicle	Phagosome;Vasopressin-regulated water reabsorption	Dynein_IC2;WD40				2	2	2	3.9	3.9	3.9	68.393	0.0058766	1.8287	18612000	20	6	0.260522	-0.259022	-0.63497	O88487	sp|O88487|DC1I2_MOUSE	DC1I2_MOUSE	141
21.4704	21.2689	22.0988	21.7305	21.8366	21.5069	22.5321	21.9277			cell part;cytoplasm;cytoplasmic part;intracellular part;lipid particle;membrane;plasma membrane		Perilipin				16	16	16	36.1	36.1	36.1	139.41	0	121.64	520110000	100	46	0.507471	-0.308689	-1.10664	O88492	sp|O88492|PLIN4_MOUSE	PLIN4_MOUSE	142
19.1966	19.4303	19.4055	19.3928	19.3604	19.2505	19.1964	19.1602	biological regulation;cellular macromolecule metabolic process;cellular metabolic process;cellular nitrogen compound metabolic process;cellular process;establishment of localization;establishment of RNA localization;macromolecule metabolic process;metabolic process;mRNA metabolic process;mRNA processing;negative regulation of biological process;negative regulation of biosynthetic process;negative…	binding;DNA binding;nucleic acid binding;nucleotide binding;RNA binding;sequence-specific DNA binding;single-stranded DNA binding;single-stranded telomeric DNA binding;structure-specific DNA binding;telomeric DNA binding	catalytic step 2 spliceosome;cell part;cytoplasm;intracellular membrane-bounded organelle;intracellular organelle;intracellular organelle part;intracellular part;macromolecular complex;membrane;membrane-bounded organelle;nuclear part;nucleoplasm;nucleus;organelle;organelle part;ribonucleoprotein complex;spliceosomal complex		RRM_1				6	6	6	19.3	19.3	19.3	37.402	0	6.0636	127060000	20	15	0.824838	0.114429	1.65173	O88569	sp|O88569|ROA2_MOUSE	ROA2_MOUSE	145
19.7467	19.4537	19.4553	19.7738	19.2847	19.2493	19.2589	19.6637	anatomical structure development;biological regulation;blastocyst development;catabolic process;cellular catabolic process;cellular macromolecule catabolic process;cellular macromolecule metabolic process;cellular metabolic process;cellular process;developmental process;ER-associated protein catabolic process;macromolecule catabolic process;macromolecule metabolic process;metabolic process;modifi…	adenyl nucleotide binding;adenyl ribonucleotide binding;ATP binding;binding;nucleotide binding;protein binding;purine nucleotide binding;purine ribonucleoside triphosphate binding;purine ribonucleotide binding;ribonucleotide binding;TBP-class protein binding;transcription factor binding	cell part;cytoplasmic mRNA processing body;cytoplasmic part;cytosolic part;cytosolic proteasome complex;intracellular membrane-bounded organelle;intracellular non-membrane-bounded organelle;intracellular organelle;intracellular organelle part;intracellular part;macromolecular complex;membrane;membrane-bounded organelle;non-membrane-bounded organelle;nuclear part;nuclear proteasome complex;nucleus…	Proteasome	AAA				5	5	5	15.2	15.2	15.2	49.548	0	7.4111	127550000	27	20	0.926317	0.243228	1.82079	O88685	sp|O88685|PRS6A_MOUSE	PRS6A_MOUSE	147
17.919	18.9593	19.4809	19.1989	19.0796	19.0157	19.0737	19.2001	2-oxoglutarate metabolic process;acetyl-CoA catabolic process;acetyl-CoA metabolic process;amine metabolic process;anatomical structure development;biological regulation;carbohydrate metabolic process;carboxylic acid metabolic process;catabolic process;cellular aldehyde metabolic process;cellular amine metabolic process;cellular amino acid metabolic process;cellular carbohydrate metabolic process…	binding;catalytic activity;cation binding;coenzyme binding;cofactor binding;identical protein binding;ion binding;isocitrate dehydrogenase (NADP+) activity;isocitrate dehydrogenase activity;magnesium ion binding;metal ion binding;NAD binding;NADP binding;nucleotide binding;oxidoreductase activity;oxidoreductase activity, acting on CH-OH group of donors;oxidoreductase activity, acting on the CH-OH…	cell part;cytoplasm;cytoplasmic part;cytosol;extracellular membrane-bounded organelle;extracellular organelle;extracellular region part;extracellular vesicular exosome;intracellular membrane-bounded organelle;intracellular organelle;intracellular part;membrane-bounded organelle;membrane-bounded vesicle;microbody;mitochondrion;organelle;peroxisome;vesicle	Carbon fixation pathways in prokaryotes;Citrate cycle (TCA cycle);Glutathione metabolism;Peroxisome	Iso_dh				7	6	6	19.8	17.6	17.6	46.674	0	8.3078	105590000	26	14	0.239726	-0.202753	-0.591458	O88844	sp|O88844|IDHC_MOUSE	IDHC_MOUSE	150
26.4213	26.5741	26.5962	26.7112	26.5668	26.5393	26.4099	26.3404	multicellular organismal process;muscle contraction;muscle system process;system process	actin binding;actin filament binding;binding;binding, bridging;calcium ion binding;cation binding;cytoskeletal protein binding;identical protein binding;ion binding;metal ion binding;protein binding;protein binding, bridging;protein dimerization activity;protein homodimerization activity	brush border;cell part;cell projection;contractile fiber part;cytoplasmic part;cytoskeletal part;intracellular organelle part;intracellular part;organelle part;sarcomere;striated muscle thin filament;Z disc	Adherens junction;Amoebiasis;Arrhythmogenic right ventricular cardiomyopathy (ARVC);Focal adhesion;Leukocyte transendothelial migration;Regulation of actin cytoskeleton;Systemic lupus erythematosus;Tight junction	CH;EFhand_Ca_insen;Spectrin				62	62	48	78.3	78.3	63.7	103.04	0	323.31	120250000000	53	797	0.671357	0.111606	1.3927	O88990	sp|O88990|ACTN3_MOUSE	ACTN3_MOUSE	151
18.0884	19.5924	20.0442	19.6108	19.442	19.8146	19.4588	19.4273	adult behavior;alcohol catabolic process;alcohol metabolic process;behavior;behavioral response to ethanol;biological regulation;carboxylic acid metabolic process;catabolic process;cellular hormone metabolic process;cellular ketone metabolic process;cellular lipid metabolic process;cellular metabolic process;cellular process;diterpenoid metabolic process;ethanol catabolic process;ethanol metaboli…	alcohol dehydrogenase (NAD) activity;binding;catalytic activity;cation binding;identical protein binding;ion binding;metal ion binding;oxidoreductase activity;oxidoreductase activity, acting on CH-OH group of donors;oxidoreductase activity, acting on the CH-OH group of donors, NAD or NADP as acceptor;protein binding;protein dimerization activity;protein homodimerization activity;transition metal …	cell part;cytoplasmic part;intracellular;intracellular membrane-bounded organelle;intracellular organelle;intracellular part;membrane-bounded organelle;mitochondrion;organelle	Drug metabolism - cytochrome P450;Fatty acid metabolism;Glycolysis / Gluconeogenesis;Metabolism of xenobiotics by cytochrome P450;Retinol metabolism;Tyrosine metabolism	ADH_N;ADH_zinc_N				4	4	4	18.1	18.1	18.1	39.771	0	19.073	125150000	17	13	0.179499	-0.201712	-0.460381	P00329	sp|P00329|ADH1_MOUSE	ADH1_MOUSE	154
21.6342	21.72	21.3205	21.8521	21.6296	21.3284	21.7051	20.9458	aerobic respiration;cellular metabolic process;cellular process;cellular respiration;energy derivation by oxidation of organic compounds;generation of precursor metabolites and energy;metabolic process;oxidation-reduction process;oxidative phosphorylation;phosphate-containing compound metabolic process;phosphorus metabolic process;phosphorylation	binding;catalytic activity;cation binding;cation transmembrane transporter activity;cytochrome-c oxidase activity;heme binding;heme-copper terminal oxidase activity;hydrogen ion transmembrane transporter activity;inorganic cation transmembrane transporter activity;ion binding;ion transmembrane transporter activity;iron ion binding;metal ion binding;monovalent inorganic cation transmembrane transp…	cell part;cytoplasmic part;integral to membrane;intracellular organelle part;intracellular part;intrinsic to membrane;macromolecular complex;membrane;membrane part;mitochondrial inner membrane;mitochondrial membrane;mitochondrial part;organelle inner membrane;organelle membrane;organelle part;protein complex;respiratory chain complex IV		COX1				4	4	4	13.8	13.8	13.8	56.909	0	43.764	314940000	5	17	0.510842	0.22947	1.11267	P00397	sp|P00397|COX1_MOUSE	COX1_MOUSE	155
24.1563	23.9362	24.2117	24.2487	24.2213	24.0292	23.9424	24.241	cellular metabolic process;cellular process;electron transport chain;generation of precursor metabolites and energy;metabolic process;oxidation-reduction process	binding;catalytic activity;cation binding;cation transmembrane transporter activity;copper ion binding;cytochrome-c oxidase activity;heme-copper terminal oxidase activity;hydrogen ion transmembrane transporter activity;inorganic cation transmembrane transporter activity;ion binding;ion transmembrane transporter activity;metal ion binding;monovalent inorganic cation transmembrane transporter activ…	cell part;cytoplasmic part;extracellular membrane-bounded organelle;extracellular organelle;extracellular region part;extracellular vesicular exosome;integral to membrane;intracellular membrane-bounded organelle;intracellular organelle;intracellular organelle part;intracellular part;intrinsic to membrane;macromolecular complex;membrane;membrane part;membrane-bounded organelle;membrane-bounded ves…	Alzheimer's disease;Cardiac muscle contraction;Huntington's disease;Oxidative phosphorylation;Parkinson's disease	COX2;COX2_TM				5	5	5	26.4	26.4	26.4	25.976	0	136.48	6673100000	8	168	0.108621	0.0297475	0.293928	P00405	sp|P00405|COX2_MOUSE	COX2_MOUSE	156
20.8461	21.2514	20.9615	21.2386	21.441	20.6371	22.1004	20.9617	anatomical structure development;anatomical structure morphogenesis;biological regulation;carbon dioxide transport;cation homeostasis;cellular cation homeostasis;cellular chemical homeostasis;cellular homeostasis;cellular ion homeostasis;cellular metabolic process;cellular monovalent inorganic cation homeostasis;cellular process;cellular response to fluid shear stress;cellular response to stimulu…	arylesterase activity;binding;carbonate dehydratase activity;carbon-oxygen lyase activity;carboxylic ester hydrolase activity;catalytic activity;cation binding;hydrolase activity;hydrolase activity, acting on ester bonds;hydro-lyase activity;ion binding;lyase activity;metal ion binding;transition metal ion binding;zinc ion binding	apical part of cell;axon;basolateral plasma membrane;cell part;cell projection;cytoplasm;cytoplasmic part;cytosol;extracellular membrane-bounded organelle;extracellular organelle;extracellular region part;extracellular space;extracellular vesicular exosome;intracellular part;membrane;membrane part;membrane-bounded organelle;membrane-bounded vesicle;microvillus;myelin sheath;neuron projection;orga…	Nitrogen metabolism	Carb_anhydrase				8	8	8	45.8	45.8	45.8	29.032	0	28.699	645960000	13	35	0.258702	-0.210662	-0.631194	P00920	sp|P00920|CAH2_MOUSE	CAH2_MOUSE	158
19.1623	18.9923	18.8803	19.1565	18.9216	19.2411	19.1853	18.7348	activation of immune response;biological regulation;carboxylic acid metabolic process;cellular ketone metabolic process;cellular lipid metabolic process;cellular metabolic process;cellular process;complement activation;complement activation, alternative pathway;complement activation, classical pathway;defense response;fatty acid metabolic process;humoral immune response;immune effector process;im…	binding;C5a anaphylatoxin chemotactic receptor binding;C5L2 anaphylatoxin chemotactic receptor binding;endopeptidase inhibitor activity;endopeptidase regulator activity;enzyme inhibitor activity;enzyme regulator activity;G-protein-coupled receptor binding;peptidase inhibitor activity;peptidase regulator activity;protein binding;receptor binding	blood microparticle;extracellular membrane-bounded organelle;extracellular organelle;extracellular region part;extracellular space;extracellular vesicular exosome;membrane-bounded organelle;membrane-bounded vesicle;organelle;vesicle	Chagas disease (American trypanosomiasis);Complement and coagulation cascades;ko05152;Leishmaniasis;Phagosome;Staphylococcus aureus infection;Systemic lupus erythematosus	A2M;A2M_comp;A2M_N;A2M_N_2;A2M_recep;ANATO;NTR;Thiol-ester_cl				11	11	11	8.6	8.6	8.6	186.48	0	16.184	159610000	104	24	0.0712537	0.0271726	0.199201	P01027	sp|P01027|CO3_MOUSE	CO3_MOUSE	159
20.7539	20.9618	21.6934	20.0872	21.0867	20.9095	21.9524	20.8338		antigen binding;binding	cell part;membrane;plasma membrane		C1-set				2	2	2	17.8	17.8	17.8	11.934	0	21.696	243310000	4	10	0.325794	-0.321528	-0.766794	P01837	sp|P01837|IGKC_MOUSE	IGKC_MOUSE	163
19.3335	18.4383	17.645	18.5381	18.664	19.8811	20.829	18.9433		antigen binding;binding	extracellular region		C1-set				3	3	3	14.6	14.6	14.6	36.595	0	7.2922	75262000	10	8	0.923762	-1.09064	-1.81654	P01864	sp|P01864|GCAB_MOUSE	GCAB_MOUSE	164
18.0351	19.7445	19.0315	17.9994	19.4786	19.6142	20.5837	19.4749		antigen binding;binding	cell part;extracellular region;integral to membrane;intrinsic to membrane;membrane;membrane part;plasma membrane		C1-set				3	3	3	10.6	10.6	10.6	44.259	0	3.5526	79003000	13	12	1.13854	-1.08523	-2.17373	P01867	sp|P01867|IGG2B_MOUSE	IGG2B_MOUSE	165
26.822	27.3036	27.243	27.3255	27.6932	27.109	28.2868	26.8557	response to chemical stimulus;response to organic substance;response to stilbenoid;response to stimulus	binding;cation binding;heme binding;ion binding;iron ion binding;metal ion binding;oxygen binding;oxygen transporter activity;substrate-specific transporter activity;tetrapyrrole binding;transition metal ion binding;transporter activity	cell part;cytoplasmic part;cytosolic part;hemoglobin complex;intracellular part;macromolecular complex;myelin sheath;protein complex		Globin				7	7	5	62.7	62.7	56.3	15.085	0	323.31	86935000000	8	380	0.404399	-0.312624	-0.917851	P01942	sp|P01942|HBA_MOUSE	HBA_MOUSE	167
21.2243	21.8776	22.3268	21.7682	22.1161	21.3439	22.9462	21.0562		binding;cation binding;heme binding;ion binding;iron ion binding;metal ion binding;oxygen binding;oxygen transporter activity;substrate-specific transporter activity;tetrapyrrole binding;transition metal ion binding;transporter activity	cell part;cytoplasmic part;cytosolic part;hemoglobin complex;intracellular part;macromolecular complex;myelin sheath;protein complex	African trypanosomiasis;Malaria	Globin				8	8	3	70.1	70.1	34.7	15.84	0	323.31	766410000	11	13	0.0483154	-0.0663705	-0.138054	P02088	sp|P02088|HBB1_MOUSE	HBB1_MOUSE	168
19.4288	18.9622	19.1187	18.5604	19.1077	19.6769	19.8393	19.322	anatomical structure development;anatomical structure morphogenesis;basement membrane organization;blood vessel morphogenesis;brain development;branching morphogenesis of a tube;cell differentiation;cellular component organization;cellular component organization at cellular level;cellular component organization or biogenesis;cellular component organization or biogenesis at cellular level;cellular…	binding;extracellular matrix structural constituent;growth factor binding;platelet-derived growth factor binding;protein binding;structural molecule activity	basement membrane;collagen;collagen type IV;extracellular matrix;extracellular matrix part;extracellular region;extracellular region part;sheet-forming collagen	Amoebiasis;ECM-receptor interaction;Focal adhesion;Pathways in cancer;Protein digestion and absorption;Small cell lung cancer	C4;Collagen				3	3	3	2.7	2.7	2.7	160.68	0	3.5002	57154000	76	7	0.980581	-0.468956	-1.91093	P02463	sp|P02463|CO4A1_MOUSE	CO4A1_MOUSE	171
27.7856	24.8034	25.1743	25.1951	25.4504	25.3096	25.2391	26.8774									14	13	11	23.7	21.4	18.9	69.293	0	35.557	5811200000	40	67	0.00869299	0.0204568	0.0258927	P02769	sp|P02769|ALBU_BOVIN;CON__P02769	ALBU_BOVIN	2
20.4362	19.811	20.1292	20.4757	20.3254	20.1833	20.0887	20.589	cellular metabolic process;cellular process;electron transport chain;generation of precursor metabolites and energy;metabolic process;mitochondrial electron transport, NADH to ubiquinone;oxidation-reduction process;respiratory electron transport chain	catalytic activity;NADH dehydrogenase (quinone) activity;NADH dehydrogenase (ubiquinone) activity;NADH dehydrogenase activity;oxidoreductase activity;oxidoreductase activity, acting on NADH or NADPH;oxidoreductase activity, acting on NADH or NADPH, quinone or similar compound as acceptor	cell part;cytoplasmic part;integral to membrane;intracellular membrane-bounded organelle;intracellular organelle;intracellular organelle part;intracellular part;intrinsic to membrane;macromolecular complex;membrane part;membrane-bounded organelle;mitochondrial membrane part;mitochondrial part;mitochondrial respiratory chain complex I;mitochondrion;NADH dehydrogenase complex;organelle;organelle pa…	Oxidative phosphorylation;Parkinson's disease	Oxidored_q1;Oxidored_q5_N				4	4	4	14.6	14.6	14.6	51.881	0	82.974	296710000	12	11	0.171207	-0.08359	-0.441662	P03911	sp|P03911|NU4M_MOUSE	NU4M_MOUSE	176
20.6546	19.7968	20.5314	20.5538	20.3707	20.3675	19.9459	20.5775	ATP synthesis coupled electron transport;cellular metabolic process;cellular process;electron transport chain;generation of precursor metabolites and energy;metabolic process;oxidation-reduction process;respiratory electron transport chain	catalytic activity;NADH dehydrogenase (quinone) activity;NADH dehydrogenase (ubiquinone) activity;NADH dehydrogenase activity;oxidoreductase activity;oxidoreductase activity, acting on NADH or NADPH;oxidoreductase activity, acting on NADH or NADPH, quinone or similar compound as acceptor	cell part;cytoplasmic part;integral to membrane;intracellular organelle part;intracellular part;intrinsic to membrane;membrane;membrane part;mitochondrial inner membrane;mitochondrial membrane;mitochondrial part;organelle inner membrane;organelle membrane;organelle part;respiratory chain		NADH5_C;Oxidored_q1;Oxidored_q1_N				4	4	4	9.9	9.9	9.9	68.474	0	5.378	158940000	13	12	0.106602	0.0687618	0.288949	P03921	sp|P03921|NU5M_MOUSE	NU5M_MOUSE	177
22.852	22.8791	22.841	22.6616	23.0675	22.7872	22.762	22.732	ATP biosynthetic process;ATP metabolic process;ATP synthesis coupled proton transport;biosynthetic process;cation transport;cellular biosynthetic process;cellular metabolic process;cellular nitrogen compound biosynthetic process;cellular nitrogen compound metabolic process;cellular process;energy coupled proton transport, down electrochemical gradient;establishment of localization;heterocycle bio…	cation transmembrane transporter activity;hydrogen ion transmembrane transporter activity;inorganic cation transmembrane transporter activity;ion transmembrane transporter activity;monovalent inorganic cation transmembrane transporter activity;substrate-specific transmembrane transporter activity;substrate-specific transporter activity;transmembrane transporter activity;transporter activity	cell part;cytoplasmic part;integral to membrane;intracellular membrane-bounded organelle;intracellular organelle;intracellular organelle part;intracellular part;intrinsic to membrane;macromolecular complex;membrane part;membrane-bounded organelle;mitochondrial membrane part;mitochondrial part;mitochondrial proton-transporting ATP synthase complex;mitochondrial proton-transporting ATP synthase com…	Alzheimer's disease;Huntington's disease;Oxidative phosphorylation;Parkinson's disease	ATP-synt_8				2	2	2	34.3	34.3	34.3	7.7662	0	13.878	1239500000	3	16	0.116018	-0.0287385	-0.312047	P03930	sp|P03930|ATP8_MOUSE	ATP8_MOUSE	178
20.7758	21.1014	22.6216	20.2874	20.1313	20.5837	20.2075	18.5189		antigen binding;binding	cell part;extracellular region;integral to membrane;intrinsic to membrane;membrane;membrane part;plasma membrane		C1-set				7	7	7	23.6	23.6	23.6	43.929	0	8.3062	298140000	18	11	1.01192	1.33617	1.96298	P03987	sp|P03987|IGHG3_MOUSE	IGHG3_MOUSE	180
22.8467	23.181	24.6381	23.7996	23.96	23.817	24.9232	23.8197	biological regulation;brown fat cell differentiation;cell differentiation;cellular developmental process;cellular process;cellular response to chemical stimulus;cellular response to inorganic substance;cellular response to lithium ion;cellular response to metal ion;cellular response to stimulus;chemical homeostasis;cholesterol homeostasis;cytokine production;developmental process;fat cell differe…	binding;lipid binding;transporter activity	cell part;cytoplasm;extracellular membrane-bounded organelle;extracellular organelle;extracellular region part;extracellular vesicular exosome;intracellular organelle part;intracellular part;membrane-bounded organelle;membrane-bounded vesicle;nuclear part;nucleoplasm;organelle;organelle part;vesicle	PPAR signaling pathway	Lipocalin				9	9	9	67.4	67.4	67.4	14.65	0	46.061	5405100000	8	97	0.492922	-0.513624	-1.0805	P04117	sp|P04117|FABP4_MOUSE	FABP4_MOUSE	182
26.3314	26.4404	26.4962	26.2323	26.084	26.5802	26.1095	26.6788	anatomical structure development;brown fat cell differentiation;cell differentiation;cellular developmental process;cellular process;developmental process;enucleate erythrocyte differentiation;erythrocyte differentiation;fat cell differentiation;heart development;multicellular organismal process;muscle contraction;muscle system process;myeloid cell differentiation;organ development;response to ch…	binding;cation binding;heme binding;ion binding;iron ion binding;metal ion binding;oxygen binding;oxygen transporter activity;substrate-specific transporter activity;tetrapyrrole binding;transition metal ion binding;transporter activity	extracellular membrane-bounded organelle;extracellular organelle;extracellular region part;extracellular vesicular exosome;membrane-bounded organelle;membrane-bounded vesicle;organelle;vesicle		Globin				9	9	9	67.5	67.5	67.5	17.069	0	323.31	31339000000	7	265	0.0246203	0.0119557	0.0720725	P04247	sp|P04247|MYG_MOUSE	MYG_MOUSE	183
22.227	20.5826	21.3252	22.2827	21.4315	23.126	22.2091	23.0402	aging;anatomical structure development;axon ensheathment;biological regulation;cellular component organization;cellular component organization or biogenesis;cellular process;developmental process;ensheathment of neurons;membrane organization;myelination;negative regulation of axonogenesis;negative regulation of biological process;negative regulation of cell development;negative regulation of cell…	binding;enzyme binding;protease binding;protein binding;structural constituent of myelin sheath;structural molecule activity	axon part;cell body;cell part;cell periphery;cell projection;cell projection part;compact myelin;cytoplasm;internode region of axon;intracellular membrane-bounded organelle;intracellular organelle;intracellular part;membrane;membrane-bounded organelle;myelin sheath;neuronal cell body;nucleus;organelle;plasma membrane		Myelin_MBP				4	4	4	17.6	17.6	17.6	27.167	0	8.7544	1102600000	9	53	0.729704	-0.847272	-1.49186	P04370	sp|P04370|MBP_MOUSE	MBP_MOUSE	184
28.6833	28.3885	28.3848	28.4604	28.3669	28.2327	28.3074	28.3593	alcohol catabolic process;alcohol metabolic process;carbohydrate catabolic process;carbohydrate metabolic process;catabolic process;cellular carbohydrate catabolic process;cellular carbohydrate metabolic process;cellular component assembly;cellular component organization;cellular component organization or biogenesis;cellular metabolic process;cellular process;generation of precursor metabolites a…	aldehyde-lyase activity;binding;carbon-carbon lyase activity;catalytic activity;enzyme binding;fructose-bisphosphate aldolase activity;lyase activity;protease binding;protein binding	cell part;contractile fiber part;cytoplasmic part;intracellular part;M band;macromolecular complex;membrane;myelin sheath;organelle part;protein complex;Z disc	Carbon fixation in photosynthetic organisms;Fructose and mannose metabolism;Glycolysis / Gluconeogenesis;Pentose phosphate pathway	Glycolytic				30	30	23	87.9	87.9	71.4	39.355	0	323.31	121350000000	23	452	1.10662	0.162672	2.12048	P05064	sp|P05064|ALDOA_MOUSE	ALDOA_MOUSE	186
20.6296	20.8532	20.9316	20.9636	20.751	20.8122	20.787	20.6996	anatomical structure formation involved in morphogenesis;biological regulation;carbohydrate homeostasis;cell maturation;cellular chemical homeostasis;cellular developmental process;cellular glucose homeostasis;cellular homeostasis;cellular macromolecule metabolic process;cellular metabolic process;cellular process;cellular process involved in reproduction;cellular protein metabolic process;cellul…	adenyl nucleotide binding;adenyl ribonucleotide binding;ATP binding;binding;cAMP-dependent protein kinase activity;catalytic activity;cyclic nucleotide-dependent protein kinase activity;enzyme binding;kinase activity;kinase binding;nucleotide binding;phosphotransferase activity, alcohol group as acceptor;protein binding;protein kinase A binding;protein kinase A regulatory subunit binding;protein …	AMP-activated protein kinase complex;cell part;centrosome;cytoplasm;cytoplasmic part;cytoskeletal part;cytosol;extracellular membrane-bounded organelle;extracellular organelle;extracellular region part;extracellular vesicular exosome;intracellular membrane-bounded organelle;intracellular non-membrane-bounded organelle;intracellular organelle;intracellular organelle part;intracellular part;macromo…	Amoebiasis;Apoptosis;Bile secretion;Calcium signaling pathway;Chemokine signaling pathway;Dilated cardiomyopathy;Endocrine and other factor-regulated calcium reabsorption;Gap junction;Gastric acid secretion;GnRH signaling pathway;Hedgehog signaling pathway;Insulin signaling pathway;Long-term potentiation;MAPK signaling pathway;Meiosis - yeast;Melanogenesis;Olfactory transduction;Oocyte meiosis;Pr…	Pkinase				6	6	3	23.6	23.6	16.5	40.57	0	19.872	382200000	18	15	0.46881	0.082078	1.03685	P05132	sp|P05132|KAPCA_MOUSE	KAPCA_MOUSE	187
23.8509	24.0757	23.9312	23.9822	23.8297	23.9536	23.5723	23.9399	2-oxoglutarate metabolic process;alcohol biosynthetic process;alcohol metabolic process;alditol biosynthetic process;alditol metabolic process;amine biosynthetic process;amine catabolic process;amine metabolic process;aspartate biosynthetic process;aspartate catabolic process;aspartate family amino acid biosynthetic process;aspartate family amino acid catabolic process;aspartate family amino acid…	binding;carbon-carbon lyase activity;carboxylic acid binding;carboxy-lyase activity;catalytic activity;cofactor binding;L-aspartate:2-oxoglutarate aminotransferase activity;L-cysteine:2-oxoglutarate aminotransferase activity;L-phenylalanine aminotransferase activity;L-phenylalanine:2-oxoglutarate aminotransferase activity;lyase activity;phosphatidylserine decarboxylase activity;pyridoxal phosphat…	axon part;axon terminus;cell part;cell projection part;cytoplasm;cytoplasmic part;cytosol;extracellular membrane-bounded organelle;extracellular organelle;extracellular region part;extracellular vesicular exosome;intracellular membrane-bounded organelle;intracellular organelle;intracellular part;lysosome;lytic vacuole;membrane-bounded organelle;membrane-bounded vesicle;neuron projection terminus;…	Alanine, aspartate and glutamate metabolism;Arginine and proline metabolism;Cysteine and methionine metabolism;Phenylalanine metabolism;Phenylalanine, tyrosine and tryptophan biosynthesis;Tyrosine metabolism	Aminotran_1_2				19	19	19	62	62	62	46.247	0	258	8178800000	24	158	0.65234	0.13614	1.36014	P05201	sp|P05201|AATC_MOUSE	AATC_MOUSE	188
23.6424	24.1616	23.8711	23.8836	23.5523	23.7391	23.5217	23.8604	2-oxoglutarate metabolic process;amine biosynthetic process;amine catabolic process;amine metabolic process;aspartate biosynthetic process;aspartate catabolic process;aspartate family amino acid biosynthetic process;aspartate family amino acid catabolic process;aspartate family amino acid metabolic process;aspartate metabolic process;biosynthetic process;carboxylic acid biosynthetic process;carbo…	binding;catalytic activity;cofactor binding;kynurenine-oxoglutarate transaminase activity;L-aspartate:2-oxoglutarate aminotransferase activity;L-phenylalanine aminotransferase activity;L-phenylalanine:2-oxoglutarate aminotransferase activity;pyridoxal phosphate binding;transaminase activity;transferase activity;transferase activity, transferring nitrogenous groups;vitamin B6 binding;vitamin bindi…	cell part;cytoplasmic part;extracellular membrane-bounded organelle;extracellular organelle;extracellular region part;extracellular vesicular exosome;intracellular membrane-bounded organelle;intracellular organelle;intracellular organelle lumen;intracellular organelle part;intracellular part;membrane;membrane-bounded organelle;membrane-bounded vesicle;membrane-enclosed lumen;mitochondrial inner m…	Alanine, aspartate and glutamate metabolism;Arginine and proline metabolism;Cysteine and methionine metabolism;Fat digestion and absorption;Phenylalanine metabolism;Phenylalanine, tyrosine and tryptophan biosynthesis;Tyrosine metabolism	Aminotran_1_2				17	17	17	44.9	44.9	44.9	47.411	0	164.84	6788400000	26	106	0.831928	0.221303	1.66358	P05202	sp|P05202|AATM_MOUSE	AATM_MOUSE	189
22.0065	21.7943	22.5647	22.3211	22.1562	22.553	22.5912	22.6218	cellular component assembly;cellular component assembly at cellular level;cellular component organization;cellular component organization at cellular level;cellular component organization or biogenesis;cellular component organization or biogenesis at cellular level;cellular macromolecular complex assembly;cellular macromolecular complex subunit organization;cellular macromolecule metabolic proces…	binding;catalytic activity;double-stranded RNA binding;enzyme binding;GTP binding;GTPase activity;guanyl nucleotide binding;guanyl ribonucleotide binding;hydrolase activity;hydrolase activity, acting on acid anhydrides;hydrolase activity, acting on acid anhydrides, in phosphorus-containing anhydrides;nucleic acid binding;nucleoside-triphosphatase activity;nucleotide binding;protein binding;purine…	cell part;cytoplasmic microtubule;cytoplasmic part;cytoskeletal part;cytosol;extracellular membrane-bounded organelle;extracellular organelle;extracellular region part;extracellular vesicular exosome;intracellular organelle part;intracellular part;macromolecular complex;membrane-bounded organelle;membrane-bounded vesicle;microtubule;myelin sheath;organelle;organelle part;protein complex;vesicle	Gap junction;Pathogenic Escherichia coli infection;Phagosome	Tubulin;Tubulin_C				19	19	4	56.8	56.8	12	50.151	0	323.31	881320000	21	29	0.752167	-0.308864	-1.52978	P05213	sp|P05213|TBA1B_MOUSE;sp|P68373|TBA1C_MOUSE;sp|P68369|TBA1A_MOUSE;sp|P05214|TBA3_MOUSE	TBA1B_MOUSE	190
29.1431	29.2696	29.2643	29.3947	29.5252	29.2924	29.515	29.0669	cardiac muscle contraction;multicellular organismal process;muscle contraction;muscle system process;striated muscle contraction;system process	binding;calcium ion binding;cation binding;ion binding;metal ion binding	cell part;contractile fiber;cytoplasmic part;cytoskeletal part;intracellular non-membrane-bounded organelle;intracellular organelle;intracellular organelle part;intracellular part;macromolecular complex;myofibril;myosin complex;non-membrane-bounded organelle;organelle;organelle part;protein complex		EF-hand_6				17	17	14	79.3	79.3	68.1	20.594	0	323.31	70463000000	12	282	0.283483	-0.0819144	-0.682113	P05977	sp|P05977|MYL1_MOUSE	MYL1_MOUSE	191
26.6411	26.8984	26.615	26.8171	26.5718	26.6877	26.6413	26.4584	biosynthetic process;carbohydrate metabolic process;carboxylic acid biosynthetic process;carboxylic acid metabolic process;cell communication;cellular biosynthetic process;cellular ketone metabolic process;cellular metabolic process;cellular process;cellular response to external stimulus;cellular response to extracellular stimulus;cellular response to stimulus;lactate biosynthetic process;lactate…	catalytic activity;lactate dehydrogenase activity;L-lactate dehydrogenase activity;oxidoreductase activity;oxidoreductase activity, acting on CH-OH group of donors;oxidoreductase activity, acting on the CH-OH group of donors, NAD or NADP as acceptor	cell part;cell projection part;cytoplasmic part;cytosol;extracellular membrane-bounded organelle;extracellular organelle;extracellular region part;extracellular vesicular exosome;flagellar fibrous sheath;flagellum part;intracellular membrane-bounded organelle;intracellular organelle;intracellular organelle part;intracellular part;membrane;membrane-bounded organelle;membrane-bounded vesicle;microt…	Cysteine and methionine metabolism;Glycolysis / Gluconeogenesis;Propanoate metabolism;Pyruvate metabolism	Ldh_1_C;Ldh_1_N				17	17	16	74.4	74.4	70.8	36.498	0	323.31	45776000000	18	357	0.917724	0.153138	1.80651	P06151	sp|P06151|LDHA_MOUSE	LDHA_MOUSE	192
20.5726	20.4647	20.7494	20.9484	20.7601	20.6753	20.6909	20.8077	carboxylic acid metabolic process;cellular component assembly;cellular component organization;cellular component organization or biogenesis;cellular ketone metabolic process;cellular metabolic process;cellular process;dicarboxylic acid metabolic process;macromolecular complex assembly;macromolecular complex subunit organization;malate metabolic process;metabolic process;organic acid metabolic pro…	binding;carbon-carbon lyase activity;carboxy-lyase activity;catalytic activity;cation binding;coenzyme binding;cofactor binding;ion binding;lyase activity;malate dehydrogenase (decarboxylating) activity;malate dehydrogenase (oxaloacetate-decarboxylating) (NADP+) activity;malate dehydrogenase activity;malic enzyme activity;manganese ion binding;metal ion binding;NAD binding;nucleotide binding;oxal…	cell part;cytoplasmic part;cytosol;intracellular membrane-bounded organelle;intracellular organelle;intracellular part;membrane-bounded organelle;mitochondrion;organelle	Carbon fixation in photosynthetic organisms;Pyruvate metabolism	malic;Malic_M				14	14	14	37.2	37.2	37.2	63.953	0	58.199	644320000	30	62	0.175257	-0.049746	-0.450827	P06801	sp|P06801|MAOX_MOUSE	MAOX_MOUSE	195
21.9914	22.2495	22.641	22.2904	22.205	21.8978	22.7837	22.2406	amine transport;amino acid transport;biological regulation;carboxylic acid transport;cellular hormone metabolic process;cellular lipid metabolic process;cellular metabolic process;cellular process;diterpenoid metabolic process;establishment of localization;fat-soluble vitamin metabolic process;hormone metabolic process;hormone transport;isoprenoid metabolic process;lipid metabolic process;metabol…	binding;hormone binding;identical protein binding;protein binding;thyroid hormone binding	extracellular membrane-bounded organelle;extracellular organelle;extracellular region part;extracellular space;extracellular vesicular exosome;macromolecular complex;membrane-bounded organelle;membrane-bounded vesicle;organelle;protein complex;vesicle		Transthyretin				4	4	4	39.5	39.5	39.5	15.776	0	73.146	1387300000	7	27	0.016839	0.0113077	0.0497077	P07309	sp|P07309|TTHY_MOUSE	TTHY_MOUSE	196
29.0152	29.0769	28.8434	28.9873	28.9763	28.8321	28.8097	28.9329	amine biosynthetic process;amine metabolic process;biosynthetic process;carboxylic acid biosynthetic process;carboxylic acid metabolic process;cellular amine metabolic process;cellular amino acid biosynthetic process;cellular amino acid metabolic process;cellular biosynthetic process;cellular ketone metabolic process;cellular metabolic process;cellular modified amino acid biosynthetic process;cel…	adenyl nucleotide binding;adenyl ribonucleotide binding;ATP binding;binding;catalytic activity;creatine kinase activity;kinase activity;nucleotide binding;phosphotransferase activity, nitrogenous group as acceptor;purine nucleotide binding;purine ribonucleoside triphosphate binding;purine ribonucleotide binding;ribonucleotide binding;transferase activity;transferase activity, transferring phospho…	cell part;cytoplasm;intracellular part	Arginine and proline metabolism	ATP-gua_Ptrans;ATP-gua_PtransN				27	27	25	79.5	79.5	79.5	43.044	0	323.31	161560000000	20	934	0.713086	0.092948	1.46372	P07310	sp|P07310|KCRM_MOUSE	KCRM_MOUSE	197
20.6537	20.7467	21.594	21.1101	20.9042	21.0884	21.429	20.9496	anatomical structure formation involved in morphogenesis;angiogenesis;biological regulation;body fluid secretion;cellular component assembly;cellular component assembly at cellular level;cellular component organization;cellular component organization at cellular level;cellular component organization or biogenesis;cellular component organization or biogenesis at cellular level;cellular membrane or…	binding;calcium ion binding;calcium-dependent phospholipid binding;calcium-dependent protein binding;cation binding;enzyme inhibitor activity;enzyme regulator activity;ion binding;lipase inhibitor activity;lipid binding;metal ion binding;phosphatidylinositol binding;phosphatidylinositol-4,5-bisphosphate binding;phospholipase A2 inhibitor activity;phospholipase inhibitor activity;phospholipid bind…	basement membrane;basolateral plasma membrane;cell cortex;cell part;cell projection;cell surface;cytoplasm;cytoplasmic membrane-bounded vesicle;cytoplasmic part;cytoplasmic vesicle;cytosol;early endosome;endosomal part;endosome;endosome membrane;extracellular matrix part;extracellular membrane-bounded organelle;extracellular organelle;extracellular region part;extracellular space;extracellular ve…		Annexin				13	13	13	44.8	44.8	44.8	38.676	0	33.547	1139500000	23	87	0.100229	-0.0666904	-0.273132	P07356	sp|P07356|ANXA2_MOUSE	ANXA2_MOUSE	198
26.0014	26.4584	26.6975	26.5327	26.449	26.2292	26.6633	26.0921	anatomical structure homeostasis;behavior;biological regulation;cell communication;cell killing;cellular process;cellular response to external stimulus;cellular response to extracellular stimulus;cellular response to nutrient levels;cellular response to starvation;cellular response to stimulus;cellular response to stress;circadian behavior;circadian rhythm;circadian sleep/wake cycle process;cytol…	binding;carboxylic acid binding;cation binding;chaperone binding;cofactor binding;DNA binding;drug binding;fatty acid binding;ion binding;lipid binding;metal ion binding;monocarboxylic acid binding;nucleic acid binding;oxygen binding;protein binding;pyridoxal phosphate binding;toxin binding;transition metal ion binding;vitamin B6 binding;vitamin binding;zinc ion binding	basement membrane;blood microparticle;cell part;cytoplasm;extracellular matrix part;extracellular membrane-bounded organelle;extracellular organelle;extracellular region;extracellular region part;extracellular space;extracellular vesicular exosome;intracellular membrane-bounded organelle;intracellular organelle;intracellular part;macromolecular complex;membrane-bounded organelle;membrane-bounded …		Serum_albumin				38	38	35	74	74	71.2	68.692	0	323.31	87115000000	39	641	0.123048	0.0640922	0.329089	P07724	sp|P07724|ALBU_MOUSE	ALBU_MOUSE	199
21.2562	21.3717	21.3289	21.4648	21.278	21.141	21.064	21.4199	biosynthetic process;carbohydrate biosynthetic process;carbohydrate metabolic process;cellular biosynthetic process;cellular carbohydrate biosynthetic process;cellular carbohydrate metabolic process;cellular glucan metabolic process;cellular macromolecule biosynthetic process;cellular macromolecule metabolic process;cellular metabolic process;cellular polysaccharide biosynthetic process;cellular …	adenyl nucleotide binding;adenyl ribonucleotide binding;ATP binding;binding;calmodulin-dependent protein kinase activity;catalytic activity;kinase activity;nucleotide binding;phosphorylase kinase activity;phosphotransferase activity, alcohol group as acceptor;protein kinase activity;protein serine/threonine kinase activity;purine nucleotide binding;purine ribonucleoside triphosphate binding;purin…	cell part;cytoplasmic part;intracellular part;macromolecular complex;phosphorylase kinase complex;protein complex	Calcium signaling pathway;Insulin signaling pathway	Pkinase				15	15	15	53.6	53.6	53.6	44.959	0	51.46	961540000	21	74	0.702373	0.12966	1.44554	P07934	sp|P07934|PHKG1_MOUSE	PHKG1_MOUSE	202
17.6501	19.6459	20.1111	20.0182	19.5248	19.6169	20.0091	19.8101	actin cytoskeleton organization;actin filament organization;actin filament-based process;actin rod assembly;biological regulation;catabolic process;cellular catabolic process;cellular component assembly;cellular component assembly at cellular level;cellular component organization;cellular component organization at cellular level;cellular component organization or biogenesis;cellular component org…	adenyl nucleotide binding;adenyl ribonucleotide binding;ATP binding;binding;enzyme binding;lipoprotein particle receptor binding;low-density lipoprotein particle receptor binding;nucleic acid binding;nucleotide binding;phosphatase binding;protein binding;protein phosphatase binding;purine nucleotide binding;purine ribonucleoside triphosphate binding;purine ribonucleotide binding;receptor binding;…	adherens junction;anchoring junction;cell junction;cell part;cell-substrate adherens junction;cell-substrate junction;cytoplasmic membrane-bounded vesicle;cytoplasmic part;cytoplasmic vesicle;cytosol;endoplasmic reticulum;endoplasmic reticulum chaperone complex;endoplasmic reticulum lumen;endoplasmic reticulum membrane;endoplasmic reticulum part;extracellular matrix;extracellular membrane-bounded…	NOD-like receptor signaling pathway;Pathways in cancer;Plant-pathogen interaction;Prostate cancer;Protein processing in endoplasmic reticulum	HSP90				6	5	5	10.3	8.9	8.9	92.475	0	5.4206	94994000	39	9	0.269464	-0.383885	-0.653438	P08113	sp|P08113|ENPL_MOUSE	ENPL_MOUSE	204
20.2571	19.9115	19.6972	19.0475	20.0638	20.0743	20.588	20.2963	anatomical structure formation involved in morphogenesis;angiogenesis;biological regulation;biosynthetic process;cell differentiation;cellular biosynthetic process;cellular developmental process;cellular macromolecule biosynthetic process;cellular macromolecule metabolic process;cellular metabolic process;cellular nitrogen compound metabolic process;cellular process;cellular response to chemical …	extracellular matrix structural constituent;structural molecule activity	basement membrane;cell part;collagen;collagen type IV;extracellular matrix;extracellular matrix part;extracellular membrane-bounded organelle;extracellular organelle;extracellular region;extracellular region part;extracellular vesicular exosome;intracellular membrane-bounded organelle;intracellular organelle;intracellular part;membrane-bounded organelle;membrane-bounded vesicle;organelle;sheet-fo…	Amoebiasis;ECM-receptor interaction;Focal adhesion;Pathways in cancer;Protein digestion and absorption;Small cell lung cancer	C4;Collagen				2	2	2	1.3	1.3	1.3	167.32	0.0039841	1.9433	64113000	85	8	0.952782	-0.527261	-1.86476	P08122	sp|P08122|CO4A2_MOUSE	CO4A2_MOUSE	206
18.8011	16.8958	18.3339	18.0169	19.2282	19.4186	20.899	17.2657	acylglycerol catabolic process;acylglycerol metabolic process;aging;alcohol metabolic process;alpha-amino-3-hydroxy-5-methyl-4-isoxazole propionate receptor clustering;anatomical structure development;anatomical structure morphogenesis;artery morphogenesis;biological regulation;biosynthetic process;blood vessel morphogenesis;calcium ion homeostasis;carboxylic acid transport;cardiovascular system …	antioxidant activity;beta-amyloid binding;binding;carbohydrate binding;cation binding;cholesterol binding;cholesterol transporter activity;cytoskeletal protein binding;enzyme activator activity;enzyme regulator activity;glycosaminoglycan binding;heparin binding;hydroxyapatite binding;identical protein binding;ion binding;lipid binding;lipid transporter activity;lipoprotein particle binding;lipopr…	blood microparticle;cell body;cell part;cell projection;chylomicron;cytoplasmic part;cytoskeletal part;cytosol;dendrite;discoidal high-density lipoprotein particle;early endosome;endoplasmic reticulum;endosome;envelope;extracellular matrix;extracellular membrane-bounded organelle;extracellular organelle;extracellular region;extracellular region part;extracellular space;extracellular vesicular exo…	Alzheimer's disease	Apolipoprotein				5	5	5	19	19	19	35.866	0	7.1581	63093000	15	12	0.677292	-1.19096	-1.40283	P08226	sp|P08226|APOE_MOUSE	APOE_MOUSE	207
23.599	23.453	23.7302	23.4	23.3159	23.7707	23.3452	23.6065	activation of MAPK activity;aging;amine metabolic process;anatomical structure homeostasis;anterograde axon cargo transport;auditory receptor cell stereocilium organization;axon cargo transport;behavior;biological regulation;biosynthetic process;carboxylic acid metabolic process;cation homeostasis;cell aging;cell projection organization;cellular amine metabolic process;cellular amino acid metabol…	antioxidant activity;binding;catalytic activity;cation binding;chaperone binding;copper ion binding;enzyme binding;GTPase binding;identical protein binding;ion binding;metal ion binding;oxidoreductase activity;oxidoreductase activity, acting on superoxide radicals as acceptor;phosphatase binding;protein binding;protein phosphatase 2B binding;protein phosphatase binding;Rac GTPase binding;Ras GTPa…	cell body;cell part;cell projection cytoplasm;cell projection part;cytoplasm;cytoplasmic membrane-bounded vesicle;cytoplasmic part;cytoplasmic vesicle;cytosol;dendrite cytoplasm;dense core granule;extracellular matrix;extracellular membrane-bounded organelle;extracellular organelle;extracellular region part;extracellular space;extracellular vesicular exosome;intracellular membrane-bounded organel…	Amyotrophic lateral sclerosis (ALS);Huntington's disease;Peroxisome;Prion diseases	Sod_Cu				6	6	6	43.5	43.5	43.5	15.942	0	10.572	3792900000	9	50	0.100136	0.0360017	0.272899	P08228	sp|P08228|SODC_MOUSE	SODC_MOUSE	208
25.0625	25.2796	25.1572	25.1252	25.1003	25.0493	24.9886	25.1577	acetyl-CoA catabolic process;acetyl-CoA metabolic process;carbohydrate metabolic process;carboxylic acid metabolic process;catabolic process;cellular catabolic process;cellular ketone metabolic process;cellular macromolecule metabolic process;cellular metabolic process;cellular nitrogen compound metabolic process;cellular process;cellular protein metabolic process;coenzyme catabolic process;coenz…	catalytic activity;L-malate dehydrogenase activity;malate dehydrogenase (NADP+) activity;malate dehydrogenase activity;oxidoreductase activity;oxidoreductase activity, acting on CH-OH group of donors;oxidoreductase activity, acting on the CH-OH group of donors, NAD or NADP as acceptor	cell part;cytoplasmic part;extracellular membrane-bounded organelle;extracellular organelle;extracellular region part;extracellular vesicular exosome;intracellular membrane-bounded organelle;intracellular organelle;intracellular organelle lumen;intracellular organelle part;intracellular part;membrane;membrane-bounded organelle;membrane-bounded vesicle;membrane-enclosed lumen;mitochondrial inner m…	Carbon fixation in photosynthetic organisms;Citrate cycle (TCA cycle);Glyoxylate and dicarboxylate metabolism;Pyruvate metabolism	Ldh_1_C;Ldh_1_N				17	17	17	63.6	63.6	63.6	35.611	0	323.31	30644000000	21	332	0.683336	0.0821462	1.41314	P08249	sp|P08249|MDHM_MOUSE	MDHM_MOUSE	209
18.7541	18.3141	18.8808	20.0554	18.6667	20.4858	19.5009	20.4647	anatomical structure morphogenesis;anterograde axon cargo transport;axon cargo transport;axon regeneration;axon transport of mitochondrion;axonogenesis;biological regulation;cell part morphogenesis;cell projection morphogenesis;cell projection organization;cellular component assembly;cellular component assembly at cellular level;cellular component morphogenesis;cellular component movement;cellula…	binding;binding, bridging;identical protein binding;protein binding;protein binding, bridging;protein C-terminus binding;structural constituent of cytoskeleton;structural molecule activity	axon;axon part;cell part;cell projection;cell projection part;cytoplasm;cytoplasmic part;cytoskeletal part;cytosolic part;growth cone;intermediate filament;intracellular organelle part;intracellular part;macromolecular complex;myelin sheath;neurofilament;neuron projection;organelle part;protein complex;site of polarized growth;TSC1-TSC2 complex	Amyotrophic lateral sclerosis (ALS)	Filament;Filament_head				11	9	9	23.4	19.7	19.7	61.508	0	39.051	207040000	37	25	0.651067	-0.778434	-1.35795	P08551	sp|P08551|NFL_MOUSE	NFL_MOUSE	210
19.0073	18.3649	18.9008	19.9011	18.8784	20.7913	19.7869	20.19	axon cargo transport;biological regulation;cellular component assembly;cellular component assembly at cellular level;cellular component movement;cellular component organization;cellular component organization at cellular level;cellular component organization or biogenesis;cellular component organization or biogenesis at cellular level;cellular process;cytoskeleton organization;cytoskeleton-depend…	structural molecule activity	axon;axon part;cell part;cell projection;cell projection part;cytoskeletal part;intermediate filament;intracellular organelle part;intracellular part;macromolecular complex;myelin sheath;neurofilament;neuromuscular junction;neuron projection;organelle part;protein complex;synapse	Amyotrophic lateral sclerosis (ALS)	Filament;Filament_head				14	13	11	21	19.9	17.6	95.915	0	14.792	184090000	45	25	0.850065	-0.868134	-1.69385	P08553	sp|P08553|NFM_MOUSE	NFM_MOUSE	211
20.7888	20.9848	21.0315	20.8841	20.7598	20.8656	20.7728	20.9099	4-hydroxyproline metabolic process;amine metabolic process;biological regulation;carboxylic acid metabolic process;cell redox homeostasis;cellular amine metabolic process;cellular amino acid metabolic process;cellular homeostasis;cellular ketone metabolic process;cellular macromolecule metabolic process;cellular metabolic process;cellular modified amino acid metabolic process;cellular nitrogen co…	catalytic activity;intramolecular oxidoreductase activity;intramolecular oxidoreductase activity, interconverting keto- and enol-groups;intramolecular oxidoreductase activity, transposing S-S bonds;isomerase activity;oxidoreductase activity;oxidoreductase activity, acting on paired donors, with incorporation or reduction of molecular oxygen;oxidoreductase activity, acting on paired donors, with i…	adherens junction;anchoring junction;cell junction;cell part;cell-substrate adherens junction;cell-substrate junction;cytoplasmic membrane-bounded vesicle;cytoplasmic part;cytoplasmic vesicle;endoplasmic reticulum;endoplasmic reticulum chaperone complex;endoplasmic reticulum lumen;endoplasmic reticulum part;endoplasmic reticulum-Golgi intermediate compartment;extracellular membrane-bounded organe…	Protein processing in endoplasmic reticulum	Thioredoxin				17	17	17	42	42	42	57.058	0	68.55	1275400000	33	83	0.712556	0.095283	1.46282	P09103	sp|P09103|PDIA1_MOUSE	PDIA1_MOUSE	213
17.9446	20.6657	21.1463	17.0778	17.3434	20.1547	20.4253	20.1415	anatomical structure formation involved in morphogenesis;angiogenesis;biological regulation;developmental process;positive regulation of biological process;positive regulation of biosynthetic process;positive regulation of cellular biosynthetic process;positive regulation of cellular metabolic process;positive regulation of cellular process;positive regulation of gene expression;positive regulati…	binding;DNA binding;identical protein binding;nucleic acid binding;nucleotide binding;protein binding;protein C-terminus binding;RNA binding;sequence-specific DNA binding;telomeric DNA binding	cell cortex;cell part;cytoplasmic part;extracellular membrane-bounded organelle;extracellular organelle;extracellular region part;extracellular vesicular exosome;intracellular membrane-bounded organelle;intracellular non-membrane-bounded organelle;intracellular organelle;intracellular organelle part;intracellular part;macromolecular complex;membrane;membrane-bounded organelle;membrane-bounded ves…	Pathogenic Escherichia coli infection	RRM_1				7	7	7	10.6	10.6	10.6	76.722	0	5.5148	134970000	36	12	0.0905051	-0.307643	-0.248702	P09405	sp|P09405|NUCL_MOUSE	NUCL_MOUSE	214
25.8493	26.2147	26.0081	25.996	26.0728	25.8169	25.8485	25.7853	alcohol catabolic process;alcohol metabolic process;carbohydrate catabolic process;carbohydrate metabolic process;catabolic process;cellular carbohydrate catabolic process;cellular carbohydrate metabolic process;cellular metabolic process;cellular process;generation of precursor metabolites and energy;glucose catabolic process;glucose metabolic process;glycolysis;hexose catabolic process;hexose m…	adenyl nucleotide binding;adenyl ribonucleotide binding;ATP binding;binding;catalytic activity;kinase activity;nucleotide binding;phosphoglycerate kinase activity;phosphotransferase activity, carboxyl group as acceptor;purine nucleotide binding;purine ribonucleoside triphosphate binding;purine ribonucleotide binding;ribonucleotide binding;transferase activity;transferase activity, transferring ph…	cell part;cytoplasm;intracellular part	Carbon fixation in photosynthetic organisms;Glycolysis / Gluconeogenesis	PGK				25	25	25	74.8	74.8	74.8	44.55	0	323.31	43170000000	26	313	0.657006	0.136137	1.36814	P09411	sp|P09411|PGK1_MOUSE	PGK1_MOUSE	215
18.3291	20.157	20.1541	19.0583	18.6415	19.0464	18.7919	19.1335	biological regulation;cation transport;cellular process;establishment of localization;immune response;immune system process;intracellular sequestering of iron ion;ion transport;iron ion transport;maintenance of location;maintenance of location in cell;metal ion transport;negative regulation of biological process;negative regulation of cell proliferation;negative regulation of cellular process;neg…	binding;catalytic activity;cation binding;ferric iron binding;ferroxidase activity;ion binding;iron ion binding;metal ion binding;oxidoreductase activity;oxidoreductase activity, oxidizing metal ions;oxidoreductase activity, oxidizing metal ions, oxygen as acceptor;transition metal ion binding	cell part;cytoplasmic membrane-bounded vesicle lumen;cytoplasmic part;cytoplasmic vesicle part;endocytic vesicle lumen;extracellular membrane-bounded organelle;extracellular organelle;extracellular region;extracellular region part;extracellular vesicular exosome;intracellular membrane-bounded organelle;intracellular organelle;intracellular organelle part;intracellular part;membrane-bounded organe…	Mineral absorption;Porphyrin and chlorophyll metabolism	Ferritin				4	4	4	30.2	30.2	30.2	21.066	0	3.9191	86421000	11	8	0.520115	0.521301	1.12923	P09528	sp|P09528|FRIH_MOUSE	FRIH_MOUSE	216
23.1786	23.3977	23.9771	23.0813	22.9757	23.7551	23.2242	24.7367	anatomical structure development;anatomical structure morphogenesis;biological regulation;cardiac muscle contraction;cardiac muscle tissue morphogenesis;developmental process;multicellular organismal process;muscle contraction;muscle system process;muscle tissue development;muscle tissue morphogenesis;regulation of biological process;regulation of biological quality;regulation of heart contractio…	actin binding;actin monomer binding;binding;calcium ion binding;catalytic activity;cation binding;cytoskeletal protein binding;hydrolase activity;hydrolase activity, acting on acid anhydrides;hydrolase activity, acting on acid anhydrides, in phosphorus-containing anhydrides;ion binding;metal ion binding;motor activity;nucleoside-triphosphatase activity;protein binding;pyrophosphatase activity	A band;cell part;contractile fiber part;cytoplasmic part;cytoskeletal part;I band;intracellular organelle part;intracellular part;macromolecular complex;myosin complex;organelle part;protein complex	Cardiac muscle contraction;Dilated cardiomyopathy;Hypertrophic cardiomyopathy (HCM)	EF-hand_6				12	10	9	74.5	64.7	59.3	22.421	0	134.58	4165100000	13	50	0.24493	-0.264268	-0.602423	P09542	sp|P09542|MYL3_MOUSE	MYL3_MOUSE	218
22.7182	22.8328	22.7219	22.7837	22.5955	22.791	22.8035	22.7521	age-dependent response to oxidative stress;age-dependent response to reactive oxygen species;amine metabolic process;anatomical structure development;apoptotic mitochondrial changes;behavior;biological regulation;biosynthetic process;carboxylic acid metabolic process;cation homeostasis;cell development;cell differentiation;cellular amine metabolic process;cellular amino acid metabolic process;cel…	antioxidant activity;binding;catalytic activity;cation binding;DNA binding;identical protein binding;ion binding;manganese ion binding;metal ion binding;nucleic acid binding;oxidoreductase activity;oxidoreductase activity, acting on superoxide radicals as acceptor;oxygen binding;protein binding;superoxide dismutase activity;transition metal ion binding	cell part;cytoplasmic part;extracellular membrane-bounded organelle;extracellular organelle;extracellular region part;extracellular vesicular exosome;intracellular membrane-bounded organelle;intracellular non-membrane-bounded organelle;intracellular organelle;intracellular organelle part;intracellular part;membrane;membrane-bounded organelle;membrane-bounded vesicle;mitochondrial inner membrane;m…	Huntington's disease;Peroxisome	Sod_Fe_C;Sod_Fe_N				7	7	7	47.7	47.7	47.7	24.603	0	66.157	1377600000	11	29	0.206017	0.0286613	0.519097	P09671	sp|P09671|SODM_MOUSE	SODM_MOUSE	219
18.9621	19.664	18.9611	19.3736	18.9327	17.248	19.1234	18.9291	amine biosynthetic process;amine metabolic process;aromatic compound biosynthetic process;biosynthetic process;cellular amine metabolic process;cellular aromatic compound metabolic process;cellular biogenic amine biosynthetic process;cellular biogenic amine metabolic process;cellular biosynthetic process;cellular ketone metabolic process;cellular metabolic process;cellular nitrogen compound biosy…	adenosylmethionine decarboxylase activity;carbon-carbon lyase activity;carboxy-lyase activity;catalytic activity;lyase activity		Arginine and proline metabolism;Cysteine and methionine metabolism	SAM_decarbox				5	5	5	16.8	16.8	16.8	38.272	0	7.4209	65864000	17	10	0.70302	0.681944	1.44664	P0DMN7	sp|P0DMN7|DCAM1_MOUSE;sp|D3Z6H8|DCAM2_MOUSE	DCAM1_MOUSE	59
23.4091	23.6452	23.697	23.8435	23.604	23.732	23.7166	23.6084									10	9	9	88.6	83.9	83.9	16.837	0	143.89	5341700000	9	91	0.060817	-0.0165682	-0.171689	P0DP28	sp|P0DP28|CALM3_MOUSE;sp|P0DP27|CALM2_MOUSE;sp|P0DP26|CALM1_MOUSE	CALM3_MOUSE	223
18.6356	19.1798	19.768	19.4735	19.3901	19.1083	19.7839	19.643	acid secretion;alpha-beta T cell activation;alpha-beta T cell differentiation;anatomical structure development;arachidonic acid secretion;biological regulation;carboxylic acid transport;cell activation;cell differentiation;cell migration;cell motility;cell surface receptor linked signaling pathway;cellular component movement;cellular developmental process;cellular macromolecule metabolic process;…	ATPase activity;ATPase activity, coupled;binding;binding, bridging;calcium ion binding;calcium-dependent phospholipid binding;calcium-dependent protein binding;catalytic activity;cation binding;DNA binding;DNA-dependent ATPase activity;double-stranded DNA-dependent ATPase activity;enzyme inhibitor activity;enzyme regulator activity;helicase activity;hydrolase activity;hydrolase activity, acting o…	adherens junction;anchoring junction;basolateral plasma membrane;cell junction;cell part;cell projection;cell surface;cell-substrate adherens junction;cell-substrate junction;cilium;cornified envelope;cytoplasm;cytoplasmic part;cytoskeleton;cytosol;endosome;extracellular membrane-bounded organelle;extracellular organelle;extracellular region part;extracellular space;extracellular vesicular exosom…		Annexin				8	8	8	28.3	28.3	28.3	38.734	0	12.305	113080000	22	26	0.325188	-0.217106	-0.765599	P10107	sp|P10107|ANXA1_MOUSE	ANXA1_MOUSE	224
19.6067	19.7673	20.2855	19.927	19.8433	20.0802	20.4342	20.1152	cellular process;cellular response to chemical stimulus;cellular response to endogenous stimulus;cellular response to epidermal growth factor stimulus;cellular response to growth factor stimulus;cellular response to organic substance;cellular response to stimulus;response to chemical stimulus;response to endogenous stimulus;response to epidermal growth factor stimulus;response to growth factor st…	binding;catalytic activity;enzyme binding;GTP binding;GTPase activity;guanyl nucleotide binding;guanyl ribonucleotide binding;hydrolase activity;hydrolase activity, acting on acid anhydrides;hydrolase activity, acting on acid anhydrides, in phosphorus-containing anhydrides;kinase binding;nucleic acid binding;nucleoside-triphosphatase activity;nucleotide binding;protein binding;protein kinase bind…	cell cortex part;cell part;cell projection membrane;cell projection part;cortical actin cytoskeleton;cortical cytoskeleton;cytoplasm;cytoplasmic part;cytoskeletal part;cytoskeleton;cytosol;extracellular membrane-bounded organelle;extracellular organelle;extracellular region part;extracellular space;extracellular vesicular exosome;intracellular membrane-bounded organelle;intracellular non-membrane…	RNA transport	GTP_EFTU;GTP_EFTU_D2;GTP_EFTU_D3				13	4	4	35.9	12.3	12.3	50.113	0	9.5768	153040000	21	15	0.543603	-0.221598	-1.17093	P10126	sp|P10126|EF1A1_MOUSE	EF1A1_MOUSE	225
20.4392	20.3532	20.3525	20.2833	20.3301	20.412	20.4116	20.6216	biological adhesion;biological regulation;cell adhesion;cell-matrix adhesion;cell-substrate adhesion;cellular component organization;cellular component organization at cellular level;cellular component organization or biogenesis;cellular component organization or biogenesis at cellular level;cellular process;extracellular matrix organization;extracellular structure organization;glomerular basemen…	binding;calcium ion binding;cation binding;collagen binding;extracellular matrix binding;glycoprotein binding;ion binding;laminin binding;laminin-1 binding;metal ion binding;protein binding;proteoglycan binding	basal lamina;basement membrane;cell part;cell periphery;extracellular matrix;extracellular matrix part;extracellular membrane-bounded organelle;extracellular organelle;extracellular region;extracellular region part;extracellular vesicular exosome;membrane-bounded organelle;membrane-bounded vesicle;organelle;proteinaceous extracellular matrix;vesicle		cEGF;EGF_3;EGF_CA;G2F;Ldl_recept_b;NIDO;Thyroglobulin_1				18	18	18	17.6	17.6	17.6	136.54	0	40.142	513430000	50	79	0.583033	-0.0868073	-1.24021	P10493	sp|P10493|NID1_MOUSE	NID1_MOUSE	226
18.1902	19.6055	19.6053	19.7803	19.4964	19.4402	19.3351	19.1832	biological regulation;cellular macromolecule metabolic process;cellular metabolic process;cellular nitrogen compound metabolic process;cellular process;macromolecule metabolic process;metabolic process;nitrogen compound metabolic process;nucleic acid metabolic process;nucleobase-containing compound metabolic process;primary metabolic process;regulation of biological process;regulation of gene exp…	adenyl nucleotide binding;adenyl ribonucleotide binding;ATP binding;ATPase activity;ATPase activity, coupled;ATP-dependent helicase activity;ATP-dependent RNA helicase activity;binding;catalytic activity;helicase activity;hydrolase activity;hydrolase activity, acting on acid anhydrides;hydrolase activity, acting on acid anhydrides, in phosphorus-containing anhydrides;nucleic acid binding;nucleosi…	cell part;cytoplasm;cytoplasmic part;intracellular non-membrane-bounded organelle;intracellular organelle;intracellular organelle part;intracellular part;non-membrane-bounded organelle;nuclear part;nucleolus;organelle;organelle part;perinuclear region of cytoplasm	RNA transport	DEAD;Helicase_C				14	14	7	42.8	42.8	23.1	46.402	0	47.186	153550000	23	17	0.0644866	-0.0683956	-0.181419	P10630	sp|P10630|IF4A2_MOUSE	IF4A2_MOUSE	229
22.3245	22.225	22.089	22.0375	21.9514	21.9582	22.3592	22.4607	biological regulation;biosynthetic process;cell redox homeostasis;cellular biosynthetic process;cellular homeostasis;cellular macromolecule biosynthetic process;cellular macromolecule metabolic process;cellular metabolic process;cellular nitrogen compound metabolic process;cellular process;cellular protein metabolic process;cellular response to chemical stimulus;cellular response to oxidative str…	catalytic activity;disulfide oxidoreductase activity;oxidoreductase activity;oxidoreductase activity, acting on a sulfur group of donors;oxidoreductase activity, acting on a sulfur group of donors, disulfide as acceptor;peptide disulfide oxidoreductase activity;protein disulfide oxidoreductase activity	cell part;cytoplasm;cytoplasmic part;cytosol;extracellular membrane-bounded organelle;extracellular organelle;extracellular region part;extracellular vesicular exosome;intracellular membrane-bounded organelle;intracellular organelle;intracellular part;membrane-bounded organelle;membrane-bounded vesicle;mitochondrion;nucleus;organelle;vesicle		Thioredoxin				3	3	3	35.2	35.2	35.2	11.675	0	8.8294	541750000	7	22	0.0310224	-0.0133634	-0.0902055	P10639	sp|P10639|THIO_MOUSE	THIO_MOUSE	231
22.2753	22.3945	22.4974	22.3657	22.28	22.4993	22.2135	22.0918	amine metabolic process;carboxylic acid metabolic process;cellular amine metabolic process;cellular amino acid metabolic process;cellular ketone metabolic process;cellular metabolic process;cellular modified amino acid metabolic process;cellular nitrogen compound metabolic process;cellular process;cellular response to chemical stimulus;cellular response to drug;cellular response to stimulus;gluta…	binding;catalytic activity;glutathione transferase activity;identical protein binding;protein binding;protein dimerization activity;protein heterodimerization activity;protein homodimerization activity;transferase activity;transferase activity, transferring alkyl or aryl (other than methyl) groups	cell part;cytoplasm;intracellular part;myelin sheath	Drug metabolism - cytochrome P450;Glutathione metabolism;Metabolism of xenobiotics by cytochrome P450	GST_C;GST_N				11	11	6	57.3	57.3	30.3	25.97	0	159.09	1350500000	16	60	0.535328	0.112083	1.15628	P10649	sp|P10649|GSTM1_MOUSE	GSTM1_MOUSE	232
20.7222	21.7123	21.4924	21.8562	20.7932	17.6902	20.5739	21.0775	cellular component assembly;cellular component assembly at cellular level;cellular component organization;cellular component organization at cellular level;cellular component organization or biogenesis;cellular component organization or biogenesis at cellular level;cellular macromolecular complex assembly;cellular macromolecular complex subunit organization;cellular process;chromatin organization…	binding;chromatin binding;chromatin DNA binding;DNA binding;nucleic acid binding;structure-specific DNA binding	actin cytoskeleton;cell part;chromatin;chromosomal part;cytoplasmic part;cytoskeleton;euchromatin;Golgi apparatus;intracellular membrane-bounded organelle;intracellular non-membrane-bounded organelle;intracellular organelle;intracellular organelle part;intracellular part;macromolecular complex;membrane-bounded organelle;non-membrane-bounded organelle;nuclear chromatin;nuclear chromosome part;nucl…		Linker_histone				3	3	3	16	16	16	20.861	0	6.1464	379600000	5	10	0.857677	1.41205	1.70655	P10922	sp|P10922|H10_MOUSE	H10_MOUSE	234
23.5633	23.4285	23.011	23.266	23.5134	23.6994	23.7353	23.4554	anatomical structure development;anatomical structure formation involved in morphogenesis;anatomical structure morphogenesis;biological regulation;biomineral tissue development;biosynthetic process;blood vessel development;bone trabecula formation;cartilage development;cartilage development involved in endochondral bone morphogenesis;cell communication;cell differentiation;cellular component asse…	binding;cation binding;extracellular matrix structural constituent;growth factor binding;identical protein binding;ion binding;metal ion binding;platelet-derived growth factor binding;protein binding;structural molecule activity	cell part;collagen;collagen type I;cytoplasm;cytoplasmic membrane-bounded vesicle;cytoplasmic part;cytoplasmic vesicle;endoplasmic reticulum;extracellular matrix;extracellular matrix part;extracellular region part;extracellular space;fibrillar collagen;Golgi apparatus;intracellular membrane-bounded organelle;intracellular organelle;intracellular part;membrane-bounded organelle;membrane-bounded ve…	Amoebiasis;ECM-receptor interaction;Focal adhesion;Protein digestion and absorption	COLFI;Collagen;VWC				6	6	6	5.2	5.2	5.2	138.03	0	15.424	1503200000	77	18	1.07482	-0.283672	-2.06752	P11087	sp|P11087|CO1A1_MOUSE	CO1A1_MOUSE	235
22.372	22.6703	22.7463	22.7005	22.507	22.4375	22.523	22.3478	anatomical structure development;biological regulation;cellular component organization;cellular component organization or biogenesis;cellular macromolecule metabolic process;cellular metabolic process;cellular process;cellular protein metabolic process;cellular response to chemical stimulus;cellular response to cytokine stimulus;cellular response to interleukin-4;cellular response to organic cycl…	adenyl deoxyribonucleotide binding;adenyl nucleotide binding;adenyl ribonucleotide binding;antigen binding;ATP binding;binding;CTP binding;dATP binding;deoxyribonucleotide binding;double-stranded RNA binding;enzyme binding;enzyme regulator activity;GTP binding;guanyl nucleotide binding;guanyl ribonucleotide binding;kinase binding;MHC class II protein complex binding;MHC protein complex binding;ni…	apical plasma membrane;basolateral plasma membrane;brush border membrane;cell part;cell projection membrane;cell projection part;cell surface;cytoplasm;cytoplasmic membrane-bounded vesicle;cytoplasmic part;cytoplasmic vesicle;cytosol;extracellular membrane-bounded organelle;extracellular organelle;extracellular region part;extracellular vesicular exosome;inclusion body;intracellular;intracellular…	Antigen processing and presentation;NOD-like receptor signaling pathway;Pathways in cancer;Plant-pathogen interaction;Progesterone-mediated oocyte maturation;Prostate cancer;Protein processing in endoplasmic reticulum	HATPase_c;HSP90				27	27	18	49.4	49.4	34.4	83.28	0	187.12	2316600000	33	108	0.911316	0.168476	1.79585	P11499	sp|P11499|HS90B_MOUSE	HS90B_MOUSE	240
20.0542	20.1466	20.2273	20.2588	20.1589	20.1758	19.8495	20.1468	anatomical structure arrangement;anatomical structure development;anatomical structure homeostasis;biological regulation;biosynthetic process;calcium-mediated signaling;cardiac muscle contraction;cell development;cellular biosynthetic process;cellular chemical homeostasis;cellular component assembly;cellular component assembly at cellular level;cellular component organization;cellular component o…	actin binding;binding;cation binding;cytoskeletal protein binding;dystroglycan binding;enzyme binding;glycoprotein binding;ion binding;metal ion binding;myosin binding;nitric-oxide synthase binding;protein binding;structural constituent of cytoskeleton;structural constituent of muscle;structural molecule activity;transition metal ion binding;vinculin binding;zinc ion binding	cell junction;cell part;cell projection;cell projection membrane;cell projection part;cell surface;cell-substrate junction;contractile fiber part;costamere;cytoplasmic part;cytoskeleton;dystrophin-associated glycoprotein complex;filopodium;filopodium membrane;intracellular membrane-bounded organelle;intracellular non-membrane-bounded organelle;intracellular organelle;intracellular part;macromolec…	Arrhythmogenic right ventricular cardiomyopathy (ARVC);Dilated cardiomyopathy;Hypertrophic cardiomyopathy (HCM);Viral myocarditis	CH;EF-hand_2;EF-hand_3;Spectrin;WW;ZZ				36	36	36	12.5	12.5	12.5	425.83	0	52.457	630530000	188	99	0.439738	0.0889406	0.983599	P11531	sp|P11531|DMD_MOUSE	DMD_MOUSE	241
22.0193	21.9187	21.7582	21.8827	21.8635	21.8065	21.6772	21.6018	biological regulation;calcium ion transport;cation transport;cell cycle process;cellular macromolecule metabolic process;cellular metabolic process;cellular process;cellular protein metabolic process;divalent inorganic cation transport;divalent metal ion transport;establishment of localization;G1/S transition of mitotic cell cycle;ion transport;macromolecule metabolic process;macromolecule modifi…	adenyl nucleotide binding;adenyl ribonucleotide binding;ATP binding;binding;calmodulin binding;calmodulin-dependent protein kinase activity;catalytic activity;glutamate receptor binding;identical protein binding;kinase activity;nucleotide binding;phosphotransferase activity, alcohol group as acceptor;protein binding;protein dimerization activity;protein homodimerization activity;protein kinase ac…	cell junction;cell part;cytoplasmic part;intracellular membrane-bounded organelle;intracellular organelle;intracellular part;membrane;membrane-bounded organelle;mitochondrion;nucleus;organelle;presynaptic membrane;synapse part;synaptic membrane	Calcium signaling pathway;ErbB signaling pathway;Gastric acid secretion;Glioma;GnRH signaling pathway;ko05152;Long-term potentiation;Melanogenesis;Neurotrophin signaling pathway;Olfactory transduction;Oocyte meiosis;Phototransduction - fly;Wnt signaling pathway	CaMKII_AD;Pkinase				6	6	5	19.5	19.5	15.5	54.114	0	29.426	645670000	24	22	1.00922	0.157479	1.95849	P11798	sp|P11798|KCC2A_MOUSE	KCC2A_MOUSE	242
19.4396	19.6974	19.6684	19.8729	19.4502	19.3616	19.6082	20.219	binding of sperm to zona pellucida;biological regulation;cell recognition;cell-cell recognition;cellular macromolecule metabolic process;cellular metabolic process;cellular process;cellular process involved in reproduction;cellular protein metabolic process;establishment of localization;establishment of protein localization;interaction with host;interspecies interaction between organisms;macromol…	adenyl nucleotide binding;adenyl ribonucleotide binding;ATP binding;binding;enzyme binding;nucleotide binding;protein binding;purine nucleotide binding;purine ribonucleoside triphosphate binding;purine ribonucleotide binding;ribonucleotide binding;ubiquitin protein ligase binding	acrosomal vesicle;cell body;cell part;centrosome;chaperonin-containing T-complex;chromatin;chromosomal part;cytoplasmic membrane-bounded vesicle;cytoplasmic part;cytoplasmic vesicle;cytoskeletal part;cytosolic part;extracellular membrane-bounded organelle;extracellular organelle;extracellular region part;extracellular vesicular exosome;Golgi apparatus;heterochromatin;intracellular membrane-bounde…		Cpn60_TCP1				8	8	8	20.5	20.5	20.5	60.448	0	8.8414	141130000	31	16	0.0155856	0.00980234	0.0460707	P11983	sp|P11983|TCPA_MOUSE	TCPA_MOUSE	244
20.4977	20.6039	20.7971	20.9011	20.6594	20.8976	20.5493	20.7321	biological regulation;negative regulation of cAMP-dependent protein kinase activity;negative regulation of catalytic activity;negative regulation of kinase activity;negative regulation of molecular function;negative regulation of protein kinase activity;negative regulation of protein serine/threonine kinase activity;negative regulation of transferase activity;regulation of biological process;regu…	adenyl nucleotide binding;adenyl ribonucleotide binding;AMP binding;binding;cAMP binding;cAMP-dependent protein kinase inhibitor activity;cAMP-dependent protein kinase regulator activity;cyclic nucleotide binding;enzyme binding;enzyme inhibitor activity;enzyme regulator activity;kinase binding;kinase inhibitor activity;kinase regulator activity;nucleotide binding;protein binding;protein kinase A …	adherens junction;AMP-activated protein kinase complex;anchoring junction;cAMP-dependent protein kinase complex;cell junction;cell part;cell-substrate adherens junction;cell-substrate junction;centrosome;cytoplasm;cytoplasmic part;cytoskeletal part;extracellular membrane-bounded organelle;extracellular organelle;extracellular region part;extracellular vesicular exosome;focal adhesion;intracellula…		cNMP_binding;RIIa				8	8	8	25.7	25.7	25.7	45.389	0	28.596	468310000	19	32	0.0284928	-0.0097146	-0.0830689	P12367	sp|P12367|KAP2_MOUSE	KAP2_MOUSE	245
23.6526	23.7353	23.892	24.0615	23.7966	23.9467	23.7039	23.8703		binding;catalytic activity;cation binding;cation transmembrane transporter activity;cytochrome-c oxidase activity;heme-copper terminal oxidase activity;hydrogen ion transmembrane transporter activity;inorganic cation transmembrane transporter activity;ion binding;ion transmembrane transporter activity;metal ion binding;monovalent inorganic cation transmembrane transporter activity;oxidoreductase …	cell part;cytoplasmic part;extracellular membrane-bounded organelle;extracellular organelle;extracellular region part;extracellular vesicular exosome;intracellular membrane-bounded organelle;intracellular organelle;intracellular organelle part;intracellular part;membrane;membrane-bounded organelle;membrane-bounded vesicle;mitochondrial inner membrane;mitochondrial membrane;mitochondrial part;mito…	Alzheimer's disease;Cardiac muscle contraction;Huntington's disease;Oxidative phosphorylation;Parkinson's disease	COX5A				6	6	6	52.7	52.7	52.7	16.101	0	58.298	3689100000	11	22	0.0194969	0.00597382	0.057388	P12787	sp|P12787|COX5A_MOUSE	COX5A_MOUSE	246
19.8533	19.9756	20.1658	20.0415	19.8421	20.0625	19.7514	19.7433	cellular component biogenesis;cellular component biogenesis at cellular level;cellular component organization or biogenesis;cellular component organization or biogenesis at cellular level;cellular process;ribonucleoprotein complex biogenesis;ribosome biogenesis		adherens junction;anchoring junction;cell junction;cell part;cell-substrate adherens junction;cell-substrate junction;cytoplasm;cytoplasmic part;cytosolic large ribosomal subunit;extracellular membrane-bounded organelle;extracellular organelle;extracellular region part;extracellular vesicular exosome;focal adhesion;intracellular membrane-bounded organelle;intracellular non-membrane-bounded organe…	Ribosome	Ribosomal_L7Ae				4	4	4	18	18	18	29.976	0	6.341	151260000	11	13	0.800213	0.159247	1.61051	P12970	sp|P12970|RL7A_MOUSE	RL7A_MOUSE	247
19.8547	20.0532	20.8838	20.629	20.1417	20.5278	20.6317	20.395	actin cytoskeleton organization;actin filament capping;actin filament organization;actin filament polymerization;actin filament severing;actin filament-based process;actin nucleation;actin polymerization or depolymerization;aging;anatomical structure development;anatomical structure morphogenesis;barbed-end actin filament capping;biological regulation;cell development;cell part morphogenesis;cell…	actin binding;binding;calcium ion binding;cation binding;cytoskeletal protein binding;ion binding;metal ion binding;myosin binding;myosin II binding;protein binding;protein domain specific binding	actin cap;adherens junction;anchoring junction;blood microparticle;cell cortex part;cell junction;cell part;cell projection;cell-substrate adherens junction;cell-substrate junction;cortical actin cytoskeleton;cortical cytoskeleton;cytoplasm;cytoplasmic part;cytoskeletal part;cytoskeleton;cytosol;extracellular membrane-bounded organelle;extracellular organelle;extracellular region;extracellular re…	Fc gamma R-mediated phagocytosis;Regulation of actin cytoskeleton	Gelsolin				13	13	13	23.3	23.3	23.3	85.941	0	17.092	365260000	33	37	0.0957047	-0.0688782	-0.261811	P13020	sp|P13020|GELS_MOUSE	GELS_MOUSE	248
27.6827	27.1015	27.4421	28.2913	26.8747	28.0278	25.4891	27.842	metabolic process;multicellular organismal process;muscle contraction;muscle system process;skeletal muscle contraction;striated muscle contraction;system process	actin binding;actin filament binding;adenyl nucleotide binding;adenyl ribonucleotide binding;ATP binding;binding;catalytic activity;cytoskeletal protein binding;hydrolase activity;hydrolase activity, acting on acid anhydrides;hydrolase activity, acting on acid anhydrides, in phosphorus-containing anhydrides;microfilament motor activity;motor activity;nucleoside-triphosphatase activity;nucleotide …	cell part;contractile fiber;cytoplasmic part;cytoskeletal part;extracellular membrane-bounded organelle;extracellular organelle;extracellular region part;extracellular vesicular exosome;intracellular non-membrane-bounded organelle;intracellular organelle;intracellular organelle part;intracellular part;macromolecular complex;membrane-bounded organelle;membrane-bounded vesicle;myofibril;myosin comp…	Tight junction;Viral myocarditis	Myosin_head;Myosin_N;Myosin_tail_1				71	10	9	31.5	7.2	6.8	223.79	0	200.05	24334000000	102	21	0.396178	0.571008	0.902382	P13541	sp|P13541|MYH3_MOUSE	MYH3_MOUSE	250
28.2211	27.9682	28.3787	27.8345	28.2445	28.3659	28.0578	28.8316	actin filament-based movement;actin filament-based process;actin-mediated cell contraction;actin-myosin filament sliding;cellular component movement;cellular process;metabolic process;multicellular organismal process;muscle contraction;muscle filament sliding;muscle system process;skeletal muscle contraction;striated muscle contraction;system process	adenyl nucleotide binding;adenyl ribonucleotide binding;ATP binding;ATPase activity;binding;catalytic activity;hydrolase activity;hydrolase activity, acting on acid anhydrides;hydrolase activity, acting on acid anhydrides, in phosphorus-containing anhydrides;microfilament motor activity;motor activity;nucleoside-triphosphatase activity;nucleotide binding;purine nucleotide binding;purine ribonucle…	cell part;contractile fiber;cytoplasm;cytoplasmic part;cytoskeletal part;intracellular non-membrane-bounded organelle;intracellular organelle;intracellular organelle part;intracellular part;macromolecular complex;myofibril;myosin complex;myosin filament;non-membrane-bounded organelle;organelle;organelle part;protein complex	Tight junction;Viral myocarditis	Myosin_head;Myosin_N;Myosin_tail_1				120	19	15	53.5	13.1	10.4	222.7	0	323.31	76789000000	100	250	0.637885	-0.274305	-1.33529	P13542	sp|P13542|MYH8_MOUSE	MYH8_MOUSE	251
18.3693	19.4297	20.1386	19.6906	17.5538	19.155	17.932	19.7003	biological adhesion;biological regulation;calcium ion homeostasis;calcium-mediated signaling;cardiac muscle contraction;cation homeostasis;cation transport;cell adhesion;cellular calcium ion homeostasis;cellular cation homeostasis;cellular chemical homeostasis;cellular component organization;cellular component organization or biogenesis;cellular divalent inorganic cation homeostasis;cellular home…	active transmembrane transporter activity;antigen binding;ATPase activator activity;ATPase activity;ATPase activity, coupled;ATPase activity, coupled to movement of substances;ATPase activity, coupled to transmembrane movement of ions;ATPase activity, coupled to transmembrane movement of ions, phosphorylative mechanism;ATPase activity, coupled to transmembrane movement of substances;ATPase bindin…	apical plasma membrane;basolateral plasma membrane;caveola;cell junction;cell part;cell-cell contact zone;cell-cell junction;extracellular membrane-bounded organelle;extracellular organelle;extracellular region part;extracellular vesicular exosome;intercalated disc;macromolecular complex;membrane;membrane part;membrane raft;membrane-bounded organelle;membrane-bounded vesicle;myelin sheath;organel…	Aldosterone-regulated sodium reabsorption;Bile secretion;Carbohydrate digestion and absorption;Cardiac muscle contraction;Endocrine and other factor-regulated calcium reabsorption;Gastric acid secretion;Mineral absorption;Pancreatic secretion;Protein digestion and absorption;Proximal tubule bicarbonate reclamation;Salivary secretion	Na_K-ATPase				2	2	2	8.9	8.9	8.9	35.194	0	3.3783	88477000	12	11	0.620879	0.821783	1.30596	P14094	sp|P14094|AT1B1_MOUSE	AT1B1_MOUSE	254
20.1791	20.007	19.8305	19.9991	19.6815	19.8566	19.8289	20.3169	biosynthetic process;cellular biosynthetic process;cellular macromolecule biosynthetic process;cellular macromolecule metabolic process;cellular metabolic process;cellular process;cellular protein metabolic process;macromolecule biosynthetic process;macromolecule metabolic process;metabolic process;primary metabolic process;protein metabolic process;translation	structural constituent of ribosome;structural molecule activity	cell part;cytosolic large ribosomal subunit;intracellular organelle part;intracellular part;large ribosomal subunit;macromolecular complex;membrane;organelle part;ribonucleoprotein complex	Ribosome	Ribosomal_L18e				3	3	3	22.3	22.3	22.3	16.605	0	4.4818	84158000	7	17	0.213739	0.0829587	0.535887	P14115	sp|P14115|RL27A_MOUSE	RL27A_MOUSE	255
20.5119	20.1556	19.7746	20.3435	19.9597	19.7883	19.8418	20.4558	biosynthetic process;cellular biosynthetic process;cellular component biogenesis;cellular component biogenesis at cellular level;cellular component organization or biogenesis;cellular component organization or biogenesis at cellular level;cellular macromolecule biosynthetic process;cellular macromolecule metabolic process;cellular metabolic process;cellular nitrogen compound metabolic process;cel…	binding;nucleic acid binding;RNA binding;structural constituent of ribosome;structural molecule activity	adherens junction;anchoring junction;cell junction;cell part;cell-substrate adherens junction;cell-substrate junction;cytosolic small ribosomal subunit;extracellular membrane-bounded organelle;extracellular organelle;extracellular region part;extracellular vesicular exosome;focal adhesion;intracellular organelle part;intracellular part;macromolecular complex;membrane;membrane-bounded organelle;me…	Ribosome	Ribosomal_S9				4	4	4	23.3	23.3	23.3	16.445	0.0012005	3.1935	180640000	11	14	0.364345	0.184994	0.841791	P14131	sp|P14131|RS16_MOUSE	RS16_MOUSE	256
19.7981	19.9096	19.7759	19.7862	19.6526	19.6401	19.8021	20.0192	biosynthetic process;cellular biosynthetic process;cellular component biogenesis;cellular component biogenesis at cellular level;cellular component organization or biogenesis;cellular component organization or biogenesis at cellular level;cellular macromolecule biosynthetic process;cellular macromolecule metabolic process;cellular metabolic process;cellular nitrogen compound metabolic process;cel…	binding;DNA binding;identical protein binding;mRNA binding;nucleic acid binding;protein binding;protein dimerization activity;protein homodimerization activity;RNA binding;structural constituent of ribosome;structural molecule activity	adherens junction;anchoring junction;cell junction;cell part;cell-substrate adherens junction;cell-substrate junction;cytoplasm;cytosolic large ribosomal subunit;extracellular membrane-bounded organelle;extracellular organelle;extracellular region part;extracellular vesicular exosome;focal adhesion;intracellular membrane-bounded organelle;intracellular non-membrane-bounded organelle;intracellular…	Ribosome	Ribosomal_L30;Ribosomal_L30_N				5	5	5	23	23	23	31.419	0	17.527	176900000	13	9	0.160129	0.0389552	0.416367	P14148	sp|P14148|RL7_MOUSE	RL7_MOUSE	257
24.136	24.1264	24.2076	24.0842	24.1696	24.0525	24.0398	24.2957	acetyl-CoA catabolic process;acetyl-CoA metabolic process;carbohydrate metabolic process;carboxylic acid metabolic process;catabolic process;cellular catabolic process;cellular ketone metabolic process;cellular metabolic process;cellular nitrogen compound metabolic process;cellular process;coenzyme catabolic process;coenzyme metabolic process;cofactor catabolic process;cofactor metabolic process;…	binding;catalytic activity;coenzyme binding;cofactor binding;L-malate dehydrogenase activity;malate dehydrogenase activity;NAD binding;nucleotide binding;oxidoreductase activity;oxidoreductase activity, acting on CH-OH group of donors;oxidoreductase activity, acting on the CH-OH group of donors, NAD or NADP as acceptor	cell part;centrosome;cytoplasm;cytoplasmic part;cytoskeletal part;cytosol;extracellular membrane-bounded organelle;extracellular organelle;extracellular region part;extracellular space;extracellular vesicular exosome;intracellular membrane-bounded organelle;intracellular non-membrane-bounded organelle;intracellular organelle;intracellular organelle part;intracellular part;membrane-bounded organel…	Carbon fixation in photosynthetic organisms;Citrate cycle (TCA cycle);Glyoxylate and dicarboxylate metabolism;Proximal tubule bicarbonate reclamation;Pyruvate metabolism	Ldh_1_C;Ldh_1_N				12	12	12	44.9	44.9	44.9	36.511	0	206.47	6450200000	14	140	0.00417547	-0.000812531	-0.0125004	P14152	sp|P14152|MDHC_MOUSE	MDHC_MOUSE	258
20.1735	20.3519	20.3629	20.6355	20.2405	20.2306	20.3269	20.2549	biological adhesion;biosynthetic process;cell adhesion;cellular biosynthetic process;cellular component assembly;cellular component assembly at cellular level;cellular component organization;cellular component organization at cellular level;cellular component organization or biogenesis;cellular component organization or biogenesis at cellular level;cellular macromolecular complex assembly;cellula…	binding;extracellular matrix binding;laminin binding;laminin receptor activity;protein binding;receptor activity;ribonucleoprotein binding;ribosome binding;structural constituent of ribosome;structural molecule activity	90S preribosome;cell part;cytoplasm;cytosolic small ribosomal subunit;extracellular membrane-bounded organelle;extracellular organelle;extracellular region part;extracellular vesicular exosome;intracellular membrane-bounded organelle;intracellular organelle;intracellular organelle part;intracellular part;macromolecular complex;membrane;membrane-bounded organelle;membrane-bounded vesicle;nucleus;o…	Ribosome	Ribosomal_S2				6	6	6	29.8	29.8	29.8	32.838	0	48.139	308210000	13	32	0.562617	0.117741	1.20445	P14206	sp|P14206|RSSA_MOUSE	RSSA_MOUSE	259
19.3315	19.8654	20.2181	20.2963	19.8603	20.0786	19.8178	19.8492	actin cytoskeleton organization;actin filament-based process;aging;biological regulation;cardiac cell differentiation;cardiac muscle cell differentiation;cell aging;cell cycle arrest;cell cycle process;cell differentiation;cellular component assembly;cellular component assembly at cellular level;cellular component organization;cellular component organization at cellular level;cellular component o…	androgen receptor binding;binding;calcium ion binding;carbohydrate binding;cation binding;enzyme binding;glycoprotein binding;hormone binding;hormone receptor binding;integrin binding;ion binding;iron ion binding;metal ion binding;mRNA binding;nuclear hormone receptor binding;nucleic acid binding;peptide binding;protein binding;protein complex binding;receptor binding;RNA binding;steroid hormone …	acrosomal vesicle;adherens junction;anchoring junction;cell junction;cell part;cell-substrate adherens junction;cell-substrate junction;cytoplasm;cytoplasmic membrane-bounded vesicle;cytoplasmic part;cytoplasmic vesicle;cytosol;endocytic vesicle;endoplasmic reticulum;endoplasmic reticulum lumen;endoplasmic reticulum part;external side of plasma membrane;extracellular matrix;extracellular membrane…	Antigen processing and presentation;Chagas disease (American trypanosomiasis);Phagosome;Protein processing in endoplasmic reticulum	Calreticulin				9	9	9	31	31	31	47.994	0	10.673	196160000	24	32	0.0400756	0.0262918	0.115454	P14211	sp|P14211|CALR_MOUSE	CALR_MOUSE	260
18.6774	19.4396	19.6608	19.3274	19.4153	19.847	19.3017	17.5589	biological adhesion;biological regulation;cation homeostasis;cation transport;cell adhesion;cellular cation homeostasis;cellular chemical homeostasis;cellular homeostasis;cellular ion homeostasis;cellular metal ion homeostasis;cellular monovalent inorganic cation homeostasis;cellular potassium ion homeostasis;cellular potassium ion transport;cellular process;cellular sodium ion homeostasis;chemic…	active transmembrane transporter activity;ATPase activator activity;ATPase activity;ATPase activity, coupled;ATPase activity, coupled to movement of substances;ATPase activity, coupled to transmembrane movement of ions;ATPase activity, coupled to transmembrane movement of ions, phosphorylative mechanism;ATPase activity, coupled to transmembrane movement of substances;ATPase binding;ATPase regulat…	apical plasma membrane;cell part;cytoplasm;intracellular part;macromolecular complex;membrane part;plasma membrane part;protein complex;sodium:potassium-exchanging ATPase complex	Aldosterone-regulated sodium reabsorption;Bile secretion;Carbohydrate digestion and absorption;Cardiac muscle contraction;Endocrine and other factor-regulated calcium reabsorption;Gastric acid secretion;Mineral absorption;Pancreatic secretion;Protein digestion and absorption;Proximal tubule bicarbonate reclamation;Salivary secretion	Na_K-ATPase				3	3	3	17.6	17.6	17.6	33.344	0	7.7829	61931000	13	7	0.174434	0.245563	0.448969	P14231	sp|P14231|AT1B2_MOUSE	AT1B2_MOUSE	261
21.7124	21.1811	22.0615	21.4067	21.0389	21.7343	20.9063	21.9312	anatomical structure homeostasis;biological adhesion;biological regulation;cell adhesion;cell surface receptor linked signaling pathway;cell-cell adhesion;cellular process;cellular response to chemical stimulus;cellular response to growth factor stimulus;cellular response to organic substance;cellular response to stimulus;cellular response to vascular endothelial growth factor stimulus;enzyme lin…	binding;enzyme binding;enzyme inhibitor activity;enzyme regulator activity;identical protein binding;kinase binding;kinase inhibitor activity;kinase regulator activity;protein binding;protein kinase binding;protein kinase C binding;protein kinase C inhibitor activity;protein kinase inhibitor activity;protein kinase regulator activity;protein serine/threonine kinase inhibitor activity;small conjug…	adherens junction;anchoring junction;cell junction;cell part;cell-substrate adherens junction;cell-substrate junction;contractile fiber;contractile fiber part;cytoplasm;cytoplasmic part;cytoskeletal part;extracellular membrane-bounded organelle;extracellular organelle;extracellular region part;extracellular space;extracellular vesicular exosome;focal adhesion;intracellular;intracellular membrane-…	Amoebiasis;MAPK signaling pathway;VEGF signaling pathway	HSP20				7	7	7	48.8	48.8	48.8	23.014	0	14.875	530490000	14	49	0.240019	0.187718	0.592078	P14602	sp|P14602|HSPB1_MOUSE	HSPB1_MOUSE	262
18.4657	18.5502	18.9578	18.8054	18.6509	18.8279	18.4685	18.7692	biological regulation;catabolic process;cellular catabolic process;cellular macromolecule catabolic process;cellular macromolecule metabolic process;cellular metabolic process;cellular process;macromolecule catabolic process;macromolecule metabolic process;metabolic process;modification-dependent macromolecule catabolic process;modification-dependent protein catabolic process;primary metabolic pr…	enzyme regulator activity	cell part;cytoplasm;extracellular membrane-bounded organelle;extracellular organelle;extracellular region part;extracellular vesicular exosome;intracellular membrane-bounded organelle;intracellular organelle;intracellular organelle part;intracellular part;macromolecular complex;membrane;membrane-bounded organelle;membrane-bounded vesicle;nuclear part;nucleoplasm;nucleus;organelle;organelle part;p…	Proteasome	PCI;Rpn3_C				4	4	4	9.4	9.4	9.4	60.718	0	7.1603	69667000	34	14	0.0391969	0.0156555	0.113023	P14685	sp|P14685|PSMD3_MOUSE	PSMD3_MOUSE	263
19.266	19.122	19.6103	19.4476	19.0598	19.4723	19.3832	19.3319	biological regulation;positive regulation of biological process;positive regulation of catalytic activity;positive regulation of cell communication;positive regulation of cell cycle;positive regulation of cellular process;positive regulation of cyclin-dependent protein kinase activity;positive regulation of cyclin-dependent protein kinase activity involved in G2/M;positive regulation of intracell…	binding;enzyme binding;JUN kinase binding;kinase binding;phospholipase binding;protein binding;protein kinase binding;structural molecule activity	cell part;cytoskeletal part;envelope;intermediate filament;intracellular membrane-bounded organelle;intracellular organelle;intracellular organelle part;intracellular part;lamin filament;macromolecular complex;membrane;membrane-bounded organelle;nuclear envelope;nuclear inner membrane;nuclear matrix;nuclear membrane;nuclear part;nucleoplasm;nucleus;organelle;organelle envelope;organelle inner mem…		Filament;LTD				11	10	9	20.7	19.4	17.5	66.785	0	13.777	149390000	36	27	0.135294	0.0496745	0.358383	P14733	sp|P14733|LMNB1_MOUSE	LMNB1_MOUSE	264
23.0068	23.3752	23.6081	23.5262	23.1422	23.2288	23.1682	23.0178	biological regulation;calcium ion homeostasis;calcium ion transport;cation homeostasis;cation transport;cellular calcium ion homeostasis;cellular cation homeostasis;cellular chemical homeostasis;cellular component assembly;cellular component organization;cellular component organization or biogenesis;cellular divalent inorganic cation homeostasis;cellular homeostasis;cellular ion homeostasis;cellu…	binding;calcium ion binding;calcium-dependent phospholipid binding;calcium-dependent protein binding;cation binding;channel activity;cholesterol binding;gated channel activity;GTP binding;guanyl nucleotide binding;guanyl ribonucleotide binding;identical protein binding;ion binding;ion channel activity;ion transmembrane transporter activity;ligand-gated channel activity;ligand-gated ion channel ac…	adherens junction;anchoring junction;cell junction;cell part;cell-substrate adherens junction;cell-substrate junction;cytoplasmic membrane-bounded vesicle;cytoplasmic part;cytoplasmic vesicle;cytosol;endosomal part;endosome membrane;extracellular membrane-bounded organelle;extracellular organelle;extracellular region part;extracellular vesicular exosome;focal adhesion;intracellular membrane-bound…		Annexin				31	31	31	58.2	58.2	58.2	75.884	0	302.28	7279500000	44	178	0.85912	0.23983	1.70896	P14824	sp|P14824|ANXA6_MOUSE	ANXA6_MOUSE	265
19.8233	19.6135	20.0672	20.0626	19.8852	19.7826	19.8106	19.9999	cellular component biogenesis;cellular component biogenesis at cellular level;cellular component organization or biogenesis;cellular component organization or biogenesis at cellular level;cellular process;cellular response to chemical stimulus;cellular response to cytokine stimulus;cellular response to interleukin-4;cellular response to organic substance;cellular response to stimulus;response to …		adherens junction;anchoring junction;cell junction;cell part;cell projection;cell-substrate adherens junction;cell-substrate junction;cytoplasm;cytosolic large ribosomal subunit;dendrite;extracellular membrane-bounded organelle;extracellular organelle;extracellular region part;extracellular vesicular exosome;focal adhesion;intracellular membrane-bounded organelle;intracellular organelle;intracell…	Ribosome	Ribosomal_L10				6	6	6	32.8	32.8	32.8	34.216	0	16.779	306010000	13	31	0.0659298	0.0220728	0.185229	P14869	sp|P14869|RLA0_MOUSE	RLA0_MOUSE	266
19.0446	19.8157	20.2731	19.5486	19.09	19.4336	18.9742	19.2907	biological regulation;regulation of angiotensin levels in blood;regulation of angiotensin metabolic process;regulation of biological process;regulation of biological quality;regulation of hormone levels;regulation of macromolecule metabolic process;regulation of metabolic process;regulation of primary metabolic process;regulation of protein metabolic process	binding;carboxypeptidase activity;catalytic activity;cation binding;exopeptidase activity;hydrolase activity;ion binding;metal ion binding;metallocarboxypeptidase activity;metalloexopeptidase activity;metallopeptidase activity;peptidase activity;peptidase activity, acting on L-amino acid peptides;transition metal ion binding;zinc ion binding	cell part;cytoplasmic membrane-bounded vesicle;cytoplasmic part;cytoplasmic vesicle;intracellular membrane-bounded organelle;intracellular organelle;intracellular part;membrane-bounded organelle;membrane-bounded vesicle;organelle;transport vesicle;vesicle	Pancreatic secretion;Protein digestion and absorption;Renin-angiotensin system	Peptidase_M14;Propep_M14				6	6	6	16.1	16.1	16.1	48.789	0	6.3591	95725000	24	14	0.861429	0.473389	1.71281	P15089	sp|P15089|CBPA3_MOUSE	CBPA3_MOUSE	267
18.2112	18.9418	19.4311	19.2274	17.724	17.5322	19.7729	17.6365	alcohol catabolic process;alcohol metabolic process;anatomical structure development;carbohydrate catabolic process;carbohydrate metabolic process;catabolic process;cell development;cellular carbohydrate catabolic process;cellular carbohydrate metabolic process;cellular developmental process;cellular metabolic process;cellular process;developmental process;erythrocyte development;generation of pr…	bisphosphoglycerate 2-phosphatase activity;bisphosphoglycerate mutase activity;bisphosphoglycerate phosphatase activity;catalytic activity;hydrolase activity;hydrolase activity, acting on ester bonds;intramolecular transferase activity;intramolecular transferase activity, phosphotransferases;isomerase activity;phosphatase activity;phosphoglycerate mutase activity;phosphoric ester hydrolase activi…	extracellular membrane-bounded organelle;extracellular organelle;extracellular region part;extracellular vesicular exosome;membrane-bounded organelle;membrane-bounded vesicle;organelle;vesicle	Glycolysis / Gluconeogenesis	His_Phos_1				3	3	3	11.2	11.2	11.2	29.978	0.001171	2.9458	45099000	13	5	0.624231	0.786484	1.31175	P15327	sp|P15327|PMGE_MOUSE	PMGE_MOUSE	269
18.4832	18.32	18.4439	18.5152	18.4209	17.9968	18.3566	18.3602	actin filament capping;anatomical structure development;biological regulation;biosynthetic process;cellular biosynthetic process;cellular component organization;cellular component organization or biogenesis;cellular membrane organization;cellular metabolic process;cellular nitrogen compound biosynthetic process;cellular nitrogen compound metabolic process;cellular process;cofactor biosynthetic pr…	actin binding;actin filament binding;ankyrin binding;binding;cytoskeletal protein binding;protein binding;protein dimerization activity;protein heterodimerization activity;structural constituent of cytoskeleton;structural molecule activity	cell cortex part;cell part;cell surface;cortical cytoskeleton;cytoplasm;cytoplasmic part;cytoskeletal part;cytoskeleton;intracellular non-membrane-bounded organelle;intracellular organelle;intracellular organelle part;intracellular part;macromolecular complex;membrane;non-membrane-bounded organelle;organelle;organelle part;plasma membrane;protein complex;spectrin;spectrin-associated cytoskeleton		CH;Spectrin				12	12	11	7	7	6.5	245.25	0	11.496	113550000	127	24	0.725086	0.156978	1.48405	P15508	sp|P15508|SPTB1_MOUSE	SPTB1_MOUSE	270
19.635	19.9707	19.8747	18.78	19.9981	19.8262	19.799	19.9302	anatomical structure development;biological regulation;biosynthetic process;body fluid secretion;catabolic process;cell differentiation;cellular biosynthetic process;cellular catabolic process;cellular component organization;cellular component organization or biogenesis;cellular developmental process;cellular macromolecule catabolic process;cellular macromolecule metabolic process;cellular membra…	adenyl nucleotide binding;adenyl ribonucleotide binding;ATP binding;binding;catalytic activity;cation binding;deoxyribonuclease activity;GTP binding;guanyl nucleotide binding;guanyl ribonucleotide binding;hydrolase activity;hydrolase activity, acting on ester bonds;identical protein binding;ion binding;kinase activity;magnesium ion binding;metal ion binding;nuclease activity;nucleobase-containing…	cell part;cell projection membrane;cell projection part;cytoplasmic part;cytosol;extracellular membrane-bounded organelle;extracellular organelle;extracellular region part;extracellular vesicular exosome;intracellular membrane-bounded organelle;intracellular organelle;intracellular part;leading edge membrane;membrane;membrane part;membrane-bounded organelle;membrane-bounded vesicle;mitochondrion;…	Purine metabolism;Pyrimidine metabolism	NDK				7	4	4	52.6	33.6	33.6	17.208	0.0011325	2.6703	77174000	10	4	0.546269	-0.323273	-1.17564	P15532	sp|P15532|NDKA_MOUSE	NDKA_MOUSE	271
21.4284	21.205	21.592	21.937	21.371	21.5753	21.3172	21.7623	amine metabolic process;benzene-containing compound metabolic process;carboxylic acid metabolic process;catabolic process;cellular amine metabolic process;cellular amino acid metabolic process;cellular aromatic compound metabolic process;cellular catabolic process;cellular detoxification of nitrogen compound;cellular ketone metabolic process;cellular metabolic process;cellular modified amino acid…	amine binding;amino acid binding;binding;carboxylic acid binding;catalytic activity;enzyme binding;glutathione binding;glutathione transferase activity;identical protein binding;modified amino acid binding;peptide binding;protein binding;protein dimerization activity;protein heterodimerization activity;protein homodimerization activity;transferase activity;transferase activity, transferring alkyl…	cell part;cytoplasm;intracellular part	Drug metabolism - cytochrome P450;Glutathione metabolism;Metabolism of xenobiotics by cytochrome P450	GST_C;GST_N				11	8	7	53.7	38.1	33	25.716	0	20.935	620010000	16	38	0.0657852	0.0341406	0.184848	P15626	sp|P15626|GSTM2_MOUSE;sp|Q80W21|GSTM7_MOUSE	GSTM2_MOUSE	272
27.6716	28.1136	27.9509	27.706	28.1775	27.7731	27.794	27.7331	cellular metabolic process;cellular process;metabolic process;one-carbon metabolic process;response to chemical stimulus;response to ethanol;response to organic substance;response to oxidative stress;response to stimulus;response to stress;small molecule metabolic process	binding;carbonate dehydratase activity;carbon-oxygen lyase activity;catalytic activity;cation binding;hydro-lyase activity;ion binding;lyase activity;metal ion binding;nickel ion binding;transition metal ion binding;zinc ion binding	cell part;cytoplasmic part;cytosol;intracellular part	Nitrogen metabolism	Carb_anhydrase				15	15	15	83.8	83.8	83.8	29.366	0	323.31	94387000000	15	424	0.020616	-0.00892591	-0.0606089	P16015	sp|P16015|CAH3_MOUSE	CAH3_MOUSE	274
23.3605	23.6184	23.3178	23.6472	23.4305	23.259	23.6579	23.0081	apoptosis;B cell activation;B cell activation involved in immune response;B cell differentiation;biological adhesion;biological regulation;carbohydrate homeostasis;cell activation;cell activation involved in immune response;cell adhesion;cell death;cell differentiation;cell-cell adhesion;cellular chemical homeostasis;cellular developmental process;cellular glucose homeostasis;cellular homeostasis…	binding;carbohydrate binding;disaccharide binding;galactose binding;galactoside binding;lactose binding;molecular transducer activity;monosaccharide binding;signal transducer activity;sugar binding	cell part;cell surface;cytoplasm;extracellular matrix;extracellular membrane-bounded organelle;extracellular organelle;extracellular region part;extracellular space;extracellular vesicular exosome;intracellular;intracellular membrane-bounded organelle;intracellular organelle;intracellular part;membrane-bounded organelle;membrane-bounded vesicle;nucleus;organelle;proteinaceous extracellular matrix…		Gal-bind_lectin				9	9	9	79.3	79.3	79.3	14.866	0	63.655	4127600000	9	102	0.400445	0.14715	0.910421	P16045	sp|P16045|LEG1_MOUSE	LEG1_MOUSE	275
22.4537	22.5383	22.9079	22.6161	22.4329	23.0248	22.1749	23.441	biosynthetic process;carbohydrate metabolic process;carboxylic acid biosynthetic process;carboxylic acid metabolic process;cellular biosynthetic process;cellular ketone metabolic process;cellular metabolic process;cellular nitrogen compound metabolic process;cellular process;coenzyme metabolic process;cofactor metabolic process;heterocycle metabolic process;lactate biosynthetic process;lactate bi…	binding;catalytic activity;coenzyme binding;cofactor binding;lactate dehydrogenase activity;L-lactate dehydrogenase activity;NAD binding;nucleotide binding;oxidoreductase activity;oxidoreductase activity, acting on CH-OH group of donors;oxidoreductase activity, acting on the CH-OH group of donors, NAD or NADP as acceptor	cell part;cytoplasm;cytoplasmic part;extracellular membrane-bounded organelle;extracellular organelle;extracellular region part;extracellular vesicular exosome;intracellular membrane-bounded organelle;intracellular organelle;intracellular part;membrane;membrane-bounded organelle;membrane-bounded vesicle;mitochondrion;myelin sheath;organelle;vesicle	Cysteine and methionine metabolism;Glycolysis / Gluconeogenesis;Propanoate metabolism;Pyruvate metabolism	Ldh_1_C;Ldh_1_N				12	11	11	47.6	44	44	36.572	0	39.287	1453600000	17	57	0.179465	-0.13936	-0.460304	P16125	sp|P16125|LDHB_MOUSE	LDHB_MOUSE	276
27.0437	27.0761	27.0401	27.1568	27.1648	27.0561	27.0107	26.9887	alcohol catabolic process;alcohol metabolic process;carbohydrate catabolic process;carbohydrate metabolic process;catabolic process;cellular carbohydrate catabolic process;cellular carbohydrate metabolic process;cellular metabolic process;cellular process;generation of precursor metabolites and energy;glucose catabolic process;glucose metabolic process;glycolysis;hexose catabolic process;hexose m…	binding;carbon-oxygen lyase activity;catalytic activity;cation binding;hydro-lyase activity;ion binding;lyase activity;magnesium ion binding;metal ion binding;phosphopyruvate hydratase activity	cell part;cytoplasmic part;cytosolic part;intracellular part;macromolecular complex;membrane;myelin sheath;phosphopyruvate hydratase complex;plasma membrane;protein complex	Glycolysis / Gluconeogenesis;Methane metabolism;RNA degradation	Enolase_C;Enolase_N				21	16	15	69.4	51.4	48.4	47.14	0	323.31	22738000000	22	143	0.200107	0.0241137	0.506156	P17182	sp|P17182|ENOA_MOUSE	ENOA_MOUSE	281
19.2806	19.0975	19.9869	19.3468	18.9907	19.0387	19.3404	19.3711	brown fat cell differentiation;cell differentiation;cellular developmental process;cellular process;developmental process;establishment of localization;establishment of protein localization;fat cell differentiation;protein transport;transport	binding;selenium binding	cell part;cytoplasmic part;cytosol;extracellular membrane-bounded organelle;extracellular organelle;extracellular region part;extracellular space;extracellular vesicular exosome;intracellular non-membrane-bounded organelle;intracellular organelle;intracellular organelle part;intracellular part;membrane;membrane-bounded organelle;membrane-bounded vesicle;non-membrane-bounded organelle;nuclear part…		SBP56				4	4	4	11	11	11	52.513	0	5.492	84516000	31	12	0.512499	0.242699	1.11564	P17563	sp|P17563|SBP1_MOUSE;sp|Q63836|SBP2_MOUSE	SBP1_MOUSE	284
23.366	22.7891	23.0175	23.0749	23.2578	23.0466	23.0601	23.2966		catalytic activity;cation transmembrane transporter activity;cytochrome-c oxidase activity;heme-copper terminal oxidase activity;hydrogen ion transmembrane transporter activity;inorganic cation transmembrane transporter activity;ion transmembrane transporter activity;monovalent inorganic cation transmembrane transporter activity;oxidoreductase activity;oxidoreductase activity, acting on a heme gr…	cell part;cytoplasmic part;integral to membrane;intracellular membrane-bounded organelle;intracellular organelle;intracellular organelle part;intracellular part;intrinsic to membrane;membrane;membrane part;membrane-bounded organelle;mitochondrial inner membrane;mitochondrial membrane;mitochondrial part;mitochondrion;organelle;organelle inner membrane;organelle membrane;organelle part	Alzheimer's disease;Cardiac muscle contraction;Huntington's disease;Oxidative phosphorylation;Parkinson's disease	COX7C				2	2	2	28.6	28.6	28.6	7.3325	0	5.4674	722200000	5	23	0.324305	-0.103421	-0.763857	P17665	sp|P17665|COX7C_MOUSE	COX7C_MOUSE	285
22.7218	22.6689	22.6525	22.7676	22.6384	22.5609	22.777	22.6189	biological regulation;cell differentiation;cellular component organization;cellular component organization at cellular level;cellular component organization or biogenesis;cellular component organization or biogenesis at cellular level;cellular developmental process;cellular macromolecule metabolic process;cellular metabolic process;cellular process;cellular protein metabolic process;developmental…	binding;catalytic activity;cis-trans isomerase activity;isomerase activity;peptide binding;peptidyl-prolyl cis-trans isomerase activity	adherens junction;anchoring junction;cell junction;cell part;cell-substrate adherens junction;cell-substrate junction;cytoplasmic part;cytosol;extracellular membrane-bounded organelle;extracellular organelle;extracellular region part;extracellular space;extracellular vesicular exosome;focal adhesion;intracellular membrane-bounded organelle;intracellular organelle;intracellular part;membrane;membr…		Pro_isomerase				6	6	6	41.5	41.5	41.5	17.971	0	31.287	2007000000	10	111	0.460784	0.0539284	1.02222	P17742	sp|P17742|PPIA_MOUSE	PPIA_MOUSE	286
26.9505	26.9996	26.8638	27.0243	26.9897	26.9297	27.0346	26.7826	alcohol biosynthetic process;alcohol catabolic process;alcohol metabolic process;biosynthetic process;carbohydrate biosynthetic process;carbohydrate catabolic process;carbohydrate metabolic process;catabolic process;cellular aldehyde metabolic process;cellular biosynthetic process;cellular carbohydrate biosynthetic process;cellular carbohydrate catabolic process;cellular carbohydrate metabolic pr…	catalytic activity;intramolecular oxidoreductase activity;intramolecular oxidoreductase activity, interconverting aldoses and ketoses;isomerase activity;triose-phosphate isomerase activity	cell part;extracellular membrane-bounded organelle;extracellular organelle;extracellular region part;extracellular space;extracellular vesicular exosome;intracellular membrane-bounded organelle;intracellular organelle;intracellular part;membrane-bounded organelle;membrane-bounded vesicle;nucleus;organelle;vesicle	Carbon fixation in photosynthetic organisms;Fructose and mannose metabolism;Glycolysis / Gluconeogenesis;Inositol phosphate metabolism	TIM				20	20	20	71.2	71.2	71.2	32.191	0	323.31	65220000000	19	468	0.148413	0.0254302	0.38924	P17751	sp|P17751|TPIS_MOUSE	TPIS_MOUSE	287
19.8045	20.2887	20.1836	20.3782	20.3299	20.3206	20.2723	19.8843	autophagic vacuole assembly;catabolic process;cellular component assembly;cellular component assembly at cellular level;cellular component organization;cellular component organization at cellular level;cellular component organization or biogenesis;cellular component organization or biogenesis at cellular level;cellular process;macromolecule catabolic process;macromolecule metabolic process;metabo…	aspartic-type endopeptidase activity;aspartic-type peptidase activity;catalytic activity;endopeptidase activity;hydrolase activity;peptidase activity;peptidase activity, acting on L-amino acid peptides	cell part;cytoplasmic membrane-bounded vesicle;cytoplasmic part;cytoplasmic vesicle;extracellular membrane-bounded organelle;extracellular organelle;extracellular region part;extracellular space;extracellular vesicular exosome;intracellular membrane-bounded organelle;intracellular organelle;intracellular part;lysosome;lytic vacuole;melanosome;membrane-bounded organelle;membrane-bounded vesicle;mi…	ko05152;Lysosome	A1_Propeptide;Asp				6	6	6	24.1	24.1	24.1	44.953	0	16.013	268620000	18	25	0.0831778	-0.0379968	-0.230044	P18242	sp|P18242|CATD_MOUSE	CATD_MOUSE	289
20.1634	20.3392	20.6048	20.469	20.3315	20.6027	20.3881	20.3444	anatomical structure development;anatomical structure morphogenesis;decidualization;developmental process;developmental process involved in reproduction;embryo implantation;establishment of localization;establishment of localization in cell;establishment of protein localization;establishment of protein localization in membrane;establishment of protein localization in plasma membrane;intracellular…	binding;carbohydrate binding;mannose binding;monosaccharide binding;sugar binding	acrosomal membrane;adherens junction;anchoring junction;cell junction;cell part;cell-substrate adherens junction;cell-substrate junction;cytoplasmic membrane-bounded vesicle;cytoplasmic part;cytoplasmic vesicle;cytoplasmic vesicle membrane;cytoplasmic vesicle part;extracellular membrane-bounded organelle;extracellular organelle;extracellular region part;extracellular vesicular exosome;focal adhes…		I-set				4	4	4	9.5	9.5	9.5	42.444	0	5.1205	103210000	19	10	0.0712097	-0.0225639	-0.199086	P18572	sp|P18572|BASI_MOUSE	BASI_MOUSE	290
20.102	19.8414	20.4673	20.1828	20.1743	20.2956	20.3343	20.3018	actin cytoskeleton organization;actin filament depolymerization;actin filament organization;actin filament-based process;actin polymerization or depolymerization;ameboidal cell migration;anatomical structure morphogenesis;biological regulation;cell cycle cytokinesis;cell cycle process;cell migration;cell motility;cell projection organization;cellular component disassembly;cellular component disas…		adherens junction;anchoring junction;cell cortex part;cell junction;cell part;cell projection membrane;cell projection part;cell-cell junction;cell-substrate adherens junction;cell-substrate junction;cortical actin cytoskeleton;cortical cytoskeleton;cytoplasm;cytoplasmic part;cytoskeletal part;cytoskeleton;cytosol;extracellular membrane-bounded organelle;extracellular organelle;extracellular regi…	Axon guidance;Fc gamma R-mediated phagocytosis;Regulation of actin cytoskeleton	Cofilin_ADF				8	6	6	51.2	40.4	40.4	18.559	0	15.055	196910000	10	23	0.426551	-0.128128	-0.959203	P18760	sp|P18760|COF1_MOUSE	COF1_MOUSE	291
20.4321	20.4081	20.9029	20.1378	18.8548	20.2722	20.5361	22.0592	anatomical structure morphogenesis;biological regulation;cardiac muscle contraction;cardiac muscle tissue morphogenesis;developmental process;diaphragm contraction;involuntary skeletal muscle contraction;multicellular organismal process;muscle contraction;muscle system process;muscle tissue morphogenesis;regulation of actin filament-based process;regulation of ATPase activity;regulation of biolog…	actin binding;actin filament binding;binding;calcium ion binding;calcium-dependent protein binding;cation binding;cytoskeletal protein binding;identical protein binding;ion binding;metal ion binding;protein binding;protein dimerization activity;protein homodimerization activity;troponin I binding;troponin T binding	actin cytoskeleton;cell part;contractile fiber part;cytoplasmic part;cytoskeletal part;cytoskeleton;intracellular membrane-bounded organelle;intracellular non-membrane-bounded organelle;intracellular organelle;intracellular organelle part;intracellular part;macromolecular complex;membrane-bounded organelle;mitochondrion;non-membrane-bounded organelle;nuclear part;nucleoplasm;organelle;organelle p…	Calcium signaling pathway;Cardiac muscle contraction;Dilated cardiomyopathy;Hypertrophic cardiomyopathy (HCM)	EF-hand_7				5	5	5	43.5	43.5	43.5	18.42	0	25.715	238010000	6	25	0.0199585	0.03966	0.0587177	P19123	sp|P19123|TNNC1_MOUSE	TNNC1_MOUSE	293
23.0227	23.2519	23.1374	23.2804	23.1337	23.0578	22.9377	23.0801	amine metabolic process;anatomical structure development;anatomical structure morphogenesis;biological regulation;carboxylic acid metabolic process;cell communication;cell development;cell proliferation;cellular amine metabolic process;cellular amino acid metabolic process;cellular developmental process;cellular ketone metabolic process;cellular metabolic process;cellular modified amino acid meta…	binding;catalytic activity;dinitrosyl-iron complex binding;drug binding;enzyme binding;enzyme regulator activity;glutathione transferase activity;JUN kinase binding;kinase binding;kinase regulator activity;protein binding;protein kinase binding;S-nitrosoglutathione binding;transferase activity;transferase activity, transferring alkyl or aryl (other than methyl) groups	cell part;cytoplasm;cytoplasmic part;cytosol;extracellular membrane-bounded organelle;extracellular organelle;extracellular region part;extracellular space;extracellular vesicular exosome;intracellular;intracellular membrane-bounded organelle;intracellular organelle;intracellular part;macromolecular complex;membrane;membrane-bounded organelle;membrane-bounded vesicle;mitochondrion;nucleus;organel…	Drug metabolism - cytochrome P450;Glutathione metabolism;Metabolism of xenobiotics by cytochrome P450	GST_C;GST_N				8	8	8	48.1	48.1	48.1	23.609	0	204.46	2803000000	12	76	0.840617	0.120777	1.67809	P19157	sp|P19157|GSTP1_MOUSE;sp|P46425|GSTP2_MOUSE	GSTP1_MOUSE	294
19.2572	16.5439	17.501	18.3828	16.9824	20.1028	18.0282	19.1455	anatomical structure morphogenesis;axonogenesis;cell part morphogenesis;cell projection morphogenesis;cell projection organization;cellular component assembly;cellular component assembly at cellular level;cellular component morphogenesis;cellular component organization;cellular component organization at cellular level;cellular component organization or biogenesis;cellular component organization o…	binding;enzyme binding;kinase binding;nutrient reservoir activity;protein binding;protein kinase binding;structural molecule activity	axon;axon part;cell part;cell projection;cell projection part;cytoplasmic part;cytoskeletal part;intermediate filament;intracellular membrane-bounded organelle;intracellular organelle;intracellular organelle part;intracellular part;macromolecular complex;membrane-bounded organelle;mitochondrion;myelin sheath;neurofilament;neuron projection;organelle;organelle part;protein complex	Amyotrophic lateral sclerosis (ALS)	DUF1388;Filament;Glutenin_hmw				9	7	7	9.1	7.2	7.2	116.99	0	8.3312	41474000	38	11	0.302614	-0.643497	-0.720735	P19246	sp|P19246|NFH_MOUSE	NFH_MOUSE	295
20.0854	19.9021	19.721	19.8001	19.8656	19.788	19.7282	19.7378	anatomical structure morphogenesis;biological regulation;biosynthetic process;cell chemotaxis;cell migration;cell motility;cellular biosynthetic process;cellular component movement;cellular macromolecule biosynthetic process;cellular macromolecule metabolic process;cellular metabolic process;cellular process;cellular protein metabolic process;cellular response to chemical stimulus;cellular respon…	binding;mRNA binding;nucleic acid binding;RNA binding;structural constituent of ribosome;structural molecule activity	adherens junction;anchoring junction;cell junction;cell part;cell-substrate adherens junction;cell-substrate junction;cytoplasm;cytosolic large ribosomal subunit;focal adhesion;intracellular membrane-bounded organelle;intracellular non-membrane-bounded organelle;intracellular organelle;intracellular organelle part;intracellular part;large ribosomal subunit;macromolecular complex;membrane;membrane…	Ribosome	Ribosomal_L13				4	4	4	20.2	20.2	20.2	23.464	0	5.2429	133030000	9	20	0.530308	0.0972266	1.14737	P19253	sp|P19253|RL13A_MOUSE	RL13A_MOUSE	296
23.3852	23.4871	23.5892	23.6899	23.5331	23.4598	23.5139	23.5341		binding;catalytic activity;cation binding;cation transmembrane transporter activity;cytochrome-c oxidase activity;heme-copper terminal oxidase activity;hydrogen ion transmembrane transporter activity;inorganic cation transmembrane transporter activity;ion binding;ion transmembrane transporter activity;metal ion binding;monovalent inorganic cation transmembrane transporter activity;oxidoreductase …	cell part;cytoplasmic part;intracellular organelle part;intracellular part;membrane;mitochondrial inner membrane;mitochondrial membrane;mitochondrial part;myelin sheath;organelle inner membrane;organelle membrane;organelle part		COX5B				5	5	5	37.5	37.5	37.5	13.813	0	11.186	1273500000	8	56	0.156158	0.0276365	0.407216	P19536	sp|P19536|COX5B_MOUSE	COX5B_MOUSE	297
23.444	23.7422	23.82	23.8379	23.8911	23.7532	23.6225	23.7157	response to chemical stimulus;response to external stimulus;response to extracellular stimulus;response to nutrient;response to nutrient levels;response to stimulus	catalytic activity;cation transmembrane transporter activity;cytochrome-c oxidase activity;heme-copper terminal oxidase activity;hydrogen ion transmembrane transporter activity;inorganic cation transmembrane transporter activity;ion transmembrane transporter activity;monovalent inorganic cation transmembrane transporter activity;oxidoreductase activity;oxidoreductase activity, acting on a heme gr…	cell part;cytoplasmic part;extracellular membrane-bounded organelle;extracellular organelle;extracellular region part;extracellular vesicular exosome;intracellular membrane-bounded organelle;intracellular organelle;intracellular organelle part;intracellular part;membrane;membrane-bounded organelle;membrane-bounded vesicle;mitochondrial inner membrane;mitochondrial membrane;mitochondrial part;mito…	Alzheimer's disease;Cardiac muscle contraction;Huntington's disease;Oxidative phosphorylation;Parkinson's disease	COX4				6	6	6	43.2	43.2	43.2	19.53	0	17.236	4306900000	11	54	0.120563	-0.0345798	-0.323083	P19783	sp|P19783|COX41_MOUSE	COX41_MOUSE	298
20.7426	21.0509	21.117	20.9949	21.074	21.0494	21.1094	21.0037	activation of signaling protein activity involved in unfolded protein response;anatomical structure arrangement;anatomical structure development;biological regulation;cell communication;cellular process;cellular response to antibiotic;cellular response to biotic stimulus;cellular response to chemical stimulus;cellular response to cytokine stimulus;cellular response to external stimulus;cellular r…	adenyl nucleotide binding;adenyl ribonucleotide binding;ATP binding;ATPase activity;binding;catalytic activity;enzyme binding;glycoprotein binding;hydrolase activity;hydrolase activity, acting on acid anhydrides;hydrolase activity, acting on acid anhydrides, in phosphorus-containing anhydrides;misfolded protein binding;nucleoside-triphosphatase activity;nucleotide binding;protein binding;protein …	adherens junction;anchoring junction;cell junction;cell part;cell surface;cell-substrate adherens junction;cell-substrate junction;cytoplasmic membrane-bounded vesicle;cytoplasmic part;cytoplasmic vesicle;endoplasmic reticulum;endoplasmic reticulum chaperone complex;endoplasmic reticulum lumen;endoplasmic reticulum membrane;endoplasmic reticulum part;endoplasmic reticulum-Golgi intermediate compa…	Prion diseases;Protein export;Protein processing in endoplasmic reticulum	HSP70				19	16	16	39.4	34.2	34.2	72.421	0	45.786	759970000	30	79	0.435941	-0.0827823	-0.97659	P20029	sp|P20029|BIP_MOUSE	BIP_MOUSE	299
21.2436	21.217	22.5939	21.9679	21.87	21.9408	22.6075	22.0054	anatomical structure development;astrocyte development;astrocyte differentiation;Bergmann glial cell differentiation;biological regulation;cell development;cell differentiation;cellular component organization;cellular component organization at cellular level;cellular component organization or biogenesis;cellular component organization or biogenesis at cellular level;cellular developmental process…	binding;double-stranded RNA binding;glycoprotein binding;identical protein binding;nucleic acid binding;protein binding;protein C-terminus binding;RNA binding;scaffold protein binding;structural constituent of cytoskeleton;structural constituent of eye lens;structural molecule activity	adherens junction;anchoring junction;cell junction;cell leading edge;cell part;cell projection;cell-substrate adherens junction;cell-substrate junction;cytoplasm;cytoplasmic part;cytoskeletal part;cytoskeleton;cytosol;extracellular membrane-bounded organelle;extracellular organelle;extracellular region part;extracellular vesicular exosome;focal adhesion;intermediate filament;intermediate filament…		Filament;Filament_head				23	19	18	54.3	47	45.5	53.687	0	101.76	2150300000	34	93	0.419586	-0.350302	-0.946252	P20152	sp|P20152|VIME_MOUSE	VIME_MOUSE	301
27.718	27.8982	27.8397	27.9654	27.8764	27.863	27.8572	27.7459	multicellular organismal process;muscle contraction;muscle system process;skeletal muscle contraction;striated muscle contraction;system process	binding;calcium ion binding;cation binding;ion binding;metal ion binding	cell part;contractile fiber part;cytoplasmic part;cytoskeletal part;intracellular organelle part;intracellular part;macromolecular complex;organelle part;protein complex;troponin complex	Calcium signaling pathway	EF-hand_7				14	14	13	89.4	89.4	85	18.11	0	323.31	102180000000	10	863	0.121616	0.0197201	0.325632	P20801	sp|P20801|TNNC2_MOUSE	TNNC2_MOUSE	302
27.1827	27.7459	28.3057	27.6024	27.1268	27.9902	28.1351	28.9308			actin filament bundle;actomyosin;cell cortex part;cell part;cell projection;cell projection part;cortical cytoskeleton;cytoplasm;cytoplasmic part;cytoskeletal part;cytoskeleton;extracellular membrane-bounded organelle;extracellular organelle;extracellular region part;extracellular vesicular exosome;growth cone;intracellular non-membrane-bounded organelle;intracellular organelle;intracellular orga…	Cardiac muscle contraction;Dilated cardiomyopathy;Hypertrophic cardiomyopathy (HCM);Pathways in cancer;Thyroid cancer	Tropomyosin				17	8	8	46.3	27.7	27.7	32.994	0	64.284	28361000000	16	146	0.32809	-0.336549	-0.771313	P21107	sp|P21107|TPM3_MOUSE	TPM3_MOUSE	304
20.3851	20.3923	20.9184	20.5301	21.0844	20.888	21.3575	20.514	fat-soluble vitamin metabolic process;lipid metabolic process;metabolic process;primary metabolic process;small molecule metabolic process;steroid metabolic process;vitamin D metabolic process;vitamin metabolic process	actin binding;binding;cytoskeletal protein binding;protein binding;transmembrane transporter activity;transporter activity;vitamin transporter activity	blood microparticle;extracellular membrane-bounded organelle;extracellular organelle;extracellular region part;extracellular space;extracellular vesicular exosome;membrane-bounded organelle;membrane-bounded vesicle;organelle;vesicle		Serum_albumin;VitD-bind_III				13	13	13	47.9	47.9	47.9	53.6	0	57.741	640060000	24	47	0.951911	-0.404501	-1.86331	P21614	sp|P21614|VTDB_MOUSE	VTDB_MOUSE	308
17.9691	20.001	20.3596	19.9784	19.6953	19.7508	19.5933	17.9482	biological regulation;macromolecule metabolic process;metabolic process;primary metabolic process;protein maturation;protein metabolic process;protein processing;proteolysis;regulation of angiotensin levels in blood;regulation of angiotensin metabolic process;regulation of biological process;regulation of biological quality;regulation of hormone levels;regulation of macromolecule metabolic proces…	catalytic activity;endopeptidase activity;hydrolase activity;peptidase activity;peptidase activity, acting on L-amino acid peptides;serine hydrolase activity;serine-type endopeptidase activity;serine-type peptidase activity	cell part;extracellular region part;extracellular space;intracellular		Trypsin				2	2	2	10.2	10.2	10.2	27.203	0.0011429	2.7728	83921000	13	15	0.185968	0.330144	0.474862	P21812	sp|P21812|MCPT4_MOUSE;sp|P11034|MCPT1_MOUSE	MCPT4_MOUSE	309
19.6367	19.5244	20.6897	19.5575	19.9067	19.9022	19.9795	19.504	anatomical structure development;biological regulation;carbohydrate homeostasis;cellular chemical homeostasis;cellular glucose homeostasis;cellular homeostasis;cellular metabolic process;cellular process;cellular response to carbohydrate stimulus;cellular response to chemical stimulus;cellular response to glucose stimulus;cellular response to hexose stimulus;cellular response to monosaccharide st…	binding;catalytic activity;endopeptidase activity;hydrolase activity;peptidase activity;peptidase activity, acting on L-amino acid peptides;peptide binding;serine hydrolase activity;serine-type endopeptidase activity;serine-type peptidase activity	cell part;extracellular matrix;extracellular region part;extracellular space;intracellular	Renin-angiotensin system	Trypsin				3	3	3	15	15	15	27.586	0	4.8043	136020000	12	7	0.0332669	0.0289745	0.0965075	P21844	sp|P21844|CMA1_MOUSE	CMA1_MOUSE	310
19.8988	19.6494	19.8179	19.7072	19.646	19.7263	19.6922	19.9659	activation of phospholipase C activity;activation of phospholipase C activity by G-protein coupled receptor protein signaling pathway coupled to IP3 second messenger;anatomical structure formation involved in morphogenesis;anatomical structure morphogenesis;apoptotic cell clearance;biological regulation;blood vessel remodeling;branching involved in salivary gland morphogenesis;calcium ion homeost…	binding;calcium ion binding;catalytic activity;cation binding;GTP binding;guanyl nucleotide binding;guanyl ribonucleotide binding;ion binding;metal ion binding;nucleotide binding;protein-glutamine gamma-glutamyltransferase activity;purine nucleotide binding;purine ribonucleoside triphosphate binding;purine ribonucleotide binding;ribonucleotide binding;transaminase activity;transferase activity;tr…	adherens junction;anchoring junction;cell junction;cell part;cell-substrate adherens junction;cell-substrate junction;cytoplasm;cytoplasmic part;cytosol;extracellular matrix;extracellular membrane-bounded organelle;extracellular organelle;extracellular region part;extracellular vesicular exosome;focal adhesion;intracellular membrane-bounded organelle;intracellular organelle;intracellular part;int…	Huntington's disease	Transglut_C;Transglut_core;Transglut_N				12	12	12	21	21	21	77.06	0	16.709	251270000	35	38	0.0412565	0.0107546	0.118715	P21981	sp|P21981|TGM2_MOUSE	TGM2_MOUSE	312
18.3045	19.4494	19.3121	19.5804	19.3147	19.4886	19.2896	19.3807	alcohol metabolic process;biological regulation;biosynthetic process;cation homeostasis;cell differentiation;cellular aromatic compound metabolic process;cellular biosynthetic process;cellular component assembly;cellular component organization;cellular component organization or biogenesis;cellular developmental process;cellular metabolic process;cellular nitrogen compound biosynthetic process;cel…	2 iron, 2 sulfur cluster binding;binding;catalytic activity;cation binding;ferrochelatase activity;heme binding;ion binding;iron ion binding;iron-responsive element binding;iron-sulfur cluster binding;lyase activity;metal cluster binding;metal ion binding;mRNA binding;nucleic acid binding;RNA binding;tetrapyrrole binding;transition metal ion binding	cell part;cytoplasmic part;intracellular membrane-bounded organelle;intracellular organelle;intracellular organelle part;intracellular part;membrane;membrane-bounded organelle;mitochondrial inner membrane;mitochondrial membrane;mitochondrial part;mitochondrion;organelle;organelle inner membrane;organelle membrane;organelle part		Ferrochelatase				4	4	3	13.6	13.6	10.5	47.13	0.0011236	2.626	98938000	25	9	0.293659	-0.2068	-0.702729	P22315	sp|P22315|HEMH_MOUSE	HEMH_MOUSE	313
20.6551	20.7957	20.8756	21.0726	20.7361	20.6314	21.4022	20.5917	acute inflammatory response;acute-phase response;biological regulation;carbohydrate metabolic process;cellular carbohydrate metabolic process;cellular macromolecule metabolic process;cellular metabolic process;cellular process;cellular protein metabolic process;chordate embryonic development;defense response;developmental process;embryo development;embryo development ending in birth or egg hatchi…	binding;endopeptidase inhibitor activity;endopeptidase regulator activity;enzyme binding;enzyme inhibitor activity;enzyme regulator activity;glycoprotein binding;identical protein binding;peptidase inhibitor activity;peptidase regulator activity;protease binding;protein binding;serine-type endopeptidase inhibitor activity	cell part;cytoplasmic part;endoplasmic reticulum;extracellular membrane-bounded organelle;extracellular organelle;extracellular region;extracellular region part;extracellular space;extracellular vesicular exosome;Golgi apparatus;intracellular membrane-bounded organelle;intracellular organelle;intracellular part;membrane-bounded organelle;membrane-bounded vesicle;organelle;vesicle	Complement and coagulation cascades	Serpin				12	5	5	39	17.4	17.4	45.974	0	33.054	407100000	17	17	0.0152551	0.00941896	0.0451098	P22599	sp|P22599|A1AT2_MOUSE	A1AT2_MOUSE	315
20.452	20.9675	20.5681	20.845	20.7361	20.8269	20.6661	20.7881	amine metabolic process;carboxylic acid metabolic process;cellular amine metabolic process;cellular amino acid metabolic process;cellular ketone metabolic process;cellular macromolecule metabolic process;cellular metabolic process;cellular modified amino acid metabolic process;cellular nitrogen compound metabolic process;cellular process;cellular protein metabolic process;coenzyme metabolic proce…	carboxyl-O-methyltransferase activity;catalytic activity;methyltransferase activity;O-methyltransferase activity;protein carboxyl O-methyltransferase activity;protein methyltransferase activity;protein-L-isoaspartate (D-aspartate) O-methyltransferase activity;S-adenosylmethionine-dependent methyltransferase activity;transferase activity;transferase activity, transferring one-carbon groups	cell part;cytoplasm;intracellular part		PCMT				5	5	5	39.2	39.2	39.2	24.634	0	30.021	353750000	12	31	0.140598	-0.0461469	-0.370922	P23506	sp|P23506|PIMT_MOUSE	PIMT_MOUSE	316
23.1671	23.0608	23.7082	22.8995	22.983	23.4585	22.9356	23.8855	aging;anatomical structure development;apoptosis;apoptosis involved in morphogenesis;biological regulation;camera-type eye development;cell death;cellular component assembly;cellular component assembly at cellular level;cellular component organization;cellular component organization at cellular level;cellular component organization or biogenesis;cellular component organization or biogenesis at ce…	binding;cation binding;identical protein binding;ion binding;metal ion binding;protein binding;protein dimerization activity;protein homodimerization activity;structural constituent of eye lens;structural molecule activity;unfolded protein binding	actin filament bundle;cell part;cell surface;contractile fiber;contractile fiber part;cytoplasm;cytoplasmic part;cytoskeletal part;cytoskeleton;cytosol;extracellular membrane-bounded organelle;extracellular organelle;extracellular region part;extracellular vesicular exosome;Golgi apparatus;intracellular membrane-bounded organelle;intracellular non-membrane-bounded organelle;intracellular organell…	Protein processing in endoplasmic reticulum	Crystallin;HSP20				8	8	8	53.7	53.7	53.7	20.069	0	42.178	4308600000	11	69	0.142627	-0.106756	-0.375697	P23927	sp|P23927|CRYAB_MOUSE	CRYAB_MOUSE	318
19.3167	20.1668	20.6518	20.4778	20.343	19.9187	20.8207	19.8925	metabolic process	carboxylic ester hydrolase activity;catalytic activity;hydrolase activity;hydrolase activity, acting on ester bonds	cell part;cytoplasmic part;endoplasmic reticulum lumen;endoplasmic reticulum part;extracellular region part;extracellular space;intracellular organelle lumen;intracellular organelle part;intracellular part;membrane-enclosed lumen;organelle lumen;organelle part	Drug metabolism - other enzymes	COesterase				9	7	7	23.1	19	19	61.055	0	31.852	302760000	25	28	0.0893215	-0.0904331	-0.245703	P23953	sp|P23953|EST1C_MOUSE	EST1C_MOUSE	319
18.4281	18.3324	18.6375	18.6734	18.5857	17.0459	19.1785	17.1272	acylglycerol metabolic process;aerobic respiration;aging;alcohol metabolic process;anatomical structure development;biological regulation;catabolic process;cell differentiation;cellular catabolic process;cellular component assembly;cellular component organization;cellular component organization or biogenesis;cellular developmental process;cellular lipid metabolic process;cellular metabolic proces…	aminoacylase activity;antioxidant activity;binding;catalase activity;catalytic activity;cation binding;coenzyme binding;cofactor binding;enzyme binding;heme binding;hydrolase activity;hydrolase activity, acting on carbon-nitrogen (but not peptide) bonds;hydrolase activity, acting on carbon-nitrogen (but not peptide) bonds, in linear amides;identical protein binding;ion binding;iron ion binding;me…	adherens junction;anchoring junction;cell junction;cell part;cell-substrate adherens junction;cell-substrate junction;cytoplasmic part;cytosol;endoplasmic reticulum;extracellular membrane-bounded organelle;extracellular organelle;extracellular region part;extracellular vesicular exosome;focal adhesion;Golgi apparatus;intracellular membrane-bounded organelle;intracellular organelle;intracellular o…	Amyotrophic lateral sclerosis (ALS);Methane metabolism;Peroxisome;Tryptophan metabolism	Catalase;Catalase-rel				5	5	5	11.4	11.4	11.4	59.795	0	5.9646	33001000	32	11	0.443341	0.533556	0.990237	P24270	sp|P24270|CATA_MOUSE	CATA_MOUSE	320
17.9308	19.5546	19.5722	19.684	16.4231	16.3617	19.6064	19.2067	anatomical structure development;biological regulation;bone development;cellular macromolecule metabolic process;cellular metabolic process;cellular process;cellular protein metabolic process;chaperone-mediated protein folding;developmental process;macromolecule metabolic process;macromolecule modification;metabolic process;peptidyl-amino acid modification;peptidyl-proline modification;positive r…	binding;catalytic activity;cis-trans isomerase activity;enzyme binding;isomerase activity;peptide binding;peptidyl-prolyl cis-trans isomerase activity;protein binding;protein complex binding;RNA polymerase binding	adherens junction;anchoring junction;cell junction;cell part;cell-substrate adherens junction;cell-substrate junction;cytoplasmic membrane-bounded vesicle;cytoplasmic part;cytoplasmic vesicle;endoplasmic reticulum;endoplasmic reticulum chaperone complex;endoplasmic reticulum lumen;endoplasmic reticulum part;extracellular membrane-bounded organelle;extracellular organelle;extracellular region part…		Pro_isomerase				3	3	3	17.6	17.6	17.6	23.713	0	6.2619	58502000	12	9	0.632855	1.28596	1.32663	P24369	sp|P24369|PPIB_MOUSE	PPIB_MOUSE	321
19.5256	19.5281	19.4906	19.6794	19.3804	19.5598	19.393	19.6205	alkene biosynthetic process;biosynthetic process;carboxylic acid biosynthetic process;carboxylic acid metabolic process;catabolic process;cellular alkene metabolic process;cellular biosynthetic process;cellular catabolic process;cellular ketone metabolic process;cellular lipid metabolic process;cellular metabolic process;cellular process;fatty acid biosynthetic process;fatty acid metabolic proces…	aminopeptidase activity;binding;catalytic activity;cation binding;epoxide hydrolase activity;ether hydrolase activity;exopeptidase activity;hydrolase activity;hydrolase activity, acting on ether bonds;ion binding;leukotriene-A4 hydrolase activity;metal ion binding;metallopeptidase activity;peptidase activity;peptidase activity, acting on L-amino acid peptides;transition metal ion binding;zinc ion…	cell part;cytoplasm;extracellular membrane-bounded organelle;extracellular organelle;extracellular region part;extracellular vesicular exosome;intracellular organelle part;intracellular part;membrane-bounded organelle;membrane-bounded vesicle;nuclear part;nucleoplasm;organelle;organelle part;vesicle	Arachidonic acid metabolism	Leuk-A4-hydro_C;Peptidase_M1				9	9	9	19.5	19.5	19.5	69.05	0	13.839	159000000	37	20	0.405779	0.0674987	0.920443	P24527	sp|P24527|LKHA4_MOUSE	LKHA4_MOUSE	322
18.4694	18.0596	18.2067	18.0113	18.0629	17.959	18.9225	18.114	actin cytoskeleton organization;actin filament-based process;biological adhesion;biological regulation;cell adhesion;cell junction assembly;cell junction organization;cell-cell adhesion;cell-substrate junction assembly;cellular component assembly;cellular component assembly at cellular level;cellular component organization;cellular component organization at cellular level;cellular component organ…	binding;cytoskeletal protein binding;integrin binding;LIM domain binding;protein binding;protein complex binding;protein domain specific binding;receptor binding;structural constituent of cytoskeleton;structural molecule activity;vinculin binding	adherens junction;anchoring junction;cell junction;cell part;cell projection;cell projection membrane;cell projection part;cell surface;cell-substrate adherens junction;cell-substrate junction;cytoplasm;cytoplasmic part;cytoskeletal part;extracellular membrane-bounded organelle;extracellular organelle;extracellular region part;extracellular vesicular exosome;focal adhesion;intracellular organelle…	Focal adhesion	FERM_M;FERM_N;I_LWEQ;IRS;Talin_middle;VBS				5	5	4	3.4	3.4	3	269.82	0	4.3996	41743000	134	5	0.118752	-0.0778928	-0.318693	P26039	sp|P26039|TLN1_MOUSE	TLN1_MOUSE	325
18.6179	18.5994	19.4887	19.1517	18.6053	18.963	19.3669	19.4982	anatomical structure development;biological adhesion;biological regulation;cell adhesion;cell development;cell migration;cell motility;cell-cell adhesion;cellular component movement;cellular developmental process;cellular process;developmental process;endothelial cell development;epithelial cell development;establishment of endothelial barrier;immune system process;leukocyte cell-cell adhesion;le…	binding;cell adhesion molecule binding;double-stranded RNA binding;enzyme binding;kinase binding;nucleic acid binding;protein binding;protein kinase binding;receptor binding;RNA binding	adherens junction;anchoring junction;apical part of cell;apical plasma membrane;basolateral plasma membrane;blood microparticle;cell junction;cell part;cell periphery;cell projection;cell projection membrane;cell projection part;cell-substrate adherens junction;cell-substrate junction;cytoplasm;cytoskeleton;extracellular membrane-bounded organelle;extracellular organelle;extracellular region part…	Leukocyte transendothelial migration;Measles;Regulation of actin cytoskeleton	ERM;FERM_C;FERM_M;FERM_N				9	6	6	17.3	10.7	10.7	67.766	0	9.7923	82154000	33	20	0.190604	-0.143948	-0.485177	P26041	sp|P26041|MOES_MOUSE	MOES_MOUSE	326
19.5435	19.4586	19.7504	20.0836	19.5243	19.5867	19.5358	19.682	actin filament capping;anatomical structure development;apical protein localization;asymmetric protein localization;biological regulation;cell development;cell projection assembly;cell projection organization;cellular component assembly;cellular component assembly at cellular level;cellular component organization;cellular component organization at cellular level;cellular component organization or…		adherens junction;anchoring junction;apical part of cell;cell division site part;cell junction;cell part;cell periphery;cell pole;cell projection;cell tip;cell-substrate adherens junction;cell-substrate junction;cleavage furrow;cytoplasm;cytoskeleton;extracellular membrane-bounded organelle;extracellular organelle;extracellular region part;extracellular space;extracellular vesicular exosome;extri…	Regulation of actin cytoskeleton	ERM;FERM_C;FERM_M;FERM_N				12	12	9	28.3	28.3	21.8	68.542	0	13.761	194990000	31	26	0.385942	0.126842	0.883021	P26043	sp|P26043|RADI_MOUSE	RADI_MOUSE	327
18.306	18.4664	19.3756	18.7764	18.9001	19.2038	19.5535	19.4426	ATP-dependent chromatin remodeling;cellular component organization;cellular component organization at cellular level;cellular component organization or biogenesis;cellular component organization or biogenesis at cellular level;cellular macromolecular complex subunit organization;cellular process;chromatin modification;chromatin organization;chromatin remodeling;chromosome organization;histone exc…	binding;histone binding;protein binding	cell part;intracellular membrane-bounded organelle;intracellular organelle;intracellular part;membrane-bounded organelle;nucleus;organelle		Prothymosin				2	2	2	24.3	24.3	24.3	12.254	0.0010684	2.3222	50689000	3	6	1.01307	-0.543904	-1.96489	P26350	sp|P26350|PTMA_MOUSE	PTMA_MOUSE	328
21.9205	21.8426	22.2965	22.2866	21.9244	22.1118	22.0122	21.9966	amine biosynthetic process;amine catabolic process;amine metabolic process;behavior;biological regulation;biosynthetic process;carboxylic acid biosynthetic process;carboxylic acid catabolic process;carboxylic acid metabolic process;catabolic process;cellular amine metabolic process;cellular amino acid biosynthetic process;cellular amino acid catabolic process;cellular amino acid metabolic process…	adenyl nucleotide binding;adenyl ribonucleotide binding;ADP binding;amine binding;amino acid binding;ATP binding;binding;carboxylic acid binding;catalytic activity;coenzyme binding;cofactor binding;glutamate dehydrogenase (NAD+) activity;glutamate dehydrogenase [NAD(P)+] activity;GTP binding;guanyl nucleotide binding;guanyl ribonucleotide binding;leucine binding;NAD binding;NAD+ binding;nucleotid…	cell part;cytoplasm;cytoplasmic part;intracellular membrane-bounded organelle;intracellular organelle;intracellular organelle lumen;intracellular organelle part;intracellular part;membrane;membrane-bounded organelle;membrane-enclosed lumen;mitochondrial inner membrane;mitochondrial matrix;mitochondrial membrane;mitochondrial part;mitochondrion;organelle;organelle inner membrane;organelle lumen;or…	Alanine, aspartate and glutamate metabolism;Arginine and proline metabolism;D-Glutamine and D-glutamate metabolism;Nitrogen metabolism;Proximal tubule bicarbonate reclamation	ELFV_dehydrog;ELFV_dehydrog_N				13	13	13	32.4	32.4	32.4	61.336	0	21.696	503750000	33	47	0.24377	0.075305	0.599985	P26443	sp|P26443|DHE3_MOUSE	DHE3_MOUSE	330
19.2611	19.6369	19.2173	19.1469	18.9866	19.3141	18.9254	18.7597		binding;identical protein binding;protein binding;protein dimerization activity;protein homodimerization activity	cell part;extracellular membrane-bounded organelle;extracellular organelle;extracellular region part;extracellular vesicular exosome;intracellular membrane-bounded organelle;intracellular organelle;intracellular organelle part;intracellular part;macromolecular complex;membrane;membrane-bounded organelle;membrane-bounded vesicle;nuclear part;nucleoplasm;nucleus;organelle;organelle part;proteasome …	Proteasome	JAB;MitMem_reg				5	5	5	20.9	20.9	20.9	36.539	0.0010504	2.2316	50019000	15	9	1.03255	0.319139	1.99724	P26516	sp|P26516|PSMD7_MOUSE	PSMD7_MOUSE	331
18.949	18.8343	18.4632	18.5169	18.0873	18.4952	18.2449	18.4917	amine metabolic process;amino acid activation;carboxylic acid metabolic process;cellular amine metabolic process;cellular amino acid metabolic process;cellular ketone metabolic process;cellular macromolecule metabolic process;cellular metabolic process;cellular nitrogen compound metabolic process;cellular process;macromolecule metabolic process;metabolic process;ncRNA metabolic process;nitrogen c…	adenyl nucleotide binding;adenyl ribonucleotide binding;aminoacyl-tRNA ligase activity;ATP binding;binding;catalytic activity;ligase activity;ligase activity, forming aminoacyl-tRNA and related compounds;ligase activity, forming carbon-oxygen bonds;nucleotide binding;purine nucleotide binding;purine ribonucleoside triphosphate binding;purine ribonucleotide binding;ribonucleotide binding;serine-tR…	cell part;cytoplasm;cytoplasmic part;extracellular membrane-bounded organelle;extracellular organelle;extracellular region part;extracellular vesicular exosome;intracellular membrane-bounded organelle;intracellular organelle;intracellular part;membrane-bounded organelle;membrane-bounded vesicle;mitochondrion;organelle;vesicle	Aminoacyl-tRNA biosynthesis	Seryl_tRNA_N;tRNA-synt_2b				4	4	4	11.7	11.7	11.7	58.388	0	3.6241	49118000	26	10	1.23018	0.361102	2.32727	P26638	sp|P26638|SYSC_MOUSE	SYSC_MOUSE	332
22.2334	22.3811	22.443	22.3135	22.3184	22.6755	22.3388	22.2371	anatomical structure formation involved in morphogenesis;anatomical structure morphogenesis;biological regulation;calcium ion homeostasis;calcium ion transport;calcium ion transport into cytosol;cardiac muscle tissue morphogenesis;cation homeostasis;cation transport;cell activation;cell proliferation;cell surface receptor linked signaling pathway;cellular calcium ion homeostasis;cellular cation h…	activin binding;binding;calcium channel inhibitor activity;calcium channel regulator activity;catalytic activity;channel inhibitor activity;channel regulator activity;cis-trans isomerase activity;drug binding;FK506 binding;identical protein binding;ion channel binding;ion channel inhibitor activity;isomerase activity;macrolide binding;molecular transducer activity;peptidyl-prolyl cis-trans isomer…	axon part;axon terminus;cell part;cell projection part;contractile fiber part;cytoplasm;cytoplasmic part;cytosol;endoplasmic reticulum membrane;endoplasmic reticulum part;extracellular membrane-bounded organelle;extracellular organelle;extracellular region part;extracellular vesicular exosome;intracellular organelle part;intracellular part;membrane;membrane part;membrane-bounded organelle;membran…		FKBP_C				2	2	2	25	25	25	11.922	0	16.994	739730000	3	21	0.18176	-0.0497198	-0.465455	P26883	sp|P26883|FKB1A_MOUSE	FKB1A_MOUSE	334
19.2819	19.0654	19.4753	19.64	19.2432	19.5751	19.3643	19.3453	cell cycle process;cell division;cellular component movement;cellular component organization;cellular component organization at cellular level;cellular component organization or biogenesis;cellular component organization or biogenesis at cellular level;cellular process;cytoskeleton organization;establishment of localization;establishment of localization in cell;establishment of organelle localiza…	binding;cytoskeletal protein binding;microtubule binding;protein binding;tubulin binding	cell part;cytoplasm;cytoskeletal part;cytoskeleton;extracellular membrane-bounded organelle;extracellular organelle;extracellular region part;extracellular vesicular exosome;intracellular non-membrane-bounded organelle;intracellular organelle;intracellular organelle part;intracellular part;macromolecular complex;membrane;membrane-bounded organelle;membrane-bounded vesicle;microtubule;microtubule …		Tubulin-binding				7	7	7	13.3	13.3	13.3	117.43	0	16.718	148770000	57	17	0.0398026	-0.0163116	-0.1147	P27546	sp|P27546|MAP4_MOUSE	MAP4_MOUSE	335
24.3987	22.9522	23.3878	24.3545	23.2638	25.0874	24.0894	25.3023	cell junction maintenance;cell junction organization;cell-cell junction maintenance;cell-cell junction organization;cellular component maintenance;cellular component maintenance at cellular level;cellular component organization;cellular component organization at cellular level;cellular component organization or biogenesis;cellular component organization or biogenesis at cellular level;cellular pr…		cell part;integral to membrane;integral to plasma membrane;intrinsic to membrane;intrinsic to plasma membrane;membrane part;myelin sheath;plasma membrane part	Cell adhesion molecules (CAMs)	Myelin-PO_C;V-set				5	5	5	20.2	20.2	20.2	27.621	0	26.492	5127800000	9	66	0.513278	-0.662452	-1.11703	P27573	sp|P27573|MYP0_MOUSE	MYP0_MOUSE	336
18.3874	20.662	21.25	20.7621	20.7033	20.8781	21.2016	17.3039	biological regulation;cell redox homeostasis;cellular homeostasis;cellular macromolecule metabolic process;cellular metabolic process;cellular process;cellular protein metabolic process;cellular response to stimulus;cellular response to stress;homeostatic process;macromolecule metabolic process;metabolic process;primary metabolic process;protein folding;protein metabolic process;regulation of bio…	catalytic activity;intramolecular oxidoreductase activity;intramolecular oxidoreductase activity, interconverting keto- and enol-groups;intramolecular oxidoreductase activity, transposing S-S bonds;isomerase activity;protein disulfide isomerase activity	adherens junction;anchoring junction;cell junction;cell part;cell surface;cell-substrate adherens junction;cell-substrate junction;cytoplasmic membrane-bounded vesicle;cytoplasmic part;cytoplasmic vesicle;endoplasmic reticulum;endoplasmic reticulum lumen;endoplasmic reticulum part;extracellular membrane-bounded organelle;extracellular organelle;extracellular region part;extracellular vesicular ex…	Antigen processing and presentation;Protein processing in endoplasmic reticulum	Thioredoxin				7	7	7	20.2	20.2	20.2	56.678	0	5.4301	137490000	31	10	0.0788013	0.243617	0.218794	P27773	sp|P27773|PDIA3_MOUSE	PDIA3_MOUSE	338
21.3137	21.4004	21.3889	21.6238	21.4566	21.3499	21.2017	21.3678	aging;alcohol catabolic process;alcohol metabolic process;aldehyde catabolic process;biological regulation;catabolic process;cellular aldehyde metabolic process;cellular catabolic process;cellular lipid metabolic process;cellular macromolecule metabolic process;cellular metabolic process;cellular process;cellular protein metabolic process;developmental process;diterpenoid metabolic process;ethano…	alcohol dehydrogenase (NAD) activity;binding;carboxylic acid binding;catalytic activity;cation binding;fatty acid binding;formaldehyde dehydrogenase activity;identical protein binding;ion binding;lipid binding;metal ion binding;monocarboxylic acid binding;oxidoreductase activity;oxidoreductase activity, acting on CH-OH group of donors;oxidoreductase activity, acting on the aldehyde or oxo group o…	cell part;cytoplasmic part;extracellular membrane-bounded organelle;extracellular organelle;extracellular region part;extracellular vesicular exosome;intracellular membrane-bounded organelle;intracellular organelle;intracellular part;membrane-bounded organelle;membrane-bounded vesicle;mitochondrion;nucleus;organelle;vesicle	Chloroalkane and chloroalkene degradation;Drug metabolism - cytochrome P450;Fatty acid metabolism;Glycolysis / Gluconeogenesis;Metabolism of xenobiotics by cytochrome P450;Methane metabolism;Naphthalene degradation;Retinol metabolism;Tyrosine metabolism	ADH_N;ADH_zinc_N				11	11	11	42	42	42	39.547	0	47.215	954610000	19	48	0.464262	0.0876594	1.02857	P28474	sp|P28474|ADHX_MOUSE	ADHX_MOUSE	342
23.5676	23.6119	23.6536	23.7768	23.6682	23.6585	23.3539	23.6068	amine metabolic process;AMP biosynthetic process;AMP metabolic process;aspartate family amino acid metabolic process;aspartate metabolic process;biosynthetic process;carboxylic acid metabolic process;cellular amine metabolic process;cellular amino acid metabolic process;cellular biosynthetic process;cellular ketone metabolic process;cellular metabolic process;cellular nitrogen compound biosynthet…	adenylosuccinate synthase activity;binding;catalytic activity;cation binding;GTP binding;GTPase activity;guanyl nucleotide binding;guanyl ribonucleotide binding;hydrolase activity;hydrolase activity, acting on acid anhydrides;hydrolase activity, acting on acid anhydrides, in phosphorus-containing anhydrides;ion binding;ligase activity;ligase activity, forming carbon-nitrogen bonds;magnesium ion b…	cell part;cytoplasm;intracellular part;membrane	Alanine, aspartate and glutamate metabolism;Purine metabolism	Adenylsucc_synt				19	19	19	60	60	60	50.254	0	143.78	8053100000	23	161	0.411741	0.0805917	0.931611	P28650	sp|P28650|PURA1_MOUSE	PURA1_MOUSE	344
20.0024	20.1182	20.6285	20.2874	19.8226	20.8045	20.4892	20.6829	amine metabolic process;aminoglycan metabolic process;blood vessel remodeling;carbohydrate metabolic process;cellular macromolecule metabolic process;cellular metabolic process;cellular process;cellular protein metabolic process;chondroitin sulfate metabolic process;glycosaminoglycan metabolic process;macromolecule metabolic process;macromolecule modification;metabolic process;multicellular organ…	binding;carbohydrate binding;extracellular matrix binding;glycosaminoglycan binding;pattern binding;polysaccharide binding	cell part;cell surface;cytoplasmic membrane-bounded vesicle;cytoplasmic part;cytoplasmic vesicle;extracellular matrix;extracellular membrane-bounded organelle;extracellular organelle;extracellular region part;extracellular vesicular exosome;intracellular;intracellular membrane-bounded organelle;intracellular organelle;intracellular part;membrane;membrane-bounded organelle;membrane-bounded vesicle…		LRR_8;LRRNT				6	5	5	21.1	19	19	41.639	0	9.7645	180370000	17	18	0.311978	-0.190693	-0.739434	P28653	sp|P28653|PGS1_MOUSE	PGS1_MOUSE	346
22.3703	23.2117	23.2706	23.2043	22.4492	22.8534	22.3574	22.7618	aging;amine metabolic process;aminoglycan metabolic process;anatomical structure development;biological regulation;carbohydrate metabolic process;cellular macromolecule metabolic process;cellular metabolic process;cellular process;cellular protein metabolic process;chondroitin sulfate metabolic process;developmental process;glycosaminoglycan metabolic process;kidney development;macromolecule meta…	binding;carbohydrate binding;extracellular matrix binding;glycosaminoglycan binding;pattern binding;polysaccharide binding	anchoring collagen;collagen;collagen type VI;extracellular matrix part;extracellular region part;extracellular space	TGF-beta signaling pathway	LRR_8;LRRNT				14	14	13	41.5	41.5	39.3	39.809	0	323.31	2353600000	19	75	0.829974	0.408747	1.66031	P28654	sp|P28654|PGS2_MOUSE	PGS2_MOUSE	347
18.9084	19.7079	19.3851	19.5041	19.5508	19.4539	20.3396	19.4048	embryo implantation;reproductive process	endopeptidase inhibitor activity;endopeptidase regulator activity;enzyme inhibitor activity;enzyme regulator activity;peptidase inhibitor activity;peptidase regulator activity;serine-type endopeptidase inhibitor activity	extracellular region part;extracellular space		A2M;A2M_comp;A2M_N;A2M_N_2;A2M_recep;Thiol-ester_cl				10	10	10	8.5	8.5	8.5	165.3	0	14.261	188160000	67	33	0.515289	-0.310905	-1.12062	P28665	sp|P28665|MUG1_MOUSE	MUG1_MOUSE	349
21.3354	21.7208	22.2237	21.837	21.9362	22.1492	22.1075	21.5213	acute inflammatory response;acute-phase response;biological regulation;defense response;inflammatory response;multicellular organismal process;negative regulation of biological process;negative regulation of biomineral tissue development;negative regulation of bone mineralization;negative regulation of developmental process;negative regulation of multicellular organismal process;negative regulati…	cysteine-type endopeptidase inhibitor activity;endopeptidase inhibitor activity;endopeptidase regulator activity;enzyme inhibitor activity;enzyme regulator activity;peptidase inhibitor activity;peptidase regulator activity	blood microparticle;extracellular membrane-bounded organelle;extracellular organelle;extracellular region part;extracellular space;extracellular vesicular exosome;membrane-bounded organelle;membrane-bounded vesicle;organelle;vesicle		Cystatin				7	7	7	35.7	35.7	35.7	37.325	0	173.77	1073500000	11	42	0.264273	-0.149351	-0.642734	P29699	sp|P29699|FETUA_MOUSE	FETUA_MOUSE	353
19.283	18.9905	19.65	19.6896	16.554	18.6094	19.3736	19.1474	amine biosynthetic process;amine metabolic process;biosynthetic process;carboxylic acid biosynthetic process;carboxylic acid metabolic process;cellular amine metabolic process;cellular amino acid biosynthetic process;cellular amino acid metabolic process;cellular biosynthetic process;cellular component assembly;cellular component organization;cellular component organization or biogenesis;cellular…	binding;catalytic activity;cofactor binding;ornithine-oxo-acid transaminase activity;pyridoxal phosphate binding;transaminase activity;transferase activity;transferase activity, transferring nitrogenous groups;vitamin B6 binding;vitamin binding	cell part;cytoplasmic part;intracellular membrane-bounded organelle;intracellular organelle;intracellular organelle lumen;intracellular organelle part;intracellular part;membrane-bounded organelle;membrane-enclosed lumen;mitochondrial matrix;mitochondrial part;mitochondrion;organelle;organelle lumen;organelle part	Arginine and proline metabolism	Aminotran_3				4	4	4	11.4	11.4	11.4	48.354	0	4.06	63641000	21	6	0.722761	0.982172	1.48011	P29758	sp|P29758|OAT_MOUSE	OAT_MOUSE	354
22.9015	23.2879	23.636	23.2349	23.5036	23.425	23.467	23.2693	acylglycerol metabolic process;anatomical structure development;behavior;behavioral defense response;behavioral fear response;biological regulation;cellular lipid metabolic process;cellular metabolic process;cellular process;cognition;defense response;developmental process;epidermis development;establishment of localization;fear response;glycerol ether metabolic process;glycerolipid metabolic pro…	binding;lipid binding;protein binding;protein dimerization activity	cell part;clathrin-coated vesicle;coated vesicle;cytoplasmic membrane-bounded vesicle;cytoplasmic part;cytoplasmic vesicle;endoplasmic reticulum part;extracellular membrane-bounded organelle;extracellular organelle;extracellular region part;extracellular space;extracellular vesicular exosome;Golgi apparatus;intracellular membrane-bounded organelle;intracellular organelle;intracellular organelle p…	PPAR signaling pathway	ACBP				3	3	3	47.1	47.1	47.1	10	0	9.4665	1207000000	4	19	0.422198	-0.151152	-0.951115	P31786	sp|P31786|ACBP_MOUSE	ACBP_MOUSE	358
19.5324	19.185	19.1325	19.4347	19.3092	19.3789	19.5658	19.8847	biological regulation;blood coagulation;coagulation;hemostasis;multicellular organismal process;negative regulation of biological process;negative regulation of catalytic activity;negative regulation of defense response;negative regulation of endopeptidase activity;negative regulation of hydrolase activity;negative regulation of inflammatory response;negative regulation of molecular function;nega…	binding;carbohydrate binding;endopeptidase inhibitor activity;endopeptidase regulator activity;enzyme binding;enzyme inhibitor activity;enzyme regulator activity;glycosaminoglycan binding;heparin binding;pattern binding;peptidase inhibitor activity;peptidase regulator activity;polysaccharide binding;protease binding;protein binding;serine-type endopeptidase inhibitor activity	blood microparticle;extracellular membrane-bounded organelle;extracellular organelle;extracellular region part;extracellular space;extracellular vesicular exosome;membrane-bounded organelle;membrane-bounded vesicle;organelle;vesicle	Complement and coagulation cascades	Serpin				4	4	4	9.9	9.9	9.9	52.003	0	3.5223	96866000	30	12	0.633587	-0.213499	-1.32789	P32261	sp|P32261|ANT3_MOUSE	ANT3_MOUSE	360
29.5686	29.3175	29.4913	29.5736	29.3202	29.3723	29.4278	29.2249	biological regulation;calcium ion homeostasis;cation homeostasis;cellular calcium ion homeostasis;cellular cation homeostasis;cellular chemical homeostasis;cellular divalent inorganic cation homeostasis;cellular homeostasis;cellular ion homeostasis;cellular metal ion homeostasis;cellular process;chemical homeostasis;cytosolic calcium ion homeostasis;divalent inorganic cation homeostasis;homeostat…	binding;calcium ion binding;cation binding;ion binding;metal ion binding	axon;cell body;cell part;cell projection;cytoplasm;extracellular membrane-bounded organelle;extracellular organelle;extracellular region part;extracellular vesicular exosome;intracellular membrane-bounded organelle;intracellular organelle;intracellular part;macromolecular complex;membrane-bounded organelle;membrane-bounded vesicle;neuron projection;neuronal cell body;nucleus;organelle;protein com…		EF-hand_7				11	11	11	81.8	81.8	81.8	11.93	0	323.31	436600000000	8	2116	1.06655	0.151423	2.05377	P32848	sp|P32848|PRVA_MOUSE	PRVA_MOUSE	361
17.5356	16.0773	18.6035	18.7476	18.526	18.7148	18.1173	18.652	amine metabolic process;amino acid activation;anatomical structure formation involved in morphogenesis;angiogenesis;biological regulation;carboxylic acid metabolic process;cellular amine metabolic process;cellular amino acid metabolic process;cellular ketone metabolic process;cellular macromolecule metabolic process;cellular metabolic process;cellular nitrogen compound metabolic process;cellular …	adenyl nucleotide binding;adenyl ribonucleotide binding;aminoacyl-tRNA ligase activity;ATP binding;binding;catalytic activity;ligase activity;ligase activity, forming aminoacyl-tRNA and related compounds;ligase activity, forming carbon-oxygen bonds;nucleotide binding;purine nucleotide binding;purine ribonucleoside triphosphate binding;purine ribonucleotide binding;ribonucleotide binding;tryptopha…	cell part;cytoplasm;extracellular membrane-bounded organelle;extracellular organelle;extracellular region part;extracellular vesicular exosome;intracellular membrane-bounded organelle;intracellular organelle;intracellular part;membrane-bounded organelle;membrane-bounded vesicle;nucleus;organelle;vesicle	Aminoacyl-tRNA biosynthesis;Tryptophan metabolism	tRNA-synt_1b;WHEP-TRS				4	4	4	11.9	11.9	11.9	54.357	0	3.601	34732000	28	13	0.563568	-0.761511	-1.20612	P32921	sp|P32921|SYWC_MOUSE	SYWC_MOUSE	362
21.8402	22.679	22.0394	22.1456	22.2386	22.1359	21.7258	21.8762	aging;biological regulation;biosynthetic process;carboxylic acid biosynthetic process;carboxylic acid metabolic process;cell aging;cell proliferation;cell surface receptor linked signaling pathway;cellular biosynthetic process;cellular component assembly;cellular component organization;cellular component organization or biogenesis;cellular ketone metabolic process;cellular lipid metabolic process…	binding;catalytic activity;chemoattractant activity;cytokine activity;cytokine receptor binding;dopachrome isomerase activity;intramolecular oxidoreductase activity;intramolecular oxidoreductase activity, interconverting keto- and enol-groups;intramolecular oxidoreductase activity, transposing C=C bonds;isomerase activity;phenylpyruvate tautomerase activity;protein binding;receptor binding	cell part;cell surface;cytoplasm;extracellular membrane-bounded organelle;extracellular organelle;extracellular region;extracellular region part;extracellular space;extracellular vesicular exosome;intracellular organelle part;intracellular part;membrane-bounded organelle;membrane-bounded vesicle;myelin sheath;nuclear part;nucleoplasm;organelle;organelle part;vesicle	Phenylalanine metabolism;Tyrosine metabolism	MIF				5	5	5	71.3	71.3	71.3	12.504	0	130.27	951280000	6	35	0.367976	0.181908	0.848759	P34884	sp|P34884|MIF_MOUSE	MIF_MOUSE	364
18.518	19.5586	19.9875	20.1141	20.3336	20.2986	19.9511	20.5237	acetate catabolic process;acetate derivative catabolic process;acetate derivative metabolic process;acetate metabolic process;aromatic compound catabolic process;biological regulation;carboxylic acid catabolic process;carboxylic acid metabolic process;catabolic process;cellular aromatic compound metabolic process;cellular catabolic process;cellular ketone metabolic process;cellular lipid metaboli…	binding;catalytic activity;cation binding;epoxide hydrolase activity;ether hydrolase activity;hydrolase activity;hydrolase activity, acting on ester bonds;hydrolase activity, acting on ether bonds;identical protein binding;ion binding;lipid phosphatase activity;lipid-phosphate phosphatase activity;magnesium ion binding;metal ion binding;phosphatase activity;phosphoric ester hydrolase activity;pro…	cell part;cytoplasm;cytoplasmic part;cytosol;extracellular membrane-bounded organelle;extracellular organelle;extracellular region part;extracellular vesicular exosome;intracellular membrane-bounded organelle;intracellular organelle;intracellular part;membrane-bounded organelle;membrane-bounded vesicle;microbody;organelle;peroxisome;vesicle	Arachidonic acid metabolism;Chloroalkane and chloroalkene degradation;Peroxisome	Abhydrolase_1;HAD_2				7	7	7	20.6	20.6	20.6	62.515	0	4.154	169600000	28	18	0.986	-0.732197	-1.91993	P34914	sp|P34914|HYES_MOUSE	HYES_MOUSE	365
24.3663	24.6452	24.8657	25.1114	24.6955	24.9631	25.0496	24.7179	autophagy;biological regulation;catabolic process;cellular catabolic process;cellular metabolic process;cellular process;cellular response to stimulus;establishment of localization;establishment of localization in cell;establishment of protein localization;intracellular protein transport;intracellular signal transduction;intracellular transport;metabolic process;protein transport;Rab protein sign…	binding;catalytic activity;GTP binding;GTPase activity;guanyl nucleotide binding;guanyl ribonucleotide binding;hydrolase activity;hydrolase activity, acting on acid anhydrides;hydrolase activity, acting on acid anhydrides, in phosphorus-containing anhydrides;nucleoside-triphosphatase activity;nucleotide binding;purine nucleotide binding;purine ribonucleoside triphosphate binding;purine ribonucleo…	autophagic vacuole;cell part;cytoplasmic membrane-bounded vesicle;cytoplasmic part;cytoplasmic vesicle;cytosol;endocytic vesicle;endosome;intracellular membrane-bounded organelle;intracellular organelle;intracellular part;membrane;membrane-bounded organelle;membrane-bounded vesicle;mitochondrion;organelle;vacuole;vesicle		Ras				1	1	1	6.9	6.9	6.9	23.144	0	3.6086	2536500000	12	36	0.244824	-0.109389	-0.602201	P35290	sp|P35290|RAB24_MOUSE	RAB24_MOUSE	370
18.6578	18.9996	19.1425	19.0792	19.2157	18.5745	19.0449	18.7887	anatomical structure development;biological regulation;brain development;cellular component organization;cellular component organization at cellular level;cellular component organization or biogenesis;cellular component organization or biogenesis at cellular level;cellular process;cellular response to stimulus;developmental process;endoplasmic reticulum organization;endoplasmic reticulum tubular …	binding;catalytic activity;GDP binding;GTP binding;GTPase activity;guanyl nucleotide binding;guanyl ribonucleotide binding;hydrolase activity;hydrolase activity, acting on acid anhydrides;hydrolase activity, acting on acid anhydrides, in phosphorus-containing anhydrides;nucleoside-triphosphatase activity;nucleotide binding;purine nucleotide binding;purine ribonucleoside triphosphate binding;purin…	apical plasma membrane;basal plasma membrane;cell part;cytoplasmic part;endoplasmic reticulum part;endoplasmic reticulum tubular network;extracellular membrane-bounded organelle;extracellular organelle;extracellular region part;extracellular vesicular exosome;Golgi apparatus;intracellular;intracellular membrane-bounded organelle;intracellular organelle;intracellular organelle part;intracellular p…		Ras				5	5	5	33.5	33.5	33.5	23.035	0	8.0859	89101000	13	12	0.135674	0.0638437	0.359286	P35293	sp|P35293|RAB18_MOUSE	RAB18_MOUSE	371
19.4971	19.4371	20.1529	19.4405	16.8822	20.1642	19.1236	20.5372		binding;cytoskeletal protein binding;filamin binding;protein binding	actin cytoskeleton;Cajal body;cell part;cytoplasm;cytoplasmic part;cytoskeleton;intracellular membrane-bounded organelle;intracellular non-membrane-bounded organelle;intracellular organelle;intracellular organelle part;intracellular part;membrane-bounded organelle;mitochondrion;non-membrane-bounded organelle;nuclear body;nuclear part;nucleoplasm part;nucleus;organelle;organelle part		HSP20				5	5	5	42	42	42	18.634	0	9.6578	92369000	10	17	0.216612	0.455112	0.542101	P35385	sp|P35385|HSPB7_MOUSE	HSPB7_MOUSE	372
22.7733	23.1548	23.0166	23.0497	22.8129	22.8569	22.6755	22.8591	acetyl-CoA biosynthetic process;acetyl-CoA biosynthetic process from pyruvate;acetyl-CoA catabolic process;acetyl-CoA metabolic process;alcohol catabolic process;alcohol metabolic process;biosynthetic process;carbohydrate catabolic process;carbohydrate metabolic process;carboxylic acid metabolic process;catabolic process;cellular biosynthetic process;cellular carbohydrate catabolic process;cellul…	catalytic activity;oxidoreductase activity;oxidoreductase activity, acting on the aldehyde or oxo group of donors;oxidoreductase activity, acting on the aldehyde or oxo group of donors, disulfide as acceptor;pyruvate dehydrogenase (acetyl-transferring) activity;pyruvate dehydrogenase activity	cell part;cytoplasmic part;intracellular membrane-bounded organelle;intracellular organelle;intracellular organelle lumen;intracellular organelle part;intracellular part;macromolecular complex;membrane-bounded organelle;membrane-enclosed lumen;mitochondrial matrix;mitochondrial part;mitochondrion;myelin sheath;nucleus;organelle;organelle lumen;organelle part;protein complex;pyruvate dehydrogenase…	Butanoate metabolism;Citrate cycle (TCA cycle);Glycolysis / Gluconeogenesis;Pyruvate metabolism;Valine, leucine and isoleucine biosynthesis	E1_dh				14	14	14	50	50	50	43.231	0	92.959	3171400000	22	78	1.12933	0.197515	2.15836	P35486	sp|P35486|ODPA_MOUSE	ODPA_MOUSE	373
19.4055	19.1803	19.8387	19.5451	19.2882	19.5796	19.3161	19.533	aging;cellular component organization;cellular component organization or biogenesis;cellular macromolecule metabolic process;cellular membrane organization;cellular metabolic process;cellular process;cellular protein metabolic process;chaperone-mediated protein folding;clathrin-mediated endocytosis;developmental process;endocytosis;establishment of localization;macromolecule metabolic process;mem…	binding;calcium ion binding;carbohydrate binding;cation binding;ion binding;metal ion binding	axon;cell body;cell part;cell projection;cell projection cytoplasm;cell projection part;cytoplasmic membrane-bounded vesicle;cytoplasmic part;cytoplasmic vesicle;dendrite cytoplasm;dendritic spine;endoplasmic reticulum;endoplasmic reticulum membrane;endoplasmic reticulum part;ER-mitochondrion membrane contact site;extracellular membrane-bounded organelle;extracellular organelle;extracellular regi…	Antigen processing and presentation;Phagosome;Protein processing in endoplasmic reticulum	Calreticulin				3	3	3	8	8	8	67.277	0	4.5637	72784000	32	12	0.15475	0.0632014	0.403963	P35564	sp|P35564|CALX_MOUSE	CALX_MOUSE	374
20.0885	20.4188	20.795	20.7278	20.4941	20.3175	20.3743	20.4284	biosynthetic process;cellular biosynthetic process;cellular macromolecule biosynthetic process;cellular macromolecule metabolic process;cellular metabolic process;cellular process;cellular protein metabolic process;macromolecule biosynthetic process;macromolecule metabolic process;metabolic process;primary metabolic process;protein metabolic process;translation	binding;nucleic acid binding;RNA binding;structural constituent of ribosome;structural molecule activity	cell part;cytoplasmic part;intracellular non-membrane-bounded organelle;intracellular organelle;intracellular part;macromolecular complex;non-membrane-bounded organelle;organelle;ribonucleoprotein complex;ribosome	Ribosome	Ribosomal_L11;Ribosomal_L11_N				3	3	3	27.9	27.9	27.9	17.804	0	8.405	190640000	9	16	0.255815	0.103942	0.625192	P35979	sp|P35979|RL12_MOUSE	RL12_MOUSE	376
19.9802	20.2924	20.2002	20.2641	19.9638	19.9461	20.0335	20.2464	biosynthetic process;cellular biosynthetic process;cellular macromolecule biosynthetic process;cellular macromolecule metabolic process;cellular metabolic process;cellular process;cellular protein metabolic process;macromolecule biosynthetic process;macromolecule metabolic process;metabolic process;primary metabolic process;protein metabolic process;translation	structural constituent of ribosome;structural molecule activity	adherens junction;anchoring junction;cell junction;cell part;cell-substrate adherens junction;cell-substrate junction;cytoplasm;cytosolic large ribosomal subunit;focal adhesion;intracellular membrane-bounded organelle;intracellular non-membrane-bounded organelle;intracellular organelle;intracellular organelle part;intracellular part;large ribosomal subunit;macromolecular complex;membrane;membrane…	Ribosome	Ribosomal_L18e				3	3	3	19.7	19.7	19.7	21.644	0	4.8777	112430000	7	16	0.666983	0.136795	1.38522	P35980	sp|P35980|RL18_MOUSE	RL18_MOUSE	377
17.3366	17.4622	17.7045	18.5549	18.2937	18.149	18.1227	18.2857	cellular process;establishment of localization;establishment of localization in cell;establishment of protein localization;intracellular protein transport;intracellular transport;protein transport;transport;vesicle-mediated transport	binding;GTP binding;guanyl nucleotide binding;guanyl ribonucleotide binding;nucleotide binding;purine nucleotide binding;purine ribonucleoside triphosphate binding;purine ribonucleotide binding;ribonucleotide binding	cell part;cytoplasmic part;endoplasmic reticulum;extracellular membrane-bounded organelle;extracellular organelle;extracellular region part;extracellular vesicular exosome;Golgi apparatus;intracellular membrane-bounded organelle;intracellular organelle;intracellular part;membrane-bounded organelle;membrane-bounded vesicle;organelle;sarcoplasmic reticulum;vesicle		Arf				4	2	2	31.3	21.7	21.7	22.371	0	5.8836	24645000	10	9	0.801493	-0.448209	-1.61266	P36536	sp|P36536|SAR1A_MOUSE	SAR1A_MOUSE	378
19.5209	19.452	20.2807	20.053	19.1947	20.0638	21.184	19.8025	cell differentiation;cellular developmental process;cellular process;developmental process;epithelial cell differentiation		cell part;cytoplasm;intracellular part		Calponin;CH				4	4	4	22.4	22.4	22.4	22.576	0	7.4497	181330000	16	14	0.200479	-0.234608	-0.506973	P37804	sp|P37804|TAGL_MOUSE	TAGL_MOUSE	379
18.9688	18.2283	17.8499	17.9262	17.6426	17.9284	17.8829	17.743	acyl-CoA metabolic process;anatomical structure development;biosynthetic process;cellular biosynthetic process;cellular component assembly;cellular component organization;cellular component organization at cellular level;cellular component organization or biogenesis;cellular component organization or biogenesis at cellular level;cellular ketone body metabolic process;cellular metabolic process;ce…	binding;carbon-carbon lyase activity;carboxylic acid binding;catalytic activity;cation binding;coenzyme binding;cofactor binding;fatty acid binding;fatty-acyl-CoA binding;hydroxymethylglutaryl-CoA lyase activity;identical protein binding;ion binding;lipid binding;lyase activity;magnesium ion binding;manganese ion binding;metal ion binding;monocarboxylic acid binding;oxo-acid-lyase activity;protei…	cell part;cytoplasmic part;intracellular membrane-bounded organelle;intracellular organelle;intracellular organelle lumen;intracellular organelle part;intracellular part;membrane;membrane-bounded organelle;membrane-enclosed lumen;microbody;mitochondrial inner membrane;mitochondrial matrix;mitochondrial membrane;mitochondrial part;mitochondrion;organelle;organelle inner membrane;organelle lumen;or…	Butanoate metabolism;Geraniol degradation;Peroxisome;Synthesis and degradation of ketone bodies;Valine, leucine and isoleucine degradation	HMGL-like				3	3	3	15.4	15.4	15.4	34.238	0	4.7253	29566000	17	4	0.844893	0.444092	1.68522	P38060	sp|P38060|HMGCL_MOUSE	HMGCL_MOUSE	380
20.7633	20.7946	21.3198	21.1431	21.1729	21.1914	21.0566	21.1904	cellular macromolecule metabolic process;cellular metabolic process;cellular process;cellular protein metabolic process;establishment of localization;establishment of localization in cell;establishment of protein localization;intracellular protein transport;intracellular transport;macromolecule metabolic process;metabolic process;nuclear export;nuclear transport;nucleocytoplasmic transport;primar…	adenyl nucleotide binding;adenyl ribonucleotide binding;ATP binding;binding;enzyme binding;nucleotide binding;protein binding;purine nucleotide binding;purine ribonucleoside triphosphate binding;purine ribonucleotide binding;ribonucleotide binding;ubiquitin protein ligase binding	adherens junction;anchoring junction;cell junction;cell part;cell-substrate adherens junction;cell-substrate junction;cytoplasm;cytoplasmic part;extracellular membrane-bounded organelle;extracellular organelle;extracellular region part;extracellular vesicular exosome;focal adhesion;intracellular membrane-bounded organelle;intracellular non-membrane-bounded organelle;intracellular organelle;intrac…	ko05152;RNA degradation	HSP70				23	22	22	44.9	43.9	43.9	73.46	0	55.746	1282300000	38	100	0.480797	-0.147638	-1.05861	P38647	sp|P38647|GRP75_MOUSE	GRP75_MOUSE	381
17.4404	16.2713	16.6874	16.6348	16.4511	17.8457	16.6993	17.0221	actin cytoskeleton organization;actin filament-based process;ameboidal cell migration;anatomical structure morphogenesis;cell migration;cell morphogenesis;cell motility;cellular component morphogenesis;cellular component movement;cellular component organization;cellular component organization at cellular level;cellular component organization or biogenesis;cellular component organization or biogen…		adherens junction;anchoring junction;cell cortex part;cell junction;cell part;cell-substrate adherens junction;cell-substrate junction;cortical actin cytoskeleton;cortical cytoskeleton;cytoplasm;cytoplasmic part;cytoskeletal part;cytoskeleton;cytosol;extracellular membrane-bounded organelle;extracellular organelle;extracellular region;extracellular region part;extracellular vesicular exosome;foca…		CAP_C;CAP_N				3	3	3	10.8	10.8	10.8	51.564	0.0057971	1.7726	7213300	27	3	0.258179	-0.246066	-0.630108	P40124	sp|P40124|CAP1_MOUSE	CAP1_MOUSE	383
18.0931	17.9426	19.1272	18.3319	18.0589	18.108	18.6834	17.6442	alcohol metabolic process;aldehyde biosynthetic process;biological regulation;biosynthetic process;carbohydrate metabolic process;cellular aldehyde metabolic process;cellular biosynthetic process;cellular carbohydrate metabolic process;cellular metabolic process;cellular process;glyceraldehyde-3-phosphate biosynthetic process;glyceraldehyde-3-phosphate metabolic process;metabolic process;monosacc…	binding;catalytic activity;cation binding;cofactor binding;identical protein binding;ion binding;metal ion binding;protein binding;protein dimerization activity;protein homodimerization activity;transferase activity;transferase activity, transferring aldehyde or ketonic groups;transketolase activity	cell part;extracellular membrane-bounded organelle;extracellular organelle;extracellular region part;extracellular vesicular exosome;intracellular membrane-bounded organelle;intracellular organelle;intracellular organelle part;intracellular part;membrane-bounded organelle;membrane-bounded vesicle;myelin sheath;nuclear part;nucleoplasm;nucleus;organelle;organelle part;vesicle	Biosynthesis of ansamycins;Carbon fixation in photosynthetic organisms;Pentose phosphate pathway	Transket_pyr;Transketolase_C;Transketolase_N				4	4	4	9.6	9.6	9.6	67.63	0	9.4133	49003000	26	10	0.310749	0.250073	0.736987	P40142	sp|P40142|TKT_MOUSE	TKT_MOUSE	384
19.7501	19.3384	19.4714	19.7361	19.3704	20.7938	19.451	20.0651	anatomical structure development;anatomical structure formation involved in morphogenesis;biological adhesion;biological regulation;brain development;cell adhesion;cell development;cell junction assembly;cell junction organization;cell-cell junction assembly;cell-cell junction organization;cellular component assembly;cellular component assembly at cellular level;cellular component assembly involv…		adherens junction;anchoring junction;apical plasma membrane;cell junction;cell part;cell-substrate adherens junction;cell-substrate junction;external side of plasma membrane;extracellular membrane-bounded organelle;extracellular organelle;extracellular region part;extracellular space;extracellular vesicular exosome;focal adhesion;integral to membrane;intrinsic to membrane;membrane;membrane part;m…	Hematopoietic cell lineage	Tetraspannin				3	3	3	12.8	12.8	12.8	25.258	0	5.0265	63022000	6	11	0.450115	-0.346111	-1.00269	P40240	sp|P40240|CD9_MOUSE	CD9_MOUSE	385
17.7677	19.6053	20.3819	19.3533	19.1561	19.4739	19.2198	19.1136	amine metabolic process;cellular metabolic process;cellular process;metabolic process;methylation;nitrogen compound metabolic process;one-carbon metabolic process;response to chemical stimulus;response to stimulus;response to toxin;small molecule metabolic process	amine N-methyltransferase activity;catalytic activity;methyltransferase activity;S-adenosylmethionine-dependent methyltransferase activity;S-methyltransferase activity;thioether S-methyltransferase activity;transferase activity;transferase activity, transferring one-carbon groups	cell part;cytoplasmic part;cytosol;intracellular part	Selenocompound metabolism;Tryptophan metabolism	NNMT_PNMT_TEMT				4	4	4	22.3	22.3	22.3	29.459	0	6.0033	86968000	9	10	0.0222746	0.036252	0.0653688	P40936	sp|P40936|INMT_MOUSE	INMT_MOUSE	386
21.5385	21.7409	21.8099	21.6806	21.6969	21.7934	21.8536	21.9215	acylglycerol metabolic process;adiponectin-mediated signaling pathway;biological regulation;biosynthetic process;carboxylic acid metabolic process;catabolic process;cell surface receptor linked signaling pathway;cellular catabolic process;cellular ketone metabolic process;cellular lipid metabolic process;cellular metabolic process;cellular process;cellular response to chemical stimulus;cellular r…	adenyl nucleotide binding;adenyl ribonucleotide binding;ATP binding;binding;catalytic activity;fatty acid ligase activity;ligase activity;ligase activity, forming carbon-sulfur bonds;long-chain fatty acid-CoA ligase activity;nucleotide binding;purine nucleotide binding;purine ribonucleoside triphosphate binding;purine ribonucleotide binding;ribonucleotide binding	cell part;cytoplasmic part;endoplasmic reticulum membrane;endoplasmic reticulum part;integral to membrane;intracellular membrane-bounded organelle;intracellular organelle;intracellular organelle part;intracellular part;intrinsic to membrane;membrane;membrane part;membrane-bounded organelle;microbody;microbody membrane;microbody part;mitochondrial membrane;mitochondrial outer membrane;mitochondria…	Adipocytokine signaling pathway;Fatty acid metabolism;Peroxisome;PPAR signaling pathway	AMP-binding				28	28	28	46.8	46.8	46.8	77.951	0	91.965	2507100000	37	148	0.827	-0.123906	-1.65534	P41216	sp|P41216|ACSL1_MOUSE	ACSL1_MOUSE	387
19.0126	18.9047	19.1199	19.2872	18.8052	18.8637	19.06	18.8191	binding of sperm to zona pellucida;cell recognition;cell-cell recognition;cellular component assembly;cellular component assembly at cellular level;cellular component organization;cellular component organization at cellular level;cellular component organization or biogenesis;cellular component organization or biogenesis at cellular level;cellular macromolecule metabolic process;cellular metabolic…	adenyl nucleotide binding;adenyl ribonucleotide binding;ATP binding;binding;nucleotide binding;purine nucleotide binding;purine ribonucleoside triphosphate binding;purine ribonucleotide binding;ribonucleotide binding	aggresome;cell body;cell part;centrosome;chaperonin-containing T-complex;cytoplasm;cytoplasmic part;cytoskeletal part;cytoskeleton;cytosol;cytosolic part;extracellular membrane-bounded organelle;extracellular organelle;extracellular region part;extracellular vesicular exosome;inclusion body;intermediate filament cytoskeleton;intracellular non-membrane-bounded organelle;intracellular organelle;int…		Cpn60_TCP1				10	10	10	22.4	22.4	22.4	59.555	0	9.4313	132010000	36	18	0.991062	0.194116	1.92834	P42932	sp|P42932|TCPQ_MOUSE	TCPQ_MOUSE	391
20.5871	20.4062	20.6946	20.5911	20.7374	20.6511	21.0538	20.3578	biological regulation;cellular component assembly;cellular component assembly at cellular level;cellular component organization;cellular component organization at cellular level;cellular component organization or biogenesis;cellular component organization or biogenesis at cellular level;cellular macromolecular complex assembly;cellular macromolecular complex subunit organization;cellular process;…	binding;chromatin binding;chromatin DNA binding;DNA binding;nucleic acid binding;structure-specific DNA binding	cell part;chromatin;chromosomal part;extracellular membrane-bounded organelle;extracellular organelle;extracellular region part;extracellular vesicular exosome;heterochromatin;intracellular membrane-bounded organelle;intracellular organelle;intracellular organelle part;intracellular part;macromolecular complex;membrane-bounded organelle;membrane-bounded vesicle;nuclear chromatin;nuclear chromosom…		Linker_histone				3	3	2	17.8	17.8	12.8	21.977	0	3.4949	176790000	9	5	0.362965	-0.130259	-0.839138	P43274	sp|P43274|H14_MOUSE	H14_MOUSE	392
23.0504	23.2413	23.0985	23.1895	23.2608	23.0542	22.9033	23.0299		alcohol dehydrogenase (NADP+) activity;alditol:NADP+ 1-oxidoreductase activity;aldo-keto reductase (NADP) activity;catalytic activity;glyceraldehyde oxidoreductase activity;oxidoreductase activity;oxidoreductase activity, acting on CH-OH group of donors;oxidoreductase activity, acting on the aldehyde or oxo group of donors;oxidoreductase activity, acting on the CH-OH group of donors, NAD or NADP …	cell part;cytoplasm;extracellular membrane-bounded organelle;extracellular organelle;extracellular region part;extracellular vesicular exosome;intracellular organelle part;intracellular part;membrane-bounded organelle;membrane-bounded vesicle;nuclear part;nucleoplasm;organelle;organelle part;vesicle	Fructose and mannose metabolism;Galactose metabolism;Glycerolipid metabolism;Pentose and glucuronate interconversions;Pyruvate metabolism	Aldo_ket_red				19	19	19	61.4	61.4	61.4	35.732	0	294.01	5720900000	19	125	0.43056	0.0828738	0.966636	P45376	sp|P45376|ALDR_MOUSE	ALDR_MOUSE	394
22.0189	22.0738	22.1419	21.9675	22.058	22.27	22.0054	22.4932	amine biosynthetic process;amine metabolic process;anatomical structure development;betaine biosynthetic process;betaine metabolic process;biological regulation;biosynthetic process;carbohydrate biosynthetic process;carbohydrate metabolic process;carboxylic acid biosynthetic process;carboxylic acid catabolic process;carboxylic acid metabolic process;cardiac cell differentiation;cardiac muscle cel…	acyl-CoA dehydrogenase activity;binding;catalytic activity;coenzyme binding;cofactor binding;flavin adenine dinucleotide binding;identical protein binding;medium-chain-acyl-CoA dehydrogenase activity;oxidoreductase activity;oxidoreductase activity, acting on the CH-CH group of donors;protein binding	axon;cell part;cell projection;cytoplasmic part;extracellular membrane-bounded organelle;extracellular organelle;extracellular region part;extracellular vesicular exosome;intracellular membrane-bounded organelle;intracellular organelle;intracellular organelle lumen;intracellular organelle part;intracellular part;membrane-bounded organelle;membrane-bounded vesicle;membrane-enclosed lumen;mitochond…	beta-Alanine metabolism;Fatty acid metabolism;PPAR signaling pathway;Propanoate metabolism;Valine, leucine and isoleucine degradation	Acyl-CoA_dh_1;Acyl-CoA_dh_M;Acyl-CoA_dh_N				14	14	14	42.8	42.8	42.8	46.481	0	225.39	1302600000	20	61	0.634425	-0.156117	-1.32934	P45952	sp|P45952|ACADM_MOUSE	ACADM_MOUSE	397
19.0022	19.1983	19.169	19.3366	18.9428	19.4352	19.264	19.2749	biological regulation;catabolic process;cell differentiation;cellular catabolic process;cellular developmental process;cellular macromolecule catabolic process;cellular macromolecule metabolic process;cellular metabolic process;cellular process;developmental process;ER-associated protein catabolic process;macromolecule catabolic process;macromolecule metabolic process;metabolic process;modificati…	adenyl nucleotide binding;adenyl ribonucleotide binding;ATP binding;ATPase activity;binding;catalytic activity;hydrolase activity;hydrolase activity, acting on acid anhydrides;hydrolase activity, acting on acid anhydrides, in phosphorus-containing anhydrides;nucleoside-triphosphatase activity;nucleotide binding;protein binding;purine nucleotide binding;purine ribonucleoside triphosphate binding;p…	cell part;cytoplasm;cytoplasmic mRNA processing body;cytoplasmic part;cytosolic part;cytosolic proteasome complex;intracellular membrane-bounded organelle;intracellular non-membrane-bounded organelle;intracellular organelle;intracellular organelle part;intracellular part;macromolecular complex;membrane;membrane-bounded organelle;non-membrane-bounded organelle;nuclear part;nuclear proteasome compl…		AAA				9	9	9	28.6	28.6	28.6	48.647	0	14.053	128810000	28	18	0.164041	-0.052711	-0.425336	P46471	sp|P46471|PRS7_MOUSE	PRS7_MOUSE	399
19.1812	19.4562	19.4326	19.6278	19.3231	19.3601	19.2244	19.11	biological regulation;cation transport;cellular macromolecule metabolic process;cellular metabolic process;cellular process;cellular response to abiotic stimulus;cellular response to acidity;cellular response to pH;cellular response to stimulus;constitutive secretory pathway;establishment of localization;establishment of localization in cell;establishment of melanosome localization;establishment …	binding;catalytic activity;cytoskeletal protein binding;GDP binding;GTP binding;GTPase activity;guanyl nucleotide binding;guanyl ribonucleotide binding;hydrolase activity;hydrolase activity, acting on acid anhydrides;hydrolase activity, acting on acid anhydrides, in phosphorus-containing anhydrides;myosin binding;myosin V binding;nucleoside-triphosphatase activity;nucleotide binding;protein bindi…	cell junction;cell part;clathrin coated vesicle membrane;clathrin-coated vesicle;coated vesicle;coated vesicle membrane;cytoplasm;cytoplasmic membrane-bounded vesicle;cytoplasmic part;cytoplasmic vesicle;cytoplasmic vesicle membrane;cytoplasmic vesicle part;endocytic vesicle;endocytic vesicle membrane;endosomal part;endosome;endosome membrane;extracellular membrane-bounded organelle;extracellular…	Endocytosis;Vasopressin-regulated water reabsorption	Ras				7	7	7	40.8	40.8	40.8	24.489	0	15.186	126220000	15	22	0.781107	0.170051	1.57847	P46638	sp|P46638|RB11B_MOUSE;sp|P62492|RB11A_MOUSE	RB11B_MOUSE	400
19.8012	19.8767	20.6157	20.2065	19.8152	20.2756	20.0089	20.3915	alcohol catabolic process;alcohol metabolic process;catabolic process;ethanol catabolic process;ethanol metabolic process;metabolic process;primary alcohol catabolic process;primary alcohol metabolic process;small molecule catabolic process;small molecule metabolic process	aldehyde dehydrogenase (NAD) activity;catalytic activity;oxidoreductase activity;oxidoreductase activity, acting on the aldehyde or oxo group of donors;oxidoreductase activity, acting on the aldehyde or oxo group of donors, NAD or NADP as acceptor	cell part;cytoplasmic part;extracellular membrane-bounded organelle;extracellular organelle;extracellular region part;extracellular vesicular exosome;intracellular membrane-bounded organelle;intracellular organelle;intracellular organelle lumen;intracellular organelle part;intracellular part;membrane-bounded organelle;membrane-bounded vesicle;membrane-enclosed lumen;mitochondrial matrix;mitochond…	Arginine and proline metabolism;Ascorbate and aldarate metabolism;beta-Alanine metabolism;Chloroalkane and chloroalkene degradation;Fatty acid metabolism;Glycerolipid metabolism;Glycolysis / Gluconeogenesis;Histidine metabolism;Limonene and pinene degradation;Lysine degradation;Pentose and glucuronate interconversions;Propanoate metabolism;Pyruvate metabolism;Tryptophan metabolism;Valine, leucine…	Aldedh				10	10	9	28.1	28.1	26.6	56.537	0	16.316	256890000	24	36	0.00318249	0.00216293	0.00953837	P47738	sp|P47738|ALDH2_MOUSE	ALDH2_MOUSE	403
23.001	22.9806	23.1655	23.2301	23.1451	23.0965	23.0357	22.9189	actin filament capping;barbed-end actin filament capping;biological regulation;cellular component organization;cellular component organization or biogenesis;negative regulation of actin filament depolymerization;negative regulation of actin filament polymerization;negative regulation of biological process;negative regulation of cellular component organization;negative regulation of cellular proce…		brush border;cell cortex part;cell part;cell projection;cortical cytoskeleton;cytoplasmic part;cytoskeletal part;cytoskeleton;extracellular membrane-bounded organelle;extracellular organelle;extracellular region part;extracellular vesicular exosome;F-actin capping protein complex;intracellular non-membrane-bounded organelle;intracellular organelle;intracellular organelle part;intracellular part;m…		F-actin_cap_A				14	14	14	74.1	74.1	74.1	32.967	0	176.01	4038500000	13	76	0.232869	0.0452318	0.576929	P47754	sp|P47754|CAZA2_MOUSE	CAZA2_MOUSE	404
22.1221	22.398	22.5821	22.5294	22.5716	22.49	22.2966	22.2048	actin cytoskeleton organization;actin filament capping;actin filament-based process;anatomical structure development;anatomical structure morphogenesis;barbed-end actin filament capping;biological regulation;cell development;cell morphogenesis;cell projection assembly;cell projection organization;cellular component assembly;cellular component assembly at cellular level;cellular component morphoge…	beta-tubulin binding;binding;cytoskeletal protein binding;protein binding;tubulin binding	actin filament;brush border;cell cortex part;cell junction;cell part;cell projection;cell-cell contact zone;cell-cell junction;contractile fiber part;cortical cytoskeleton;cytoplasmic part;cytoskeletal calyx;cytoskeletal part;cytoskeleton;extracellular membrane-bounded organelle;extracellular organelle;extracellular region part;extracellular vesicular exosome;F-actin capping protein complex;inter…		F_actin_cap_B				13	13	13	53.8	53.8	53.8	31.345	0	196	2184900000	17	82	0.0448996	0.0171466	0.128728	P47757	sp|P47757|CAPZB_MOUSE	CAPZB_MOUSE	405
19.247	19.311	19.1051	19.2038	19.2237	19.0017	19.1379	19.0493	activation of JUN kinase activity;activation of MAPK activity;apoptosis;biological regulation;cell death;cell growth;cell growth involved in cardiac muscle cell development;cellular macromolecule metabolic process;cellular metabolic process;cellular process;cellular protein metabolic process;cellular response to abiotic stimulus;cellular response to external stimulus;cellular response to mechanic…	adenyl nucleotide binding;adenyl ribonucleotide binding;ATP binding;binding;catalytic activity;JUN kinase kinase activity;kinase activity;MAP kinase kinase activity;nucleotide binding;phosphotransferase activity, alcohol group as acceptor;protein kinase activity;protein serine/threonine kinase activity;protein serine/threonine/tyrosine kinase activity;protein tyrosine kinase activity;purine nucle…	axon;cell part;cell projection;cell projection cytoplasm;cell projection part;cytoplasmic part;cytosol;dendrite cytoplasm;intracellular membrane-bounded organelle;intracellular organelle;intracellular part;membrane-bounded organelle;neuron projection;nucleus;organelle;perikaryon	Chagas disease (American trypanosomiasis);Epithelial cell signaling in Helicobacter pylori infection;ErbB signaling pathway;Fc epsilon RI signaling pathway;GnRH signaling pathway;MAPK signaling pathway;Toll-like receptor signaling pathway	Pkinase				3	3	3	12.1	12.1	12.1	44.113	0	5.7614	94046000	23	6	0.875205	0.113577	1.73576	P47809	sp|P47809|MP2K4_MOUSE	MP2K4_MOUSE	408
19.7295	19.7448	19.73	19.7175	19.6654	19.6695	19.6283	19.8596	biosynthetic process;cellular biosynthetic process;cellular macromolecule biosynthetic process;cellular macromolecule metabolic process;cellular metabolic process;cellular process;cellular protein metabolic process;macromolecule biosynthetic process;macromolecule metabolic process;metabolic process;primary metabolic process;protein metabolic process;translation	structural constituent of ribosome;structural molecule activity	adherens junction;anchoring junction;cell junction;cell part;cell-substrate adherens junction;cell-substrate junction;cytoplasm;cytosolic large ribosomal subunit;focal adhesion;intracellular membrane-bounded organelle;intracellular non-membrane-bounded organelle;intracellular organelle;intracellular organelle part;intracellular part;large ribosomal subunit;macromolecular complex;membrane;membrane…	Ribosome	Ribosomal_L6e;Ribosomal_L6e_N				3	3	3	12.5	12.5	12.5	33.509	0	3.8011	110140000	14	6	0.184642	0.024745	0.471902	P47911	sp|P47911|RL6_MOUSE	RL6_MOUSE	411
22.573	22.4704	22.2398	22.3285	22.3968	22.4179	22.2549	22.7193	amine metabolic process;betaine metabolic process;carboxylic acid metabolic process;carnitine metabolic process;carnitine metabolic process, CoA-linked;cellular amine metabolic process;cellular amino acid metabolic process;cellular ketone metabolic process;cellular lipid metabolic process;cellular metabolic process;cellular nitrogen compound metabolic process;cellular process;establishment of loc…	acetyltransferase activity;binding;carnitine O-acetyltransferase activity;carnitine O-acyltransferase activity;catalytic activity;O-acetyltransferase activity;O-acyltransferase activity;protein binding;receptor binding;transferase activity;transferase activity, transferring acyl groups;transferase activity, transferring acyl groups other than amino-acyl groups	cell part;cytoplasmic part;endoplasmic reticulum;intracellular membrane-bounded organelle;intracellular organelle;intracellular organelle part;intracellular part;membrane;membrane-bounded organelle;microbody;mitochondrial inner membrane;mitochondrial membrane;mitochondrial part;mitochondrion;organelle;organelle inner membrane;organelle membrane;organelle part;peroxisome	Peroxisome	Carn_acyltransf				16	16	16	29.6	29.6	29.6	70.839	0	25.037	1006500000	27	62	0.136622	-0.0442829	-0.36153	P47934	sp|P47934|CACP_MOUSE	CACP_MOUSE	412
18.732	19.6661	20.1468	20.0203	19.8571	19.8794	19.7234	18.2469	biosynthetic process;cellular biosynthetic process;cellular component biogenesis;cellular component biogenesis at cellular level;cellular component organization or biogenesis;cellular component organization or biogenesis at cellular level;cellular macromolecule biosynthetic process;cellular macromolecule metabolic process;cellular metabolic process;cellular nitrogen compound metabolic process;cel…	5S rRNA binding;binding;nucleic acid binding;RNA binding;rRNA binding;structural constituent of ribosome;structural molecule activity	adherens junction;anchoring junction;cell junction;cell part;cell-substrate adherens junction;cell-substrate junction;cytoplasm;cytosolic large ribosomal subunit;extracellular membrane-bounded organelle;extracellular organelle;extracellular region part;extracellular vesicular exosome;focal adhesion;intracellular membrane-bounded organelle;intracellular non-membrane-bounded organelle;intracellular…	Ribosome	Ribosomal_L18_c;Ribosomal_L18p				4	4	4	17.2	17.2	17.2	34.4	0.0011468	2.8301	81036000	11	10	0.162746	0.214568	0.422372	P47962	sp|P47962|RL5_MOUSE	RL5_MOUSE	414
18.6875	19.3745	18.98	19.0184	19.2124	18.7127	18.5522	19.108	biosynthetic process;cellular biosynthetic process;cellular macromolecule biosynthetic process;cellular macromolecule metabolic process;cellular metabolic process;cellular process;cellular protein metabolic process;macromolecule biosynthetic process;macromolecule metabolic process;metabolic process;primary metabolic process;protein metabolic process;translation	structural constituent of ribosome;structural molecule activity	cell part;cytoplasm;cytosolic large ribosomal subunit;intracellular membrane-bounded organelle;intracellular non-membrane-bounded organelle;intracellular organelle;intracellular organelle part;intracellular part;large ribosomal subunit;macromolecular complex;membrane;membrane-bounded organelle;non-membrane-bounded organelle;nuclear part;nucleolus;nucleus;organelle;organelle part;ribonucleoprotein…	Ribosome	Ribosomal_L13e				3	3	3	13.7	13.7	13.7	24.305	0	5.4296	61543000	9	15	0.226132	0.118733	0.562564	P47963	sp|P47963|RL13_MOUSE	RL13_MOUSE	415
17.5096	20.3913	20.2195	20.446	20.2701	19.9191	20.0667	20.271	biological regulation;dosage compensation;dosage compensation, by inactivation of X chromosome;regulation of biological process;regulation of gene expression;regulation of gene expression, epigenetic;regulation of macromolecule metabolic process;regulation of metabolic process	binding;nucleic acid binding;RNA binding;translation factor activity, nucleic acid binding;translation initiation factor activity		RNA transport	SUI1				2	2	2	25.7	25.7	25.7	12.746	0	5.0787	74853000	5	11	0.284007	-0.490132	-0.683179	P48024	sp|P48024|EIF1_MOUSE;sp|Q9CXU9|EIF1B_MOUSE	EIF1_MOUSE	416
20.412	20.1954	20.687	20.4582	20.1528	20.3077	20.8384	20.6366	biological regulation;blood coagulation;coagulation;hemostasis;multicellular organismal process;negative regulation of biological process;negative regulation of coagulation;negative regulation of multicellular organismal process;regulation of biological process;regulation of biological quality;regulation of body fluid levels;regulation of coagulation;regulation of multicellular organismal process…	binding;calcium ion binding;calcium-dependent phospholipid binding;cation binding;ion binding;lipid binding;metal ion binding;phospholipid binding	adherens junction;anchoring junction;blood microparticle;cell junction;cell part;cell-substrate adherens junction;cell-substrate junction;endothelial microparticle;external side of plasma membrane;extracellular membrane-bounded organelle;extracellular organelle;extracellular region part;extracellular vesicular exosome;focal adhesion;intracellular;membrane;membrane part;membrane-bounded organelle;…		Annexin				11	11	11	43.6	43.6	43.6	35.752	0	24.262	466310000	23	40	0.089752	-0.0457048	-0.246794	P48036	sp|P48036|ANXA5_MOUSE	ANXA5_MOUSE	417
20.237	20.3332	20.6276	20.5277	20.2103	20.6809	20.2141	20.6601	anatomical structure development;biological regulation;cardiac cell development;cardiac muscle cell development;cell development;cellular component organization;cellular component organization at cellular level;cellular component organization or biogenesis;cellular component organization or biogenesis at cellular level;cellular developmental process;cellular localization;cellular macromolecule lo…	structural molecule activity	cell part;cytoplasm;cytoplasmic part;cytoskeletal part;envelope;intermediate filament;intracellular membrane-bounded organelle;intracellular organelle;intracellular organelle part;intracellular part;lamin filament;macromolecular complex;membrane;membrane-bounded organelle;nuclear envelope;nuclear membrane;nuclear part;nucleoplasm;nucleus;organelle;organelle envelope;organelle membrane;organelle p…	Arrhythmogenic right ventricular cardiomyopathy (ARVC);Dilated cardiomyopathy;Hypertrophic cardiomyopathy (HCM)	Filament;LTD				23	23	22	41.4	41.4	40.2	74.237	0	54.871	896790000	43	92	0.0212066	-0.00994062	-0.0623058	P48678	sp|P48678|LMNA_MOUSE	LMNA_MOUSE	419
18.0475	19.6821	19.8692	19.8406	19.9165	19.8217	19.9439	19.8197	cell differentiation;cellular developmental process;cellular ketone metabolic process;cellular metabolic process;cellular process;cofactor metabolic process;developmental process;drug metabolic process;epithelial cell differentiation;fat-soluble vitamin metabolic process;metabolic process;oxidation-reduction process;quinone cofactor metabolic process;small molecule metabolic process;vitamin K met…	15-hydroxyprostaglandin dehydrogenase (NADP+) activity;carbonyl reductase (NADPH) activity;catalytic activity;oxidoreductase activity;oxidoreductase activity, acting on CH-OH group of donors;oxidoreductase activity, acting on NADH or NADPH;oxidoreductase activity, acting on NADH or NADPH, quinone or similar compound as acceptor;oxidoreductase activity, acting on the CH-OH group of donors, NAD or …	cell part;cytoplasm;extracellular membrane-bounded organelle;extracellular organelle;extracellular region part;extracellular vesicular exosome;intracellular part;membrane-bounded organelle;membrane-bounded vesicle;organelle;vesicle	Arachidonic acid metabolism	adh_short				5	5	5	30.7	30.7	30.7	30.641	0	11.394	129900000	17	21	0.543313	-0.515622	-1.17042	P48758	sp|P48758|CBR1_MOUSE	CBR1_MOUSE	421
18.0164	21.1481	21.1691	21.386	21.2513	18.2273	17.5173	17.7861		catalytic activity;cation transmembrane transporter activity;cytochrome-c oxidase activity;heme-copper terminal oxidase activity;hydrogen ion transmembrane transporter activity;inorganic cation transmembrane transporter activity;ion transmembrane transporter activity;monovalent inorganic cation transmembrane transporter activity;oxidoreductase activity;oxidoreductase activity, acting on a heme gr…	cell part;cytoplasmic part;extracellular membrane-bounded organelle;extracellular organelle;extracellular region part;extracellular vesicular exosome;intracellular membrane-bounded organelle;intracellular organelle;intracellular organelle part;intracellular part;membrane;membrane part;membrane-bounded organelle;membrane-bounded vesicle;mitochondrial inner membrane;mitochondrial membrane;mitochond…	Alzheimer's disease;Cardiac muscle contraction;Huntington's disease;Oxidative phosphorylation;Parkinson's disease	COX7a				2	2	2	27.7	27.7	27.7	9.2908	0.0056926	1.7144	159820000	4	5	0.715151	1.73438	1.46722	P48771	sp|P48771|CX7A2_MOUSE	CX7A2_MOUSE	422
19.9912	19.968	19.928	20.2295	19.7782	19.9542	19.4732	19.9744	amine metabolic process;benzene-containing compound metabolic process;carboxylic acid metabolic process;catabolic process;cellular amine metabolic process;cellular amino acid metabolic process;cellular aromatic compound metabolic process;cellular catabolic process;cellular detoxification of nitrogen compound;cellular ketone metabolic process;cellular metabolic process;cellular modified amino acid…	amine binding;amino acid binding;binding;carboxylic acid binding;catalytic activity;enzyme binding;glutathione binding;glutathione transferase activity;identical protein binding;modified amino acid binding;peptide binding;protein binding;protein dimerization activity;protein homodimerization activity;transferase activity;transferase activity, transferring alkyl or aryl (other than methyl) groups	cell part;cell projection part;cytoplasm;extracellular membrane-bounded organelle;extracellular organelle;extracellular region part;extracellular vesicular exosome;flagellar fibrous sheath;flagellum part;intracellular membrane-bounded organelle;intracellular organelle;intracellular organelle part;intracellular part;membrane-bounded organelle;membrane-bounded vesicle;microtubule-based flagellum pa…	Drug metabolism - cytochrome P450;Glutathione metabolism;Metabolism of xenobiotics by cytochrome P450	GST_C;GST_N				9	8	8	47.3	43.3	43.3	26.635	0	14.448	304700000	16	34	0.87905	0.23421	1.74216	P48774	sp|P48774|GSTM5_MOUSE	GSTM5_MOUSE	423
26.6428	26.6095	26.5009	26.5117	26.509	26.409	26.1951	26.5048	apoptotic mitochondrial changes;biological regulation;cellular component organization;cellular component organization at cellular level;cellular component organization or biogenesis;cellular component organization or biogenesis at cellular level;cellular process;establishment of localization;mitochondrion organization;negative regulation of biological process;negative regulation of cell death;neg…	transporter activity	cell part;cytoplasmic part;integral to membrane;intracellular membrane-bounded organelle;intracellular organelle;intracellular organelle part;intracellular part;intrinsic to membrane;membrane;membrane part;membrane-bounded organelle;mitochondrial inner membrane;mitochondrial membrane;mitochondrial outer membrane;mitochondrial part;mitochondrion;myelin sheath;nucleus;organelle;organelle inner memb…	Calcium signaling pathway;Huntington's disease;Parkinson's disease	Mito_carr				19	19	9	65.8	65.8	31.2	32.904	0	323.31	29508000000	21	227	1.02396	0.161755	1.98298	P48962	sp|P48962|ADT1_MOUSE	ADT1_MOUSE	424
20.3882	20.0437	20.2168	20.4863	20.1322	20.2384	20.0607	20.3793	catabolic process;cellular catabolic process;cellular macromolecule catabolic process;cellular macromolecule metabolic process;cellular metabolic process;cellular process;macromolecule catabolic process;macromolecule metabolic process;metabolic process;modification-dependent macromolecule catabolic process;modification-dependent protein catabolic process;multi-organism process;primary metabolic p…	catalytic activity;endopeptidase activity;hydrolase activity;peptidase activity;peptidase activity, acting on L-amino acid peptides;threonine-type endopeptidase activity;threonine-type peptidase activity	cell part;cytoplasmic mRNA processing body;cytoplasmic part;cytosol;extracellular membrane-bounded organelle;extracellular organelle;extracellular region part;extracellular vesicular exosome;intracellular membrane-bounded organelle;intracellular non-membrane-bounded organelle;intracellular organelle;intracellular part;macromolecular complex;membrane-bounded organelle;membrane-bounded vesicle;non-…	Proteasome	Proteasome;Proteasome_A_N				3	3	3	17.5	17.5	17.5	25.926	0	9.2436	212850000	13	12	0.281449	0.0810895	0.677973	P49722	sp|P49722|PSA2_MOUSE	PSA2_MOUSE	425
19.6012	19.7985	20.0671	20.3087	20.2246	20.2755	20.1594	19.7976	actin cytoskeleton organization;actin filament capping;actin filament organization;actin filament-based process;actomyosin structure organization;adult behavior;adult locomotory behavior;anatomical structure development;anatomical structure formation involved in morphogenesis;behavior;biological regulation;cell development;cellular component assembly;cellular component assembly at cellular level;…	binding;cytoskeletal protein binding;protein binding;tropomyosin binding	cell cortex part;cell part;contractile fiber;contractile fiber part;cortical cytoskeleton;cytoplasmic part;cytoskeletal part;cytoskeleton;intracellular non-membrane-bounded organelle;intracellular organelle;intracellular organelle part;intracellular part;macromolecular complex;membrane;myofibril;non-membrane-bounded organelle;nuclear part;organelle;organelle part;protein complex;sarcomere;signalo…		Tropomodulin				8	8	8	35.4	35.4	35.4	40.466	0	46.065	280200000	19	25	0.396425	-0.170394	-0.902848	P49813	sp|P49813|TMOD1_MOUSE	TMOD1_MOUSE	426
20.9936	20.8322	22.374	21.4333	21.7543	21.6974	22.5271	21.58	acylglycerol metabolic process;anatomical structure development;anatomical structure formation involved in morphogenesis;angiogenesis;biological regulation;body fluid secretion;calcium ion homeostasis;calcium ion transport;cation homeostasis;cation transport;caveola assembly;caveolin-mediated endocytosis;cell communication;cell differentiation;cellular calcium ion homeostasis;cellular cation home…	binding;binding, bridging;channel inhibitor activity;channel regulator activity;enzyme activator activity;enzyme binding;enzyme regulator activity;identical protein binding;inward rectifier potassium channel inhibitor activity;ion channel binding;ion channel inhibitor activity;kinase binding;nitric-oxide synthase binding;peptidase activator activity;peptidase regulator activity;potassium channel …	acrosomal membrane;adherens junction;anchoring junction;apical plasma membrane;basolateral plasma membrane;caveola;cell cortex;cell junction;cell part;cell projection;cell-substrate adherens junction;cell-substrate junction;cilium;cytoplasmic part;cytoplasmic vesicle;cytoplasmic vesicle membrane;cytoplasmic vesicle part;endoplasmic reticulum;endosome;focal adhesion;Golgi apparatus;Golgi apparatus…	Bacterial invasion of epithelial cells;Endocytosis;Focal adhesion;Viral myocarditis	Caveolin				4	4	4	21.9	21.9	21.9	20.538	0	5.9301	491990000	10	18	0.549257	-0.481432	-1.18092	P49817	sp|P49817|CAV1_MOUSE	CAV1_MOUSE	427
[truncated: 494 more rows]
