# Supplementary material for: Hepatokines lipocalin 2 and osteopontin drive muscle atrophy in MASH
Source: Mol Metab. 2026 Jun 10;110:102391. doi: 10.1016/j.molmet.2026.102391 (PMC13320412; doi:10.1016/j.molmet.2026.102391)
Supplement: Multimedia component 3 [file mmc3.xlsx]

## Sheet: SN proteomics
Protein FDR Confidence: Combined	Accession	Description	Gene Symbol	# Peptides	# Unique Peptides	Abundance Ratio: (MCD) / (Chow)	Abundance Ratio P-Value: (MCD) / (Chow)	Abundance Ratio Adj. P-Value: (MCD) / (Chow)	Abundance Ratio Variability [%]: (MCD) / (Chow)	identification >=4 in at least one group	Abundances (Normalized): F1: Sample, Chow	Abundances (Normalized): F2: Sample, Chow	Abundances (Normalized): F4: Sample, Chow	Abundances (Normalized): F5: Sample, Chow	Abundances (Normalized): F6: Sample, Chow	Abundances (Normalized): F7: Sample, MCD	Abundances (Normalized): F8: Sample, MCD	Abundances (Normalized): F9: Sample, MCD	Abundances (Normalized): F10: Sample, MCD	Abundances (Normalized): F11: Sample, MCD	Abundances (Normalized): F12: Sample, MCD	Abundances Count: F1: Sample, Chow	Abundances Count: F2: Sample, Chow	Abundances Count: F4: Sample, Chow	Abundances Count: F5: Sample, Chow	Abundances Count: F6: Sample, Chow	Abundances Count: F7: Sample, MCD	Abundances Count: F8: Sample, MCD	Abundances Count: F9: Sample, MCD	Abundances Count: F10: Sample, MCD	Abundances Count: F11: Sample, MCD	Abundances Count: F12: Sample, MCD	Found in Sample: [S1] F1: Sample, Chow	Found in Sample: [S2] F2: Sample, Chow	Found in Sample: [S4] F4: Sample, Chow	Found in Sample: [S5] F5: Sample, Chow	Found in Sample: [S6] F6: Sample, Chow	Found in Sample: [S7] F7: Sample, MCD	Found in Sample: [S8] F8: Sample, MCD	Found in Sample: [S9] F9: Sample, MCD	Found in Sample: [S10] F10: Sample, MCD	Found in Sample: [S11] F11: Sample, MCD	Found in Sample: [S12] F12: Sample, MCD	Coverage [%]	# PSMs	Score Sequest HT: Sequest HT	# Protein Groups	Modifications	Exp. q-value: Combined
High	P29268	CCN family member 2 OS=Mus musculus OX=10090 GN=Ccn2 PE=2 SV=3	Ccn2	1	1	1000	1e-17	2.37211e-16		x						559070		548575	692509		572118						1		1	1		1	Not Found	Not Found	Not Found	Not Found	Not Found	Peak Found	Not Found	High	High	Not Found	High	3	3	1.97	1		0.009
High	P40224	Stromal cell-derived factor 1 OS=Mus musculus OX=10090 GN=Cxcl12 PE=2 SV=2	Cxcl12	2	2	1000	1e-17	2.37211e-16		x						2.39833e+06	710627	755747			691966						2	1	1			1	Not Found	Not Found	Not Found	Not Found	Not Found	High	Peak Found	High	Not Found	Not Found	Peak Found	24	3	5.87	1		0
High	O08638	Myosin-11 OS=Mus musculus OX=10090 GN=Myh11 PE=1 SV=1	Myh11	16	2	1000	1e-17	2.37211e-16		x						273124	388729		203175	207908							1	1		1	1		Not Found	Not Found	Not Found	Not Found	Not Found	Peak Found	High	Not Found	Peak Found	High	Not Found	8	129	242.84	1		0
Medium	Q8R2S8	CD177 antigen OS=Mus musculus OX=10090 GN=Cd177 PE=2 SV=1	Cd177	1	1	1000	1e-17	2.37211e-16		x						323626	470304	306480	190418	176425	194611						1	1	1	1	1	1	Not Found	Not Found	Not Found	Not Found	Not Found	Peak Found	Peak Found	High	Peak Found	Peak Found	Peak Found	1	1	1.61	1		0.025
High	P97384	Annexin A11 OS=Mus musculus OX=10090 GN=Anxa11 PE=1 SV=2	Anxa11	2	2	1000	1e-17	2.37211e-16		x						849386	575803	246258	831401	695402	530593						2	2	1	2	2	2	Not Found	Not Found	Not Found	Not Found	Not Found	Peak Found	High	High	High	High	Peak Found	4	4	1.65	1		0.002
High	Q80TY0	Formin-binding protein 1 OS=Mus musculus OX=10090 GN=Fnbp1 PE=1 SV=2	Fnbp1	1	1	1000	1e-17	2.37211e-16		x						181574	284881	303471	567446	434669	327915						1	1	1	1	1	1	Not Found	Not Found	Not Found	Not Found	Not Found	Peak Found	Peak Found	High	Peak Found	Peak Found	High	2	2	1.67	1		0.009
High	Q0VBL3	RNA-binding protein 15 OS=Mus musculus OX=10090 GN=Rbm15 PE=1 SV=1	Rbm15	3	3	1000	1e-17	2.37211e-16		x						406531	436806	329273	688993	573326	451020						1	1	1	1	1	1	Not Found	Not Found	Not Found	Not Found	Not Found	Peak Found	Peak Found	High	High	High	High	5	5	1.7	1		0
High	Q3UP87	Neutrophil elastase OS=Mus musculus OX=10090 GN=Elane PE=1 SV=1	Elane	1	1	1000	1e-17	2.37211e-16		x						976731	1.13044e+06	1.10102e+06	1.33457e+06	676927	866191						1	1	1	1	1	1	Not Found	Not Found	Not Found	Not Found	Not Found	High	Peak Found	High	Peak Found	High	Peak Found	5	3	1.75	1		0.002
Medium	Q9WUQ2	Prolactin regulatory element-binding protein OS=Mus musculus OX=10090 GN=Preb PE=1 SV=1	Preb	1	1	1000	1e-17	2.37211e-16		x						274769	274839	328926	322726	361012	329026						1	1	1	1	1	1	Not Found	Not Found	Not Found	Not Found	Not Found	Peak Found	Peak Found	Peak Found	Peak Found	Peak Found	High	3	1	1.83	1		0.028
High	Q9DB50	AP-1 complex subunit sigma-2 OS=Mus musculus OX=10090 GN=Ap1s2 PE=1 SV=1	Ap1s2	2	1	1000	1e-17	2.37211e-16		x						283762	393481	345554	369521	423006	266557						1	1	1	1	1	1	Not Found	Not Found	Not Found	Not Found	Not Found	Peak Found	Peak Found	High	Peak Found	Peak Found	Peak Found	11	2	1.85	1		0.001
Medium	Q80V31	Centrosomal protein of 104 kDa OS=Mus musculus OX=10090 GN=Cep104 PE=1 SV=1	Cep104	1	1	1000	1e-17	2.37211e-16		x						7.02407e+06	5.18761e+06	5.93266e+06	9.00449e+06	4.66922e+06	5.02264e+06						1	1	1	1	1	1	Not Found	Not Found	Not Found	Not Found	Not Found	Peak Found	Peak Found	High	Peak Found	Peak Found	Peak Found	1	1	1.91	1		0.03
High	P09056	Leukemia inhibitory factor OS=Mus musculus OX=10090 GN=Lif PE=1 SV=1	Lif	1	1	1000	1e-17	2.37211e-16		x						774066	461830	461004	744817		344263						1	1	1	1		1	Not Found	Not Found	Not Found	Not Found	Not Found	High	Peak Found	High	High	Not Found	High	6	4	1.96	1		0.003
High	P97760	DNA-directed RNA polymerase II subunit RPB3 OS=Mus musculus OX=10090 GN=Polr2c PE=1 SV=2	Polr2c	2	2	1000	1e-17	2.37211e-16		x						434591	433071	543155	686098	553500	532626						1	1	1	1	1	1	Not Found	Not Found	Not Found	Not Found	Not Found	Peak Found	Peak Found	Peak Found	High	Peak Found	High	10	3	1.99	1		0
High	Q60675	Laminin subunit alpha-2 OS=Mus musculus OX=10090 GN=Lama2 PE=1 SV=2	Lama2	1	1	1000	1e-17	2.37211e-16		x						459459	271728	264120	223956	275616	324080						1	1	1	1	1	1	Not Found	Not Found	Not Found	Not Found	Not Found	High	Peak Found	High	Peak Found	Peak Found	High	0	3	2.03	1		0.01
High	O88712	C-terminal-binding protein 1 OS=Mus musculus OX=10090 GN=Ctbp1 PE=1 SV=2	Ctbp1	1	1	1000	1e-17	2.37211e-16		x						307713	543386	495658	846117	535107	664593						1	1	1	1	1	1	Not Found	Not Found	Not Found	Not Found	Not Found	Peak Found	Peak Found	High	Peak Found	High	Peak Found	4	2	2.05	1		0.005
High	Q69ZN7	Myoferlin OS=Mus musculus OX=10090 GN=Myof PE=1 SV=2	Myof	2	2	1000	1e-17	2.37211e-16		x						889042	773245	1.33859e+06	2.24144e+06	237535	1.12985e+06						2	2	2	2	1	2	Not Found	Not Found	Not Found	Not Found	Not Found	Peak Found	Peak Found	High	High	Peak Found	High	1	5	2.06	1		0
High	O08742	Platelet glycoprotein V OS=Mus musculus OX=10090 GN=Gp5 PE=1 SV=1	Gp5	1	1	1000	1e-17	2.37211e-16		x						195098	294638	511308	249059	290219	139593						1	1	1	1	1	1	Not Found	Not Found	Not Found	Not Found	Not Found	Peak Found	Peak Found	High	Peak Found	Peak Found	Peak Found	3	1	2.4	1		0
High	Q9CX80	Cytoglobin OS=Mus musculus OX=10090 GN=Cygb PE=1 SV=1	Cygb	2	2	1000	1e-17	2.37211e-16		x						215485	144927	472784	1.54351e+06		800154						1	1	2	2		2	Not Found	Not Found	Not Found	Not Found	Not Found	Peak Found	Peak Found	High	High	Not Found	High	10	5	3.36	1		0
High	P05622	Platelet-derived growth factor receptor beta OS=Mus musculus OX=10090 GN=Pdgfrb PE=1 SV=2	Pdgfrb	2	1	1000	1e-17	2.37211e-16		x						261480	270232	348298	428335	204154	241848						1	1	1	1	1	1	Not Found	Not Found	Not Found	Not Found	Not Found	High	Peak Found	Peak Found	Peak Found	Peak Found	Peak Found	2	7	3.68	1		0.002
High	P30275	Creatine kinase U-type, mitochondrial OS=Mus musculus OX=10090 GN=Ckmt1 PE=1 SV=1	Ckmt1	1	1	1000	1e-17	2.37211e-16		x						523244	303793	354772	613306	447597	388823						1	1	1	1	1	1	Not Found	Not Found	Not Found	Not Found	Not Found	High	Peak Found	Peak Found	Peak Found	High	Peak Found	4	2	3.72	1		0.007
Medium	Q69ZK7	Protein FAM214A OS=Mus musculus OX=10090 GN=Fam214a PE=2 SV=3	Fam214a	1	1	1000	1e-17	2.37211e-16		x						483976	755350	556788	1.01972e+06	1.24004e+06	610828						1	1	1	1	1	1	Not Found	Not Found	Not Found	Not Found	Not Found	Peak Found	Peak Found	Peak Found	Peak Found	High	High	1	2	3.78	1		0.033
High	Q922S4	cGMP-dependent 3',5'-cyclic phosphodiesterase OS=Mus musculus OX=10090 GN=Pde2a PE=1 SV=4	Pde2a	2	2	1000	1e-17	2.37211e-16		x							831013	512543	682662	827001	390693							2	2	2	2	2	Not Found	Not Found	Not Found	Not Found	Not Found	Not Found	High	High	High	High	Peak Found	4	6	3.92	1		0
High	Q3UW53	Protein Niban 1 OS=Mus musculus OX=10090 GN=Niban1 PE=1 SV=2	Niban1	3	3	1000	1e-17	2.37211e-16		x						625372	1.18251e+06	705569	773779	777754	975000						1	2	1	1	1	2	Not Found	Not Found	Not Found	Not Found	Not Found	High	High	Peak Found	High	High	High	5	5	4.04	1		0
High	Q62179	Semaphorin-4B OS=Mus musculus OX=10090 GN=Sema4b PE=1 SV=2	Sema4b	2	2	1000	1e-17	2.37211e-16		x						1.22263e+06	966404	1.24327e+06	980391	492217	1.1877e+06						2	2	2	2	2	2	Not Found	Not Found	Not Found	Not Found	Not Found	High	High	High	High	Peak Found	High	2	7	4.11	1		0
High	Q9CX34	Protein SGT1 homolog OS=Mus musculus OX=10090 GN=Sugt1 PE=1 SV=3	Sugt1	1	1	1000	1e-17	2.37211e-16		x						441944	561181	451712	727406	635050	488439						1	1	1	1	1	1	Not Found	Not Found	Not Found	Not Found	Not Found	Peak Found	High	High	High	Peak Found	High	4	4	4.15	1		0.009
High	P01741	Ig heavy chain V region OS=Mus musculus OX=10090 PE=1 SV=1		1	1	1000	1e-17	2.37211e-16		x							750911	797764	329430		380788							1	1	1		1	Not Found	Not Found	Not Found	Not Found	Not Found	Not Found	High	High	Peak Found	Not Found	Peak Found	11	2	4.63	1		0.001
High	Q922P9	Putative oxidoreductase GLYR1 OS=Mus musculus OX=10090 GN=Glyr1 PE=1 SV=1	Glyr1	2	2	1000	1e-17	2.37211e-16		x						205514	199293	231021	225299	263311							1	1	1	1	1		Not Found	Not Found	Not Found	Not Found	Not Found	High	High	High	High	High	Not Found	7	6	4.8	1		0
High	P02463	Collagen alpha-1(IV) chain OS=Mus musculus OX=10090 GN=Col4a1 PE=1 SV=4	Col4a1	1	1	1000	1e-17	2.37211e-16		x						911584	554616	515514	637380		433024						1	1	1	1		1	Not Found	Not Found	Not Found	Not Found	Not Found	High	Peak Found	High	Peak Found	Not Found	Peak Found	1	2	4.95	1		0.01
High	P31996	Macrosialin OS=Mus musculus OX=10090 GN=Cd68 PE=1 SV=1	Cd68	1	1	1000	1e-17	2.37211e-16		x						2.07951e+06	2.08123e+06	1.87834e+06	2.74584e+06	1.70197e+06	2.22094e+06						1	1	1	1	1	1	Not Found	Not Found	Not Found	Not Found	Not Found	High	High	Peak Found	High	High	High	3	5	5.14	1		0.005
High	Q00993	Tyrosine-protein kinase receptor UFO OS=Mus musculus OX=10090 GN=Axl PE=1 SV=2	Axl	2	2	1000	1e-17	2.37211e-16		x						690257	543666	758180	615607	200560	387128						2	2	2	2	1	1	Not Found	Not Found	Not Found	Not Found	Not Found	High	High	High	High	High	High	3	7	5.69	1		0
High	P13609	Serglycin OS=Mus musculus OX=10090 GN=Srgn PE=1 SV=1	Srgn	1	1	1000	1e-17	2.37211e-16		x						826721	500251	750340	573201	377463	345960						1	1	1	1	1	1	Not Found	Not Found	Not Found	Not Found	Not Found	High	High	Peak Found	High	Peak Found	Peak Found	18	3	7.06	1		0
High	Q3UND0	Src kinase-associated phosphoprotein 2 OS=Mus musculus OX=10090 GN=Skap2 PE=1 SV=2	Skap2	1	1	1000	1e-17	2.37211e-16		x						305848	157973	319637	251227	338501	249965						1	1	1	1	1	1	Not Found	Not Found	Not Found	Not Found	Not Found	High	Peak Found	High	High	High	High	4	5	7.59	1		0
High	P70460	Vasodilator-stimulated phosphoprotein OS=Mus musculus OX=10090 GN=Vasp PE=1 SV=4	Vasp	2	2	1000	1e-17	2.37211e-16		x						436306	528636	1.42168e+06	1.87138e+06	1.27348e+06	400900						1	1	2	2	2	1	Not Found	Not Found	Not Found	Not Found	Not Found	Peak Found	High	High	High	Peak Found	Peak Found	10	4	7.63	1		0
High	Q9QZZ6	Dermatopontin OS=Mus musculus OX=10090 GN=Dpt PE=1 SV=1	Dpt	2	2	1000	1e-17	2.37211e-16		x						3.79974e+06	580863	2.08828e+06	1.43663e+06		1.59121e+06						2	1	2	2		2	Not Found	Not Found	Not Found	Not Found	Not Found	High	Peak Found	High	High	Not Found	High	15	6	9.1	1		0
High	Q3SXB8	Collectin-11 OS=Mus musculus OX=10090 GN=Colec11 PE=2 SV=2	Colec11	2	2	1000	1e-17	2.37211e-16		x						1.61213e+06	878340	1.35234e+06	430421	144476	1.22719e+06						2	2	2	1	1	2	Not Found	Not Found	Not Found	Not Found	Not Found	High	High	High	Peak Found	Peak Found	High	10	6	12.39	1		0
High	P51437	Cathelicidin antimicrobial peptide OS=Mus musculus OX=10090 GN=Camp PE=1 SV=2	Camp	1	1	1000	1e-17	2.37211e-16		x						632826	857839	909278	786430	588245	449939						1	1	1	1	1	1	Not Found	Not Found	Not Found	Not Found	Not Found	High	High	High	High	High	High	10	6	12.87	1		0
High	His6-FC	His6-FC His6-FC [CHOC]		4	4	1000	1e-17	2.37211e-16		x						326572	292783	6.63196e+06	422095	207883	501380						1	1	4	1	1	1	Not Found	Not Found	Not Found	Not Found	Not Found	Peak Found	Peak Found	High	Peak Found	Peak Found	Peak Found	24	4	14.08	1		0
High	P50228	C-X-C motif chemokine 5 OS=Mus musculus OX=10090 GN=Cxcl5 PE=1 SV=2	Cxcl5	2	2	1000	1e-17	2.37211e-16		x						2.57777e+06	2.65401e+06	2.47609e+06	3.94398e+06	1.34375e+06	2.83396e+06						2	2	2	2	2	2	Not Found	Not Found	Not Found	Not Found	Not Found	High	High	High	High	High	High	26	11	16.37	1		0
High	O88593	Peptidoglycan recognition protein 1 OS=Mus musculus OX=10090 GN=Pglyrp1 PE=1 SV=1	Pglyrp1	2	2	1000	1e-17	2.37211e-16		x						2.47388e+06	2.98295e+06	2.33073e+06	3.16632e+06	1.56166e+06	783241						2	2	2	2	2	1	Not Found	Not Found	Not Found	Not Found	Not Found	High	High	High	High	High	Peak Found	19	10	16.97	1		0
High	P50543	Protein S100-A11 OS=Mus musculus OX=10090 GN=S100a11 PE=1 SV=1	S100a11	1	1	1000	1e-17	2.37211e-16		x						3.05524e+06	3.19503e+06	3.25461e+06	5.63477e+06	3.05638e+06	2.98877e+06						1	1	1	1	1	1	Not Found	Not Found	Not Found	Not Found	Not Found	High	High	High	High	High	High	16	6	21.46	1		0
High	P27784	C-C motif chemokine 6 OS=Mus musculus OX=10090 GN=Ccl6 PE=1 SV=1	Ccl6	2	2	1000	1e-17	2.37211e-16		x						7.79901e+06	9.64156e+06	7.51858e+06	1.25087e+07	4.61798e+06	6.6601e+06						2	2	2	2	2	2	Not Found	Not Found	Not Found	Not Found	Not Found	High	High	High	High	High	High	34	10	23.89	1		0
High	P63168	Dynein light chain 1, cytoplasmic OS=Mus musculus OX=10090 GN=Dynll1 PE=1 SV=1	Dynll1	3	1	1000	1e-17	2.37211e-16		x						786356	867429	814600	1.14694e+06	894698	777979						1	1	1	1	1	1	Not Found	Not Found	Not Found	Not Found	Not Found	High	High	High	High	High	High	49	21	25.11	1		0
High	Q8CHH9	Septin-8 OS=Mus musculus OX=10090 GN=Septin8 PE=1 SV=4	Septin8	3	1	1000	1e-17	2.37211e-16		x						566887	437026	633509	689147	522056	512759						1	1	1	1	1	1	Not Found	Not Found	Not Found	Not Found	Not Found	Peak Found	Peak Found	Peak Found	High	Peak Found	Peak Found	8	29	25.8	1		0
High	P14069	Protein S100-A6 OS=Mus musculus OX=10090 GN=S100a6 PE=1 SV=3	S100a6	2	2	1000	1e-17	2.37211e-16		x						5.7513e+06	7.1872e+06	7.2508e+06	1.0705e+07	5.26349e+06	5.57012e+06						2	2	2	2	2	2	Not Found	Not Found	Not Found	Not Found	Not Found	High	High	High	High	High	High	29	13	28.18	1	Met-loss+Acetyl [N-Term]	0
High	Q9Z0Z4	Hephaestin OS=Mus musculus OX=10090 GN=Heph PE=1 SV=3	Heph	2	1	1000	1e-17	2.37211e-16		x						314903	213902	248418	304585		169576						1	1	1	1		1	Not Found	Not Found	Not Found	Not Found	Not Found	High	Peak Found	Peak Found	Peak Found	Not Found	Peak Found	2	24	41.15	1		0
High	Q922J3	CAP-Gly domain-containing linker protein 1 OS=Mus musculus OX=10090 GN=Clip1 PE=1 SV=1	Clip1	2	2	0.001	1e-17	2.37211e-16		x	1.33659e+06		408733	331299	1.46567e+06							1		1	1	1							High	Not Found	Peak Found	Peak Found	High	Not Found	Not Found	Not Found	Not Found	Not Found	Not Found	2	2	1.78	1		0.001
High	P47931	Follistatin OS=Mus musculus OX=10090 GN=Fst PE=2 SV=1	Fst	1	1	0.001	1e-17	2.37211e-16		x	352201		282020	98344.2	229989							1		1	1	1							High	Not Found	Peak Found	Peak Found	Peak Found	Not Found	Not Found	Not Found	Not Found	Not Found	Not Found	3	1	1.97	1		0.002
High	O54825	Bystin OS=Mus musculus OX=10090 GN=Bysl PE=1 SV=3	Bysl	2	2	0.001	1e-17	2.37211e-16		x	169279	224181	181257		154691							1	1	1		1							Peak Found	Peak Found	High	High	High	Not Found	Not Found	Not Found	Not Found	Not Found	Not Found	4	3	3.33	1		0
Medium	Q9CQ86	Migration and invasion enhancer 1 OS=Mus musculus OX=10090 GN=Mien1 PE=1 SV=1	Mien1	1	1	0.001	1e-17	2.37211e-16		x	802251	965485	798846	1.17761e+06	741515							1	1	1	1	1							Peak Found	Peak Found	High	High	High	Not Found	Not Found	Not Found	Not Found	Not Found	Not Found	10	3	3.54	1		0.01
High	Q9CPQ3	Mitochondrial import receptor subunit TOM22 homolog OS=Mus musculus OX=10090 GN=Tomm22 PE=1 SV=3	Tomm22	1	1	0.001	1e-17	2.37211e-16		x	194476	271568	196792	236755	247362							1	1	1	1	1							Peak Found	Peak Found	High	Peak Found	High	Not Found	Not Found	Not Found	Not Found	Not Found	Not Found	8	2	4.23	1		0.007
High	Q9JLB9	Nectin-3 OS=Mus musculus OX=10090 GN=Nectin3 PE=1 SV=1	Nectin3	1	1	0.001	1e-17	2.37211e-16		x	440362	382120	397730	255504	396874							1	1	1	1	1							Peak Found	Peak Found	High	Peak Found	High	Not Found	Not Found	Not Found	Not Found	Not Found	Not Found	4	2	5.42	1		0
High	O35465	Peptidyl-prolyl cis-trans isomerase FKBP8 OS=Mus musculus OX=10090 GN=Fkbp8 PE=1 SV=2	Fkbp8	2	2	0.001	1e-17	2.37211e-16		x	766361		455380	332340	290328							1		1	1	1							High	Not Found	High	Peak Found	Peak Found	Not Found	Not Found	Not Found	Not Found	Not Found	Not Found	8	3	5.92	1		0
High	Q61419	Cytidine monophosphate-N-acetylneuraminic acid hydroxylase OS=Mus musculus OX=10090 GN=Cmah PE=1 SV=1	Cmah	2	2	0.001	1e-17	2.37211e-16		x	181117	120912	139153	344462	223740							1	1	1	1	1							Peak Found	Peak Found	Peak Found	High	High	Not Found	Not Found	Not Found	Not Found	Not Found	Not Found	5	3	6.49	1		0
High	O54749	Cytochrome P450 2J5 OS=Mus musculus OX=10090 GN=Cyp2j5 PE=1 SV=1	Cyp2j5	4	4	0.001	1e-17	2.37211e-16		x	762692	1.00765e+06	196220	1.00014e+06								2	2	1	2								Peak Found	Peak Found	High	High	Not Found	Not Found	Not Found	Not Found	Not Found	Not Found	Not Found	10	4	8.82	1		0
High	Q91XL9	Oxysterol-binding protein-related protein 1 OS=Mus musculus OX=10090 GN=Osbpl1a PE=1 SV=2	Osbpl1a	3	3	0.001	1e-17	2.37211e-16		x	756382	603504	401757	1.02016e+06	569932							2	2	1	2	2							High	High	High	High	High	Not Found	Not Found	Not Found	Not Found	Not Found	Not Found	4	6	9.85	1		0
High	Q99P91	Transmembrane glycoprotein NMB OS=Mus musculus OX=10090 GN=Gpnmb PE=1 SV=2	Gpnmb	5	5	147.856	5.9952e-15	1.41252e-13	32.1	x		253271				9.40987e+07	8.05971e+07	7.15848e+07	1.08736e+08	3.90943e+07	5.9723e+07		1				5	7	6	7	3	6	Not Found	Peak Found	Not Found	Not Found	Not Found	High	High	High	High	High	High	13	38	95.17	1		0
High	Q5I2A0	Serine protease inhibitor A3G OS=Mus musculus OX=10090 GN=Serpina3g PE=1 SV=2	Serpina3g	5	1	0.037	2.73518e-08	6.40105e-07	93.11	x	3.14218e+06	2.58598e+06	8.4667e+06	13783133	8.46627e+06			314431				1	1	1	1	1			1				Peak Found	Peak Found	High	High	High	Not Found	Not Found	Peak Found	Not Found	Not Found	Not Found	12	127	345.95	1		0
High	P16110	Galectin-3 OS=Mus musculus OX=10090 GN=Lgals3 PE=1 SV=3	Lgals3	8	8	34.886	4.30608e-08	1.00102e-06	46.89	x	1.74233e+06	975526	1.76664e+07	720113	1.29109e+07	1.08907e+08	1.02885e+08	8.54469e+07	1.50401e+08	7.26315e+07	8.69866e+07	3	2	7	2	5	10	10	8	11	10	11	High	Peak Found	High	Peak Found	High	High	High	High	High	High	High	33	79	97.85	1		0
High	P34960	Macrophage metalloelastase OS=Mus musculus OX=10090 GN=Mmp12 PE=1 SV=3	Mmp12	21	21	33.618	6.02234e-08	1.39072e-06	64	x	5.31542e+06	1.56883e+06	4.19725e+06	2.02564e+06	2.24555e+06	1.38456e+08	1.67845e+08	1.31378e+08	1.6993e+08	1.11744e+08	1.03553e+08	10	5	7	7	5	21	21	21	21	20	21	High	Peak Found	High	Peak Found	High	High	High	High	High	High	High	50	104	181.98	1		0
High	P06801	NADP-dependent malic enzyme OS=Mus musculus OX=10090 GN=Me1 PE=1 SV=2	Me1	29	29	0.042	8.51414e-08	1.95321e-06	66.35	x	3.78561e+08	2.45675e+08	3.07818e+08	2.98084e+08	1.4683e+08	1.05426e+07	9.91892e+06	6.7911e+06	9.93436e+06	5.70165e+06	1.21173e+07	37	36	38	38	31	20	17	20	18	12	19	High	High	High	High	High	High	High	High	High	Peak Found	High	76	269	648.29	1		0
High	P27005	Protein S100-A8 OS=Mus musculus OX=10090 GN=S100a8 PE=1 SV=3	S100a8	3	3	23.63	1.23597e-06	2.78053e-05	45.59	x			27863.9	335262	289640	1.05245e+07	1.30637e+07	1.12034e+07	1.56145e+07	6.81405e+06	5.14593e+06			1	1	1	5	5	4	5	5	5	Not Found	Not Found	Peak Found	Peak Found	Peak Found	High	High	High	High	High	High	73	21	35.53	1		0
High	B5X0G2	Major urinary protein 17 OS=Mus musculus OX=10090 GN=Mup17 PE=2 SV=2	Mup17	18	5	0.066	3.64106e-06	8.13871e-05	124.03	x	5.35182e+08	3.43805e+08	1.24193e+09	1.02976e+09	9.44293e+08	1.12138e+08	6.67427e+07	9.31118e+07	6.16326e+07	4.08001e+07	1.10639e+08	7	7	7	7	7	5	5	4	5	4	4	High	High	High	High	High	High	High	High	High	High	High	82	3871	7801.33	1		0
High	P40936	Indolethylamine N-methyltransferase OS=Mus musculus OX=10090 GN=Inmt PE=1 SV=1	Inmt	12	12	0.068	4.57514e-06	0.000100972	120.36	x	3.52708e+08	1.52579e+08	1.15724e+08	2.86109e+08	1.87377e+08	2.71182e+07	2.3798e+07	2.97064e+07	2.86965e+07	3.22179e+07	2.68966e+07	19	18	17	19	19	10	10	9	8	9	8	High	High	High	High	High	High	High	High	High	High	High	66	131	338.74	1		0
High	P07091	Protein S100-A4 OS=Mus musculus OX=10090 GN=S100a4 PE=1 SV=1	S100a4	2	2	16.439	2.00085e-05	0.000438803	27.04	x	226807	210938	189496	110678	183580	2.36194e+06	3.63799e+06	3.93535e+06	6.16674e+06	4.28432e+06	3.47105e+06	1	1	1	1	1	2	2	2	2	2	2	Peak Found	Peak Found	Peak Found	Peak Found	Peak Found	High	High	High	High	High	High	27	11	21.76	1	Met-loss+Acetyl [N-Term]	0
High	O08705	Sodium/bile acid cotransporter OS=Mus musculus OX=10090 GN=Slc10a1 PE=1 SV=1	Slc10a1	1	1	0.084	2.43295e-05	0.000530232	14.65	x	3.1681e+06	4.64361e+06	3.07798e+06	3.08925e+06	3.76984e+06		287757			261353		1	1	1	1	1		1			1		Peak Found	High	High	Peak Found	Peak Found	Not Found	Peak Found	Not Found	Not Found	Peak Found	Not Found	4	2	4.68	1		0
High	P11588	Major urinary protein 1 OS=Mus musculus OX=10090 GN=Mup1 PE=1 SV=1	Mup1	22	5	0.088	3.0108e-05	0.000652091	123.42	x	3.94248e+08	2.21655e+08	7.99639e+08	6.2906e+08	6.78582e+08	2.57193e+07	1.99719e+07	2.07733e+07	1.37804e+07	1.54002e+07	1.68302e+07	6	4	6	6	5	2	2	2	2	2	2	High	High	High	High	High	High	High	High	High	High	High	82	4534	8760.41	1		0
High	P12032	Metalloproteinase inhibitor 1 OS=Mus musculus OX=10090 GN=Timp1 PE=1 SV=2	Timp1	7	7	15.023	3.79639e-05	0.000817162	65.26	x	668188	394571	224165		623122	4.67918e+07	1.66326e+07	2.1105e+07	1.5156e+07	4.04202e+06	2.0774e+07	2	1	1		2	7	7	7	6	5	6	Peak Found	Peak Found	Peak Found	Not Found	Peak Found	High	High	High	High	High	High	49	25	46.09	1		0
High	P08071	Lactotransferrin OS=Mus musculus OX=10090 GN=Ltf PE=1 SV=4	Ltf	31	30	14.988	3.85727e-05	0.000825171	75.2	x	5.21166e+07	3.37575e+07	3.33058e+07	5.92796e+07	3.90349e+07	1.07228e+08	1.72627e+08	1.53898e+08	1.58642e+08	9.82807e+07	1.12294e+08	13	13	13	15	17	29	30	30	30	27	31	High	High	High	High	High	High	High	High	High	High	High	55	199	382.79	1		0
High	O35744	Chitinase-like protein 3 OS=Mus musculus OX=10090 GN=Chil3 PE=1 SV=2	Chil3	16	11	14.373	5.15971e-05	0.00109707	42.3	x	1.42659e+06	921887	1.09332e+06	1.38981e+06	1.55301e+06	3.55039e+07	5.74949e+07	4.81101e+07	5.81942e+07	3.85943e+07	3.76491e+07	4	3	3	4	3	10	10	10	10	10	10	High	Peak Found	High	High	High	High	High	High	High	High	High	55	93	187.53	1		0
Medium	Q8CIW6	Solute carrier family 26 member 6 OS=Mus musculus OX=10090 GN=Slc26a6 PE=1 SV=2	Slc26a6	1	1	0.12	5.79875e-05	0.00122547	15.1	x	1.21156e+06	1.16697e+06	416023	1.05912e+06	987854					126896		1	1	1	1	1					1		Peak Found	High	Peak Found	Peak Found	Peak Found	Not Found	Not Found	Not Found	Not Found	Peak Found	Not Found	2	1	2.38	1		0.045
High	Q91Z98	Chitinase-like protein 4 OS=Mus musculus OX=10090 GN=Chil4 PE=1 SV=2	Chil4	6	1	13.465	8.04383e-05	0.00168969	34.1	x			196133	282251	341508	2.91903e+06	4.24393e+06	4.26976e+06	4.79273e+06	2.53393e+06	2.93396e+06			1	1	1	1	1	1	1	1	1	Not Found	Not Found	Peak Found	Peak Found	Peak Found	High	High	High	High	High	High	22	37	77.16	1		0
High	P08905	Lysozyme C-2 OS=Mus musculus OX=10090 GN=Lyz2 PE=1 SV=2	Lyz2	6	5	12.425	0.000137039	0.00284437	95.26	x	5.07605e+06	5.3287e+06	3.21541e+06	4.38091e+06	3.76269e+06	1.2734e+08	1.44199e+08	8.72073e+07	1.35097e+08	4.50161e+07	8.35007e+07	5	5	3	4	3	10	10	10	8	7	8	High	High	High	High	High	High	High	High	High	High	High	55	93	259.88	1		0
High	Q63836	Selenium-binding protein 2 OS=Mus musculus OX=10090 GN=Selenbp2 PE=1 SV=2	Selenbp2	29	6	0.11	0.000143316	0.00295706	87.98	x	8.06273e+07	8.94439e+07	7.95922e+07	2.11831e+08	1.30402e+08	1.4871e+07	8.87462e+06	6.74936e+06	6.23023e+06	1.72383e+07	1.07213e+07	11	11	10	11	11	5	6	5	5	7	6	High	High	High	High	High	High	High	High	High	High	High	83	592	1634.71	1		0
High	Q62356	Follistatin-related protein 1 OS=Mus musculus OX=10090 GN=Fstl1 PE=1 SV=2	Fstl1	10	10	11.669	0.000205438	0.00416489	53.22	x			139977			2.15282e+07	7.84223e+06	1.21812e+07	7.72358e+06	718861	1.01303e+07			1			8	7	8	6	2	8	Not Found	Not Found	Peak Found	Not Found	Not Found	High	High	High	High	Peak Found	High	42	27	34.23	1		0
High	Q9QXF8	Glycine N-methyltransferase OS=Mus musculus OX=10090 GN=Gnmt PE=1 SV=3	Gnmt	12	12	0.121	0.000256724	0.00514481	61.68	x	8.16921e+08	5.5965e+08	5.13457e+08	8.63551e+08	6.093e+08	9.78571e+07	1.10179e+08	8.70364e+07	5.70755e+07	9.99126e+07	8.78468e+07	22	20	22	22	22	14	17	15	16	18	15	High	High	High	High	High	High	High	High	High	High	High	67	262	804.88	1		0
High	Q60963	Platelet-activating factor acetylhydrolase OS=Mus musculus OX=10090 GN=Pla2g7 PE=2 SV=2	Pla2g7	10	10	11.182	0.000268878	0.00535758	70.02	x	2.01472e+06	826570	754132	4.40401e+06	437004	3.23371e+07	4.5945e+07	3.64116e+07	4.11414e+07	2.41028e+07	2.65368e+07	4	3	3	4	3	11	11	11	11	11	11	Peak Found	Peak Found	Peak Found	Peak Found	Peak Found	High	High	High	High	High	High	30	48	89.89	1		0
High	O70370	Cathepsin S OS=Mus musculus OX=10090 GN=Ctss PE=1 SV=2	Ctss	9	9	11.151	0.000273586	0.00542042	55.91	x	1.02047e+07	1.04051e+07	1.07829e+07	8.32858e+06	1.15798e+07	1.37049e+08	1.4133e+08	1.36298e+08	1.88249e+08	7.66354e+07	1.10172e+08	7	7	8	8	8	15	16	15	16	11	15	High	High	High	High	High	High	High	High	High	High	High	45	100	273.87	1		0
High	Q8K023	Aldo-keto reductase family 1 member C18 OS=Mus musculus OX=10090 GN=Akr1c18 PE=1 SV=2	Akr1c18	5	1	0.126	0.000328325	0.0064682	37.5	x	4.58811e+06	2.70296e+06	2.77557e+06	4697730	3.02042e+06	571276	539887	336059	383369	487653	534029	1	1	1	1	1	1	1	1	1	1	1	Peak Found	High	High	High	Peak Found	Peak Found	Peak Found	Peak Found	Peak Found	Peak Found	Peak Found	14	74	124.9	1		0
High	P81117	Nucleobindin-2 OS=Mus musculus OX=10090 GN=Nucb2 PE=1 SV=2	Nucb2	5	5	10.563	0.000358024	0.00701366	27.86	x	104245				104883	2.75605e+06	1.87659e+06	3.75959e+06	6.36316e+06	2.86362e+06	2.61906e+06	1				1	4	5	5	5	4	4	Peak Found	Not Found	Not Found	Not Found	Peak Found	High	High	High	High	High	High	15	14	19.87	1		0
High	P97425	Eosinophil cationic protein 2 OS=Mus musculus OX=10090 GN=Ear2 PE=2 SV=1	Ear2	4	3	10.63	0.000368132	0.00717138	54.9	x	457483	662388	282425	259562		7.65444e+06	9.32992e+06	8.57591e+06	1.06498e+07	7.33869e+06	9.55384e+06	1	1	1	1		3	3	3	3	3	3	High	Peak Found	Peak Found	Peak Found	Not Found	High	High	High	High	High	High	45	23	46.61	1		0
High	Q91V61	Sideroflexin-3 OS=Mus musculus OX=10090 GN=Sfxn3 PE=1 SV=1	Sfxn3	2	1	0.13	0.000401357	0.00777517	55.13	x	7.09432e+06	3.81942e+06	2.12456e+06	4382707	2.08172e+06	439389	414976	354538	465546	762523	528655	1	1	1	1	1	1	1	1	1	1	1	High	Peak Found	High	Peak Found	High	Peak Found	Peak Found	Peak Found	Peak Found	Peak Found	High	6	6	5.74	1		0.002
High	P19157	Glutathione S-transferase P 1 OS=Mus musculus OX=10090 GN=Gstp1 PE=1 SV=2	Gstp1	12	12	0.133	0.000455697	0.00873085	58.02	x	1.39173e+09	1.32703e+09	6.37414e+08	1.58946e+09	1.35211e+09	1.90438e+08	1.67633e+08	1.15304e+08	1.63148e+08	1.87679e+08	1.67321e+08	23	23	23	24	23	18	18	16	17	19	18	High	High	High	High	High	High	High	High	High	High	High	70	509	1295.71	1		0
Medium	Q3UJB9	Enhancer of mRNA-decapping protein 4 OS=Mus musculus OX=10090 GN=Edc4 PE=1 SV=2	Edc4	1	1	10.064	0.000513428	0.00978319	56.78	x	4.92641e+06	8.74515e+06	3.37794e+06	1.72657e+06	2.56403e+06	3.49152e+07	3.39098e+07	2.58674e+07	4.38849e+07	3.46794e+07	2.91139e+07	1	1	1	1	1	1	1	1	1	1	1	High	Peak Found	Peak Found	Peak Found	Peak Found	Peak Found	Peak Found	High	High	High	High	1	5	5.39	1		0.048
High	O89053	Coronin-1A OS=Mus musculus OX=10090 GN=Coro1a PE=1 SV=5	Coro1a	17	17	9.534	0.000707799	0.0131282	44.22	x	5.68818e+06	2.3754e+06	4.64358e+06	2.00366e+06	3.75536e+06	3.98769e+07	5.78138e+07	5.18575e+07	7.44359e+07	5.4602e+07	3.6051e+07	8	6	8	6	9	15	16	16	16	17	16	High	High	High	Peak Found	High	High	High	High	High	High	High	51	86	134.48	1		0
High	Q80X19	Collagen alpha-1(XIV) chain OS=Mus musculus OX=10090 GN=Col14a1 PE=1 SV=2	Col14a1	49	49	8.991	0.000994583	0.0179695	73.24	x	2.20713e+07	1.42488e+07	1.27751e+07	1.34532e+07	1.32603e+07	1.83443e+08	1.38004e+08	2.14326e+08	1.84578e+08	8.20372e+07	1.73632e+08	29	17	19	17	15	50	47	49	48	46	51	High	High	High	High	Peak Found	High	High	High	High	High	High	40	281	576.26	1		0
High	Q80YR5	Scaffold attachment factor B2 OS=Mus musculus OX=10090 GN=Safb2 PE=1 SV=2	Safb2	8	2	0.153	0.00104986	0.0188704	24.76	x	2.51951e+08	2.42697e+08	1.09273e+08	309660288	2.20247e+08	4.09166e+07	3.51338e+07	2.7485e+07	3.40729e+07	3.88065e+07	3.6811e+07	1	1	1	1	1	1	1	1	1	1	1	Peak Found	Peak Found	Peak Found	Peak Found	Peak Found	High	High	High	High	Peak Found	Peak Found	10	46	118.53	1		0
High	Q99P72	Reticulon-4 OS=Mus musculus OX=10090 GN=Rtn4 PE=1 SV=2	Rtn4	5	5	8.795	0.00112838	0.0200748	55.83	x	440240	1.42273e+06	269082	263549	493048	1.39378e+07	1.21691e+07	1.08182e+07	1.05342e+07	8.67369e+06	8.22456e+06	2	2	1	1	2	5	5	5	5	5	5	Peak Found	High	High	Peak Found	Peak Found	High	High	High	High	High	High	6	26	46.33	1		0
High	Q00898	Alpha-1-antitrypsin 1-5 OS=Mus musculus OX=10090 GN=Serpina1e PE=1 SV=1	Serpina1e	15	7	0.156	0.00116159	0.0205607	60.18	x	2.97294e+08	2.78908e+08	5.87257e+08	5.58018e+08	4.40723e+08	8.26447e+07	8.47946e+07	4.9112e+07	1.31204e+07	4.136e+07	5.17494e+07	12	12	12	13	12	13	11	12	6	12	11	High	High	High	High	High	High	High	High	High	High	High	39	574	1634.05	1		0
High	P08122	Collagen alpha-2(IV) chain OS=Mus musculus OX=10090 GN=Col4a2 PE=1 SV=4	Col4a2	3	3	8.361	0.00132705	0.0232533	33.09	x	152126					3.91393e+06	2.24135e+06	2.83008e+06	3.0831e+06	1.28502e+06	2.20372e+06	1					3	3	3	3	2	3	Peak Found	Not Found	Not Found	Not Found	Not Found	High	High	High	High	High	High	2	13	14.01	1		0
High	P19324	Serpin H1 OS=Mus musculus OX=10090 GN=Serpinh1 PE=1 SV=3	Serpinh1	14	14	8.536	0.00133506	0.0232768	33.78	x	2.48862e+06	2.63163e+06	2.69155e+06	977620	1.67755e+06	2.63038e+07	2.46033e+07	2.50381e+07	2.77965e+07	3.28979e+07	1.93659e+07	8	8	7	4	7	13	13	13	13	12	13	High	High	High	High	High	High	High	High	High	High	High	43	89	162.26	1		0
High	P11152	Lipoprotein lipase OS=Mus musculus OX=10090 GN=Lpl PE=1 SV=3	Lpl	10	10	8.308	0.00155343	0.0268423	36.8	x	714861	1.82867e+06	1.4531e+06	1.45598e+06	1.60537e+06	1.66234e+07	2.30049e+07	1.69589e+07	2.15699e+07	1.30847e+07	1.49023e+07	2	3	4	4	4	7	8	8	8	8	7	Peak Found	High	Peak Found	Peak Found	Peak Found	High	High	High	High	High	High	26	42	84.26	1		0
High	P82198	Transforming growth factor-beta-induced protein ig-h3 OS=Mus musculus OX=10090 GN=Tgfbi PE=1 SV=1	Tgfbi	24	24	8.291	0.00157036	0.0268423	85.92	x	1.60164e+07	8.47008e+06	8.04703e+06	1.50387e+07	6.00708e+06	1.63281e+08	1.11843e+08	1.23454e+08	8.64074e+07	3.10121e+07	1.10691e+08	20	16	19	19	15	29	30	29	27	25	30	High	High	High	High	High	High	High	High	High	High	High	60	184	404.46	1		0
High	Q78JT3	3-hydroxyanthranilate 3,4-dioxygenase OS=Mus musculus OX=10090 GN=Haao PE=1 SV=1	Haao	20	20	0.164	0.00156388	0.0268423	70.5	x	4.50633e+08	3.42349e+08	3.04316e+08	4.47516e+08	3.16778e+08	1.24116e+08	1.20131e+08	1.25189e+08	1.15852e+08	1.08012e+08	1.46163e+08	28	26	26	26	28	19	21	20	20	21	22	High	High	High	High	High	High	High	High	High	High	High	85	305	655.71	1		0
High	Q8VBT2	L-serine dehydratase/L-threonine deaminase OS=Mus musculus OX=10090 GN=Sds PE=1 SV=3	Sds	11	11	0.166	0.00167845	0.0281383	69.93	x	4.25904e+07	5.39953e+07	3.26367e+07	4.27185e+07	4.34379e+07	6.27225e+06	5.93574e+06	3.75606e+06	9.5083e+06	2.7877e+07	2.88854e+06	11	12	11	11	11	10	9	9	11	11	7	High	High	High	High	High	High	High	High	High	High	High	59	100	258.75	1	Met-loss+Acetyl [N-Term]	0
High	P43276	Histone H1.5 OS=Mus musculus OX=10090 GN=H1-5 PE=1 SV=2	H1-5	5	4	8.073	0.00181897	0.0300604	47.16	x	8.26437e+06	1.37489e+07	7.81207e+06	5.63612e+06	7.17139e+06	5.73169e+07	6.39158e+07	3.42602e+07	8.58608e+07	9.16452e+07	6.28264e+07	3	3	4	4	4	4	4	3	4	4	4	High	High	High	High	High	High	High	High	High	High	High	26	56	98.78	1	Met-loss+Acetyl [N-Term]	0
High	P98086	Complement C1q subcomponent subunit A OS=Mus musculus OX=10090 GN=C1qa PE=1 SV=2	C1qa	6	6	8.047	0.00185047	0.0304367	52.92	x	2.30955e+06	2.44691e+06	1.36865e+06	1.36994e+06	1.34543e+06	1.69993e+07	1.64565e+07	1.75725e+07	1.73161e+07	9.05697e+06	9.82041e+06	5	5	4	4	4	6	6	6	6	5	6	High	Peak Found	Peak Found	Peak Found	Peak Found	High	High	High	High	High	High	32	24	40.56	1		0
High	P15864	Histone H1.2 OS=Mus musculus OX=10090 GN=H1-2 PE=1 SV=2	H1-2	7	2	7.982	0.00193432	0.0316665	49.27	x	455769	1.67339e+06	2.2204e+06	1.62253e+06	2.9358e+06	1.75668e+07	1.8392e+07	1.52395e+07	2.10894e+07	2.4767e+07	1.50101e+07	1	1	2	2	2	2	2	2	2	2	2	High	Peak Found	High	High	High	High	High	High	High	High	High	32	129	275.42	1	Met-loss+Acetyl [N-Term]	0
High	P04939	Major urinary protein 3 OS=Mus musculus OX=10090 GN=Mup3 PE=1 SV=1	Mup3	14	9	0.172	0.00203552	0.0331676	76.98	x	1.51605e+09	7.54824e+08	1.87381e+09	1.46978e+09	1.68015e+09	2.85552e+08	1.6628e+08	2.03232e+08	1.00235e+08	1.04544e+08	2.61512e+08	16	17	16	16	16	14	15	15	13	14	15	High	High	High	High	High	High	High	High	High	High	High	66	1142	2648.51	1		0
High	O35206	Collagen alpha-1(XV) chain OS=Mus musculus OX=10090 GN=Col15a1 PE=1 SV=2	Col15a1	7	7	7.864	0.00209707	0.0339368	34.23	x	375254		200048		277385	1.31088e+07	9.76017e+06	1.3323e+07	1.25319e+07	3.3593e+06	9.38706e+06	1		1		1	8	7	8	8	5	8	Peak Found	Not Found	Peak Found	Not Found	Peak Found	High	High	High	High	Peak Found	High	6	25	41.37	1		0
High	Q3TW96	UDP-N-acetylhexosamine pyrophosphorylase-like protein 1 OS=Mus musculus OX=10090 GN=Uap1l1 PE=1 SV=1	Uap1l1	13	12	7.861	0.00210219	0.0339368	44.38	x	203091	362641	929339	529901	878940	1.10459e+07	1.34647e+07	1.08393e+07	1.56752e+07	1.15092e+07	9.28649e+06	2	2	4	4	4	12	12	12	12	11	11	Peak Found	Peak Found	Peak Found	High	High	High	High	High	High	High	High	30	57	71.83	1		0
High	Q8VBW8	Tetratricopeptide repeat protein 36 OS=Mus musculus OX=10090 GN=Ttc36 PE=1 SV=1	Ttc36	7	7	0.174	0.00213176	0.0342555	67.64	x	3.59897e+07	3.36349e+07	2.44846e+07	2.89448e+07	2.91827e+07	7.43494e+06	1.00885e+07	6.75578e+06	1.48537e+07	1.55632e+07	1.29517e+07	8	8	7	8	8	5	5	6	5	5	6	High	High	High	High	High	High	High	High	High	High	High	44	41	82.02	1		0
High	Q9CXN7	Phenazine biosynthesis-like domain-containing protein 2 OS=Mus musculus OX=10090 GN=Pbld2 PE=1 SV=1	Pbld2	18	11	0.177	0.00236992	0.0377347	50.29	x	5.22024e+07	3.68141e+07	2.80912e+07	5.54955e+07	3.8577e+07	8.34991e+06	5.09099e+06	5.29245e+06	5.20696e+06	7.65857e+06	8.71499e+06	11	10	12	12	12	10	7	9	8	9	9	High	High	High	High	High	High	High	High	High	High	High	83	143	317.52	1		0
High	Q9ET01	Glycogen phosphorylase, liver form OS=Mus musculus OX=10090 GN=Pygl PE=1 SV=4	Pygl	48	42	0.177	0.00236787	0.0377347	55.82	x	1.2655e+09	7.71439e+08	9.55838e+08	1.27382e+09	8.99046e+08	2.04973e+08	2.08672e+08	1.56744e+08	1.12084e+08	1.40394e+08	1.86817e+08	63	61	63	63	62	57	59	54	47	54	60	High	High	High	High	High	High	High	High	High	High	High	67	829	1903.74	1	Met-loss+Acetyl [N-Term]	0
High	P07744	Keratin, type II cytoskeletal 4 OS=Mus musculus OX=10090 GN=Krt4 PE=1 SV=2	Krt4	7	3	7.629	0.00246876	0.0391299	87.63	x	2.63748e+06	1.83597e+06		156236		1.38101e+06	5.39169e+06	2.08492e+06	2.94798e+06	919637	1.0876e+06	2	2		1		1	3	1	2	2	1	Peak Found	Peak Found	Not Found	Peak Found	Not Found	Peak Found	High	High	High	High	High	14	71	109.25	1		0
High	P15379	CD44 antigen OS=Mus musculus OX=10090 GN=Cd44 PE=1 SV=3	Cd44	2	2	7.599	0.00252088	0.0397752	33.16	x	159321	209463	826080	165733	624811	5.94013e+06	4.02383e+06	7.32441e+06	8.79163e+06	1.07661e+06	1.55216e+06	1	1	2	1	2	2	2	2	2	1	1	Peak Found	Peak Found	High	Peak Found	Peak Found	High	High	High	High	Peak Found	Peak Found	3	7	11.69	1		0
High	Q9R0X4	Acyl-coenzyme A thioesterase 9, mitochondrial OS=Mus musculus OX=10090 GN=Acot9 PE=1 SV=1	Acot9	15	15	7.534	0.00263811	0.0414373	56.17	x	1.68563e+06	2.96306e+06	1.46362e+06	1.12739e+06	1.86137e+06	2.5748e+07	2.41844e+07	2.47513e+07	3.81017e+07	2.23924e+07	1.88015e+07	7	8	6	5	7	16	16	16	16	15	15	Peak Found	High	Peak Found	Peak Found	Peak Found	High	High	High	High	High	High	36	79	93.03	1		0
High	P35492	Histidine ammonia-lyase OS=Mus musculus OX=10090 GN=Hal PE=1 SV=1	Hal	22	22	0.184	0.00293947	0.0459639	51.91	x	3.02774e+08	2.58945e+08	1.47237e+08	2.20532e+08	2.14323e+08	4.89088e+07	5.45588e+07	4.26727e+07	4.73742e+07	9.04507e+07	4.50399e+07	24	24	24	24	24	20	21	18	17	22	19	High	High	High	High	High	High	High	High	High	High	High	46	231	627.7	1		0
High	P99025	GTP cyclohydrolase 1 feedback regulatory protein OS=Mus musculus OX=10090 GN=Gchfr PE=1 SV=3	Gchfr	3	3	0.187	0.00318263	0.0493237	38.56	x	4.19956e+06	2.77848e+06	3.43663e+06	6.06796e+06	3.66114e+06					660408	716384	3	3	3	3	3					2	2	High	High	High	High	High	Not Found	Not Found	Not Found	Not Found	High	High	70	16	40.67	1		0
High	O35969	Guanidinoacetate N-methyltransferase OS=Mus musculus OX=10090 GN=Gamt PE=1 SV=1	Gamt	5	5	0.188	0.00325278	0.0495387	79.03	x	9.14864e+06	1.10093e+07	4.48469e+06	1.09733e+07	5.10235e+06		340629	1.44638e+06			132191	5	4	5	5	5		2	2			1	High	High	High	High	High	Not Found	Peak Found	Peak Found	Not Found	Not Found	Peak Found	33	19	52.18	1		0
High	Q9DCS2	Methyltransferase-like 26 OS=Mus musculus OX=10090 GN=Mettl26 PE=1 SV=1	Mettl26	8	8	0.188	0.00328174	0.0495387	43.4	x	2.5225e+07	1.49872e+07	9.86127e+06	2.6314e+07	1.79722e+07	3.13043e+06	1.90173e+06	1.81253e+06	2.10726e+06	3.469e+06	1.63009e+06	7	8	7	7	8	6	5	4	4	6	4	High	High	High	High	High	High	High	Peak Found	High	High	High	52	42	83.13	1		0
High	O08692	Neutrophilic granule protein OS=Mus musculus OX=10090 GN=Ngp PE=1 SV=1	Ngp	6	6	7.199	0.00335038	0.0503568	46.25	x	1.20851e+06	363338	454393	541616	1.02823e+06	5.96469e+06	1.09122e+07	1.23447e+07	1.83296e+07	8.26771e+06	1.09422e+07	5	1	2	3	3	6	6	6	6	6	6	High	Peak Found	Peak Found	Peak Found	High	High	High	High	High	High	High	35	34	49.64	1		0
High	P11835	Integrin beta-2 OS=Mus musculus OX=10090 GN=Itgb2 PE=1 SV=2	Itgb2	9	9	7.183	0.00339006	0.0505177	21.41	x	113731	136343			114991	5.37965e+06	5.02042e+06	4.37687e+06	4.04557e+06	3.86183e+06	3.21163e+06	1	1			1	8	8	8	8	8	8	Peak Found	Peak Found	Not Found	Not Found	Peak Found	High	High	High	High	Peak Found	High	16	26	23.74	1		0
High	P19096	Fatty acid synthase OS=Mus musculus OX=10090 GN=Fasn PE=1 SV=2	Fasn	98	98	0.192	0.00364507	0.0540867	59.1	x	6.54875e+08	3.96875e+08	2.48241e+08	4.52952e+08	3.39622e+08	7.29142e+07	8.35185e+07	7.05846e+07	6.66284e+07	5.89045e+07	9.78066e+07	99	98	94	93	97	67	77	73	68	63	78	High	High	High	High	High	High	High	High	High	High	High	58	670	1427.74	1		0
High	Q8VE43	Meteorin-like protein OS=Mus musculus OX=10090 GN=Metrnl PE=1 SV=1	Metrnl	3	3	6.871	0.00367001	0.0542259	38.68	x	163929		89953.1			3.33255e+06	2.69538e+06	1.86037e+06	2.24262e+06	1.12958e+06	2.08593e+06	1		1			3	3	2	3	3	3	Peak Found	Not Found	Peak Found	Not Found	Not Found	High	High	High	High	Peak Found	High	13	7	5.97	1		0
High	P52480	Pyruvate kinase PKM OS=Mus musculus OX=10090 GN=Pkm PE=1 SV=4	Pkm	28	27	7.015	0.00382982	0.0563485	45.73	x	3.48311e+07	2.99057e+07	3.12955e+07	2.47228e+07	4.98665e+07	2.11167e+08	2.74262e+08	2.19938e+08	3.37133e+08	2.62361e+08	1.80861e+08	24	22	24	22	25	29	31	31	32	30	30	High	High	High	High	High	High	High	High	High	High	High	67	333	774.99	1		0
High	Q9QXE0	2-hydroxyacyl-CoA lyase 1 OS=Mus musculus OX=10090 GN=Hacl1 PE=1 SV=2	Hacl1	20	20	0.195	0.00391769	0.057159	70.53	x	6.46003e+07	4.7884e+07	4.93841e+07	5.73112e+07	4.34116e+07	1.28207e+07	1.18933e+07	1.04078e+07	1.49496e+07	1.92466e+07	1.17408e+07	18	15	18	18	16	13	12	13	13	11	13	High	High	High	High	High	High	High	High	High	High	High	57	116	258.64	1		0
High	Q9DBE0	Cysteine sulfinic acid decarboxylase OS=Mus musculus OX=10090 GN=Csad PE=1 SV=1	Csad	21	21	0.195	0.00396881	0.0574242	60.51	x	6.36658e+07	5.32522e+07	5.59052e+07	6.44394e+07	2.10876e+07	1.33269e+07	1.33432e+07	7.16184e+06	1.0986e+07	6.94642e+06	1.26004e+07	18	18	20	19	16	13	13	6	11	10	13	High	High	High	High	High	High	High	Peak Found	High	Peak Found	High	56	88	183.07	1		0
High	Q8VCX1	Aldo-keto reductase family 1 member D1 OS=Mus musculus OX=10090 GN=Akr1d1 PE=1 SV=1	Akr1d1	15	14	0.195	0.00396389	0.0574242	51.81	x	3.78084e+07	2.6477e+07	2.09112e+07	4.15805e+07	3.36735e+07	5.471e+06	5.62207e+06	3.35512e+06	4.83517e+06	5.89061e+06	5.75904e+06	13	12	12	13	13	9	8	6	9	7	7	High	High	High	High	High	High	High	High	High	High	High	65	107	220.13	1		0
High	P08228	Superoxide dismutase [Cu-Zn] OS=Mus musculus OX=10090 GN=Sod1 PE=1 SV=2	Sod1	5	5	0.197	0.00409726	0.0590377	65.16	x	5.02264e+07	3.68897e+07	3.99441e+07	7.22014e+07	5.74463e+07	7.50983e+06	6.77164e+06	8.84223e+06	2.35264e+07	7.69473e+06	2.32923e+07	5	5	5	5	5	5	5	5	5	5	5	High	High	High	High	High	High	High	High	High	High	High	37	47	104.13	1		0
High	A0JNU3	60 kDa lysophospholipase OS=Mus musculus OX=10090 GN=Aspg PE=1 SV=1	Aspg	7	7	0.199	0.00434565	0.0621036	50.51	x	5.90784e+06	4.92279e+06	3.90368e+06	4.89746e+06	3.16233e+06	605968		300488		467456		6	6	5	6	6	3		2		2		High	High	High	High	High	Peak Found	Not Found	Peak Found	Not Found	Peak Found	Not Found	17	21	35.79	1		0
High	P21981	Protein-glutamine gamma-glutamyltransferase 2 OS=Mus musculus OX=10090 GN=Tgm2 PE=1 SV=4	Tgm2	30	30	6.824	0.00440799	0.0624824	58.01	x	2.67867e+07	4.12755e+07	2.42131e+07	1.98981e+07	2.06951e+07	1.6368e+08	1.72645e+08	1.43977e+08	2.94696e+08	2.09898e+08	1.62742e+08	24	24	23	25	21	30	30	31	31	30	30	High	High	High	High	High	High	High	High	High	High	High	62	256	543	1	Met-loss+Acetyl [N-Term]	0
High	P14106	Complement C1q subcomponent subunit B OS=Mus musculus OX=10090 GN=C1qb PE=1 SV=2	C1qb	6	6	6.802	0.0044821	0.0632756	60.42	x	4.95314e+06	4.76558e+06	3.79548e+06	3.1125e+06	2.6982e+06	5.61727e+07	4.31669e+07	3.46333e+07	6.4778e+07	3.5587e+07	3.74916e+07	4	3	4	5	4	6	6	7	7	6	6	High	High	High	High	High	High	High	High	High	High	High	30	50	104.96	1		0
High	P09602	Non-histone chromosomal protein HMG-17 OS=Mus musculus OX=10090 GN=Hmgn2 PE=1 SV=2	Hmgn2	1	1	6.024	0.00461612	0.0649049	15	x	112552	108401				572724	942841	646002	1.13975e+06	624227	685434	1	1				1	1	1	1	1	1	Peak Found	Peak Found	Not Found	Not Found	Not Found	High	Peak Found	High	Peak Found	High	High	13	4	6.13	1		0
High	Q8BTY1	Kynurenine--oxoglutarate transaminase 1 OS=Mus musculus OX=10090 GN=Kyat1 PE=1 SV=1	Kyat1	12	11	0.202	0.00470031	0.0658232	41.12	x	3.69987e+07	3.39494e+07	2.32986e+07	4.36452e+07	3.27172e+07	7.34138e+06	5.95415e+06	5.02793e+06	5.43271e+06	6.01896e+06	6.08989e+06	9	9	9	9	10	8	8	8	6	7	8	High	High	High	High	High	High	High	High	High	High	High	38	64	116.47	1		0
High	Q99L20	Glutathione S-transferase theta-3 OS=Mus musculus OX=10090 GN=Gstt3 PE=1 SV=1	Gstt3	8	7	0.202	0.00472506	0.0659051	95.67	x	3.12932e+07	9.55594e+06	9.44267e+06	2.44818e+07	1.78185e+07	741765	8.30301e+06	818330	233711	1.6098e+06	1.28225e+06	8	6	8	7	7	1	2	2	1	3	3	High	High	High	High	High	Peak Found	Peak Found	Peak Found	Peak Found	Peak Found	High	48	52	123.35	1		0
High	Q02105	Complement C1q subcomponent subunit C OS=Mus musculus OX=10090 GN=C1qc PE=1 SV=2	C1qc	5	5	6.637	0.00507046	0.0704411	57.54	x	5.44652e+06	5.70859e+06	7.3207e+06	7.73717e+06	5.21284e+06	3.10002e+07	2.93061e+07	3.56735e+07	3.21985e+07	1.56048e+07	2.56862e+07	5	5	5	4	3	5	5	5	5	5	5	High	High	High	High	High	High	High	High	High	High	High	25	29	53.23	1		0
High	Q64471	Glutathione S-transferase theta-1 OS=Mus musculus OX=10090 GN=Gstt1 PE=1 SV=4	Gstt1	10	10	0.207	0.0053248	0.0731006	67.64	x	8.23765e+07	1.52857e+07	1.43686e+07	3.86392e+07	2.82874e+07	3.65155e+06	6.43837e+06	4.42598e+06	4.4381e+06	5.48908e+06	4.49573e+06	9	8	7	8	8	7	8	7	6	6	7	High	High	High	High	High	High	High	High	High	High	High	52	53	85.39	1		0
High	Q9CPU0	Lactoylglutathione lyase OS=Mus musculus OX=10090 GN=Glo1 PE=1 SV=3	Glo1	11	11	0.209	0.00555621	0.0759784	40.36	x	3.46913e+08	2.87012e+08	2.29513e+08	3.80954e+08	2.73945e+08	6.61853e+07	5.20871e+07	4.83432e+07	5.75826e+07	6.56068e+07	8.11394e+07	16	16	16	16	16	15	15	14	15	15	15	High	High	High	High	High	High	High	High	High	High	High	82	185	332.58	1	Met-loss+Acetyl [N-Term]	0
High	P11679	Keratin, type II cytoskeletal 8 OS=Mus musculus OX=10090 GN=Krt8 PE=1 SV=4	Krt8	47	39	6.509	0.0055857	0.0760834	58.04	x	7.66505e+08	1.04497e+09	8.06653e+08	4.06207e+08	6.73917e+08	3.67721e+09	3.22993e+09	2.95117e+09	3.87504e+09	3.56779e+09	3.06241e+09	63	58	58	53	56	79	80	79	79	78	79	High	High	High	High	High	High	High	High	High	High	High	81	1498	2903.53	1		0
High	Col6A3_WT	Col6A3_WT OS=Mus Musculus GN=Col6A3_WT PE=1 SV=1		88	88	6.443	0.00587383	0.0796966	117.81	x	2.7812e+07	3.18554e+07	1.99513e+07	2.34386e+07	2.26021e+07	2.4986e+08	1.31867e+08	1.48441e+08	1.57618e+08	7.49832e+07	1.36703e+08	21	23	18	18	12	84	77	80	75	57	79	High	Peak Found	Peak Found	High	Peak Found	High	High	High	High	High	High	38	326	669.13	1		0
High	Q61207	Prosaposin OS=Mus musculus OX=10090 GN=Psap PE=1 SV=2	Psap	23	23	6.371	0.00620864	0.0835889	65.71	x	7.42692e+07	1.01453e+08	7.93616e+07	8.3224e+07	8.346e+07	3.25099e+08	4.18846e+08	4.01674e+08	6.20111e+08	3.79894e+08	3.89193e+08	20	20	21	22	22	28	30	28	30	29	28	High	High	High	High	High	High	High	High	High	High	High	55	326	650.62	1		0
High	Q64458	Cytochrome P450 2C29 OS=Mus musculus OX=10090 GN=Cyp2c29 PE=1 SV=2	Cyp2c29	17	12	0.215	0.00637143	0.0851232	88.18	x	1.15918e+07	8.85074e+06	4.94919e+06	2.42498e+07	9.6631e+06				280260	411688		8	9	9	12	11				1	2		High	High	High	High	High	Not Found	Not Found	Not Found	Peak Found	Peak Found	Not Found	46	58	93.45	1		0
High	Q9DCQ2	Putative L-aspartate dehydrogenase OS=Mus musculus OX=10090 GN=Aspdh PE=1 SV=1	Aspdh	16	16	0.215	0.00641125	0.0853284	48.17	x	1.18838e+08	1.09688e+08	7.21091e+07	1.3098e+08	8.22668e+07	2.66364e+07	2.76796e+07	2.04282e+07	2.58671e+07	3.37936e+07	2.82475e+07	16	16	15	16	15	12	13	13	12	14	12	High	High	High	High	High	High	High	High	High	High	High	69	107	242.3	1	Met-loss+Acetyl [N-Term]	0
High	P05784	Keratin, type I cytoskeletal 18 OS=Mus musculus OX=10090 GN=Krt18 PE=1 SV=5	Krt18	39	36	6.27	0.00670913	0.0889533	65.71	x	7.42881e+08	1.03947e+09	7.05412e+08	5.48331e+08	5.78211e+08	3.22046e+09	3.05154e+09	2.85202e+09	3.76414e+09	3.48732e+09	2.95934e+09	53	55	52	53	51	62	63	64	64	63	64	High	High	High	High	High	High	High	High	High	High	High	83	1122	2666.2	1		0
High	P12710	Fatty acid-binding protein, liver OS=Mus musculus OX=10090 GN=Fabp1 PE=1 SV=2	Fabp1	10	10	0.219	0.00696789	0.0920343	68.24	x	1.4168e+09	1.05763e+09	1.05819e+09	1.48544e+09	1.39638e+09	1.95374e+08	1.74628e+08	1.67116e+08	3.39341e+08	2.17025e+08	3.52812e+08	18	17	17	19	18	17	16	17	16	16	16	High	High	High	High	High	High	High	High	High	High	High	71	418	1102.42	1		0
High	P07214	SPARC OS=Mus musculus OX=10090 GN=Sparc PE=1 SV=1	Sparc	12	12	6.215	0.00700351	0.0921557	50.45	x	1.12394e+07	9.50911e+06	8.54246e+06	7.03128e+06	5.23452e+06	8.39756e+07	4.48516e+07	7.30544e+07	5.53981e+07	2.32313e+07	5.64221e+07	9	7	8	7	5	11	10	11	10	10	10	High	High	High	High	High	High	High	High	High	High	High	56	82	154.49	1		0
High	P53657	Pyruvate kinase PKLR OS=Mus musculus OX=10090 GN=Pklr PE=1 SV=1	Pklr	22	21	0.221	0.0072677	0.0952725	85.19	x	1.55052e+08	6.60519e+07	4.44323e+07	7.7369e+07	6.46314e+07	3.11774e+07	2.84954e+07	2.69007e+07	3.18618e+07	3.03058e+07	2.71173e+07	19	18	19	19	19	18	17	17	12	16	17	High	High	High	High	High	High	High	High	High	High	High	56	140	303.43	1		0
High	Q91WT9	Cystathionine beta-synthase OS=Mus musculus OX=10090 GN=Cbs PE=1 SV=3	Cbs	19	19	0.224	0.00779742	0.101834	40.85	x	9.13778e+07	9.79089e+07	7.32351e+07	1.04074e+08	7.14636e+07	2.15345e+07	1.99367e+07	1.26611e+07	1.60186e+07	2.94776e+07	1.62078e+07	18	17	19	19	19	16	15	14	14	18	15	High	High	High	High	High	High	High	High	High	High	High	56	128	260.12	1		0
High	Q8QZR3	Pyrethroid hydrolase Ces2a OS=Mus musculus OX=10090 GN=Ces2a PE=1 SV=1	Ces2a	20	16	0.226	0.00805279	0.104387	62.11	x	2.71826e+08	3.12434e+08	2.2247e+08	2.58122e+08	2.36211e+08	8.95239e+07	8.32577e+07	1.09988e+08	6.14463e+07	5.8729e+07	1.1248e+08	20	21	20	20	20	17	17	14	13	17	14	High	High	High	High	High	High	High	High	High	High	High	67	243	594.93	1		0
High	P35441	Thrombospondin-1 OS=Mus musculus OX=10090 GN=Thbs1 PE=1 SV=1	Thbs1	45	44	5.898	0.00899467	0.11608	62.08	x	2.4695e+07	2.10098e+07	2.43378e+07	1.89824e+07	1.69051e+07	1.18791e+08	1.50234e+08	1.36144e+08	1.55955e+08	1.25343e+08	1.3231e+08	31	29	30	19	22	50	49	49	49	47	49	High	High	High	High	High	High	High	High	High	High	High	51	290	489.89	1		0
High	P52843	Bile salt sulfotransferase 1 OS=Mus musculus OX=10090 GN=Sult2a1 PE=1 SV=1	Sult2a1	1	1	0.233	0.00941931	0.120312	66.78	x	2.78791e+07	2.16886e+07	2.10453e+07	3.98868e+07	2.11896e+07	5.15185e+06	5.9515e+06	4.01932e+06	1.76557e+06	3.7169e+06	3.7962e+06	2	2	2	2	2	2	2	2	2	2	2	High	High	High	High	High	High	Peak Found	High	Peak Found	Peak Found	Peak Found	5	19	43.51	1		0
High	P16015	Carbonic anhydrase 3 OS=Mus musculus OX=10090 GN=Ca3 PE=1 SV=3	Ca3	18	18	0.234	0.00956679	0.12175	62.31	x	2.97777e+09	2.11559e+09	2.04006e+09	2.97152e+09	1.70406e+09	5.64926e+08	5.60402e+08	3.48544e+08	4.23459e+08	7.86625e+08	6.55608e+08	28	27	27	26	26	25	24	24	23	24	24	High	High	High	High	High	High	High	High	High	High	High	88	649	1365.75	1		0
High	Q9JKF1	Ras GTPase-activating-like protein IQGAP1 OS=Mus musculus OX=10090 GN=Iqgap1 PE=1 SV=2	Iqgap1	51	48	5.812	0.00963625	0.12192	81.69	x	3.78816e+06	6.25226e+06	3.81298e+06	2.12406e+06	4.71317e+06	5.74948e+07	6.62763e+07	5.78805e+07	8.4911e+07	6.68142e+07	5.47527e+07	11	13	11	6	12	44	49	47	49	47	46	High	High	High	High	High	High	High	High	High	High	High	43	214	382.76	1	Met-loss+Acetyl [N-Term]	0
High	P12023	Amyloid-beta A4 protein OS=Mus musculus OX=10090 GN=App PE=1 SV=3	App	16	16	5.81	0.00965008	0.12192	47.27	x	2.51724e+06	1.86638e+06	2.21833e+06	964774	2.56383e+06	2.97086e+07	2.18895e+07	2.34171e+07	2.20649e+07	1.34406e+07	1.79232e+07	9	6	8	5	9	15	15	15	15	14	15	High	High	High	Peak Found	Peak Found	High	High	High	High	High	High	26	66	109.54	1		0
High	Q60870	Receptor expression-enhancing protein 5 OS=Mus musculus OX=10090 GN=Reep5 PE=1 SV=1	Reep5	2	2	5.703	0.00978521	0.123181	44.02	x	516878	396930	201563	218442	192248	2.66578e+06	2.16435e+06	2.12297e+06	1.8155e+06	1.42185e+06	1.57629e+06	2	1	1	1	1	2	2	2	2	1	2	High	High	Peak Found	Peak Found	Peak Found	Peak Found	High	High	High	High	High	10	8	9.04	1		0
High	Q9DBC0	Protein adenylyltransferase SelO, mitochondrial OS=Mus musculus OX=10090 GN=Selenoo PE=1 SV=4	Selenoo	2	2	0.284	0.00998007	0.124775	21.06	x	163659	156446	45935.4	178666	120663			44455.7				1	1	1	1	1			1				High	High	Peak Found	High	High	Not Found	Not Found	Peak Found	Not Found	Not Found	Not Found	4	4	5.73	1		0
High	Q8R0Y6	Cytosolic 10-formyltetrahydrofolate dehydrogenase OS=Mus musculus OX=10090 GN=Aldh1l1 PE=1 SV=1	Aldh1l1	55	55	0.236	0.00998342	0.124775	48.13	x	1.77409e+09	1.33415e+09	8.15425e+08	1.51451e+09	1.08544e+09	2.91417e+08	3.39885e+08	2.37173e+08	2.33192e+08	3.0978e+08	3.55446e+08	66	60	65	66	65	54	54	55	48	55	53	High	High	High	High	High	High	High	High	High	High	High	77	863	1986.47	1		0
High	Q8K4H1	Kynurenine formamidase OS=Mus musculus OX=10090 GN=Afmid PE=1 SV=1	Afmid	8	8	0.237	0.0101436	0.126325	35.55	x	3.47154e+06	3.43808e+06	2.75992e+06	5.87588e+06	2.77764e+06	171516	212768		192361	234039	465061	5	4	5	6	5	1	1		1	1	2	High	High	High	High	High	Peak Found	Peak Found	Not Found	Peak Found	Peak Found	Peak Found	43	17	37.79	1		0
High	O88533	Aromatic-L-amino-acid decarboxylase OS=Mus musculus OX=10090 GN=Ddc PE=1 SV=1	Ddc	14	14	0.238	0.0104254	0.129371	48.56	x	2.38498e+07	2.14382e+07	1.52403e+07	3.68946e+07	1.90909e+07	5.70708e+06	5.39472e+06	3.72195e+06	7.11122e+06	3.75054e+06	3.46229e+06	11	11	11	12	11	9	10	6	9	9	6	High	High	High	High	High	High	High	High	Peak Found	High	High	42	65	140.64	1		0
High	P06728	Apolipoprotein A-IV OS=Mus musculus OX=10090 GN=Apoa4 PE=1 SV=3	Apoa4	20	20	5.708	0.010486	0.129662	89.32	x	8.41119e+07	2.4183e+07	9.72804e+07	9.53188e+07	5.2817e+07	4.27438e+08	1.92368e+08	6.31297e+08	3.95565e+08	1.37731e+08	9.57416e+08	24	20	22	27	23	31	30	33	30	26	34	High	High	High	High	High	High	High	High	High	High	High	61	302	615.11	1		0
High	Q8VC97	Beta-ureidopropionase OS=Mus musculus OX=10090 GN=Upb1 PE=1 SV=1	Upb1	14	14	0.239	0.0105255	0.12969	105.82	x	1.17624e+07	1.06118e+07	1.0481e+07	2.14896e+07	1.25591e+07	1.30031e+06	2.09625e+06	1.60628e+06	1.67058e+06	1.06138e+06	1.84458e+06	9	10	12	12	13	3	8	6	6	3	5	High	High	High	High	High	Peak Found	Peak Found	Peak Found	Peak Found	Peak Found	Peak Found	55	35	77.26	1	Met-loss+Acetyl [N-Term]	0
High	Q99NH8	Triggering receptor expressed on myeloid cells 2 OS=Mus musculus OX=10090 GN=Trem2 PE=1 SV=1	Trem2	3	3	5.575	0.0106206	0.130289	35.93	x		267766			166905	2.19393e+06	2.53594e+06	2.53567e+06	2.64672e+06	1.17751e+06	2.11062e+06		1			1	3	3	3	3	2	3	Not Found	Peak Found	Not Found	Not Found	Peak Found	High	High	High	High	Peak Found	High	15	8	3.63	1		0
High	P50431	Serine hydroxymethyltransferase, cytosolic OS=Mus musculus OX=10090 GN=Shmt1 PE=1 SV=3	Shmt1	23	22	0.239	0.0106488	0.130289	52.38	x	1.18032e+08	5.74655e+07	5.561e+07	1.1346e+08	8.20251e+07	1.89862e+07	1.94748e+07	1.15193e+07	1.66356e+07	1.83244e+07	1.9532e+07	23	21	24	22	23	20	21	18	19	20	22	High	High	High	High	High	High	High	High	High	High	High	63	161	312.8	1	Met-loss+Acetyl [N-Term]	0
High	Q8BVI4	Dihydropteridine reductase OS=Mus musculus OX=10090 GN=Qdpr PE=1 SV=2	Qdpr	10	10	0.24	0.0108071	0.131763	54.54	x	1.89751e+08	1.62884e+08	1.2828e+08	1.96949e+08	1.61525e+08	3.26202e+07	3.83733e+07	2.66149e+07	4.17622e+07	5.1645e+07	3.35261e+07	14	13	15	15	14	14	12	10	13	13	12	High	High	High	High	High	High	High	High	High	High	High	60	121	281.2	1		0
High	Q91XV3	Brain acid soluble protein 1 OS=Mus musculus OX=10090 GN=Basp1 PE=1 SV=3	Basp1	3	3	5.321	0.0111238	0.135152	28.14	x	130317	83254.8		103581		1.29353e+06	1.25206e+06	1.8761e+06	2.16086e+06	1.41235e+06	1.50555e+06	1	1		1		3	3	3	3	3	3	Peak Found	Peak Found	Not Found	Peak Found	Not Found	High	High	High	High	High	High	22	15	13.39	1		0
High	Q61133	Glutathione S-transferase theta-2 OS=Mus musculus OX=10090 GN=Gstt2 PE=1 SV=4	Gstt2	9	8	0.242	0.0111779	0.135338	60.44	x	1.54063e+07	5.27103e+06	3.6128e+06	1.60592e+07	1.1839e+07	2.28986e+06	2.729e+06	2.28564e+06	1.96903e+06	2.68211e+06	2.269e+06	7	7	6	7	6	3	4	5	2	3	3	High	High	High	High	High	High	High	High	High	High	High	48	41	83.76	1		0
Medium	Q99MV7	RING finger protein 17 OS=Mus musculus OX=10090 GN=Rnf17 PE=1 SV=2	Rnf17	1	1	5.49	0.0113071	0.136429	70.28	x	768853	644209	198354	298461	263196	1.65667e+06	1.62044e+06	1.47641e+06	2.26351e+06	1.82383e+06	1.56687e+06	1	1	1	1	1	1	1	1	1	1	1	Peak Found	Peak Found	Peak Found	Peak Found	Peak Found	Peak Found	Peak Found	Peak Found	Peak Found	Peak Found	High	0	1	1.69	1		0.013
High	Q8BTM8	Filamin-A OS=Mus musculus OX=10090 GN=Flna PE=1 SV=5	Flna	97	90	5.589	0.011556	0.138329	41.89	x	5.8007e+07	5.36014e+07	5.55697e+07	4.0196e+07	4.94476e+07	2.39202e+08	2.79994e+08	2.9786e+08	3.03948e+08	2.1787e+08	2.105e+08	66	61	59	49	56	92	92	92	91	91	87	High	High	High	High	High	High	High	High	High	High	High	56	559	1009.62	1		0
High	P48036	Annexin A5 OS=Mus musculus OX=10090 GN=Anxa5 PE=1 SV=1	Anxa5	12	12	5.583	0.0116106	0.138329	62.78	x	5.39917e+06	1.09624e+07	3.10947e+06	4.25189e+06	2.55774e+06	3.13742e+07	2.45034e+07	2.44465e+07	3.92699e+07	3.47842e+07	3.31548e+07	10	12	11	10	9	12	12	12	12	12	12	High	High	Peak Found	High	High	High	High	High	High	High	High	44	79	130.14	1		0
High	Q61599	Rho GDP-dissociation inhibitor 2 OS=Mus musculus OX=10090 GN=Arhgdib PE=1 SV=3	Arhgdib	9	9	5.582	0.011622	0.138329	46.16	x	5.18559e+06	5.08328e+06	6.49047e+06	4.9486e+06	8.4095e+06	2.084e+07	3.60331e+07	3.42025e+07	5.29882e+07	3.6671e+07	2.61676e+07	7	7	7	8	8	10	10	9	10	10	10	High	High	High	High	High	High	High	High	High	High	High	66	69	108.09	1		0
High	Q91YI0	Argininosuccinate lyase OS=Mus musculus OX=10090 GN=Asl PE=1 SV=1	Asl	27	27	0.244	0.0116565	0.138329	75	x	7.55841e+08	7.01705e+08	6.10858e+08	1.02588e+09	6.62447e+08	2.02353e+08	1.9649e+08	1.69014e+08	1.79737e+08	1.91089e+08	2.39691e+08	40	38	38	39	37	35	33	31	30	32	35	High	High	High	High	High	High	High	High	High	High	High	72	413	883.55	1		0
High	Q8VCN5	Cystathionine gamma-lyase OS=Mus musculus OX=10090 GN=Cth PE=1 SV=1	Cth	19	19	0.247	0.0122575	0.144398	42.4	x	2.59874e+08	2.12919e+08	2.15012e+08	4.1145e+08	3.00925e+08	5.92489e+07	7.32613e+07	4.65614e+07	6.30122e+07	7.95117e+07	7.03154e+07	21	20	22	23	22	20	21	18	19	20	19	High	High	High	High	High	High	High	High	High	High	High	71	222	512.88	1		0
High	P97426	Eosinophil cationic protein 1 OS=Mus musculus OX=10090 GN=Ear1 PE=2 SV=1	Ear1	3	2	5.328	0.0124658	0.146357	36.32	x	168610		168556	276511	184479	678252	891859	1.54494e+06	2.44e+06	1.66982e+06	2.67876e+06	1		1	1	1	1	1	2	2	2	2	Peak Found	Not Found	Peak Found	Peak Found	Peak Found	High	High	High	High	High	High	37	16	27.39	1		0
High	Q99JT9	1,2-dihydroxy-3-keto-5-methylthiopentene dioxygenase OS=Mus musculus OX=10090 GN=Adi1 PE=1 SV=1	Adi1	5	5	0.248	0.0125094	0.146377	53.8	x	6.14101e+06	3.81761e+06	3.86308e+06	7.75321e+06	3.29286e+06	691720	843644	268539	1.02857e+06	1.06273e+06	1.18169e+06	5	4	5	5	4	3	4	1	3	4	3	High	High	High	High	High	Peak Found	Peak Found	Peak Found	High	Peak Found	High	31	22	33.56	1		0
High	P30115	Glutathione S-transferase A3 OS=Mus musculus OX=10090 GN=Gsta3 PE=1 SV=2	Gsta3	13	10	0.249	0.0127636	0.148356	63.09	x	7.24147e+08	4.51582e+08	4.60127e+08	1.04858e+09	5.81034e+08	1.12738e+08	1.46364e+08	1.17242e+08	9.94159e+07	1.27198e+08	1.84649e+08	13	10	14	16	15	11	11	12	11	10	10	High	High	High	High	High	High	High	High	High	High	High	70	428	920.25	1	Met-loss+Acetyl [N-Term]	0
High	Q8VC30	Triokinase/FMN cyclase OS=Mus musculus OX=10090 GN=Tkfc PE=1 SV=1	Tkfc	25	25	0.25	0.0129469	0.149987	55.42	x	3.19135e+08	2.06818e+08	1.82618e+08	3.47581e+08	2.29935e+08	9.15682e+07	6.8789e+07	5.44613e+07	6.37395e+07	6.08228e+07	7.80724e+07	28	25	25	28	27	24	25	23	24	23	24	High	High	High	High	High	High	High	High	High	High	High	69	276	687.3	1		0
High	Q7TMR0	Lysosomal Pro-X carboxypeptidase OS=Mus musculus OX=10090 GN=Prcp PE=1 SV=2	Prcp	7	7	5.423	0.0132495	0.152984	41.17	x	942783	1.7728e+06	735665	1.47338e+06	2.19434e+06	1.16837e+07	1.22605e+07	1.05847e+07	1.78573e+07	1.23637e+07	1.03242e+07	3	5	3	5	5	7	7	7	7	7	7	Peak Found	High	High	High	High	High	High	High	High	High	High	20	40	82.72	1		0
High	P13020	Gelsolin OS=Mus musculus OX=10090 GN=Gsn PE=1 SV=3	Gsn	19	19	5.407	0.0134286	0.154293	59.5	x	3.53014e+07	2.61997e+07	3.82641e+07	1.95388e+07	2.19723e+07	1.0825e+08	7.99316e+07	9.68911e+07	8.77366e+07	5.30887e+07	7.49609e+07	13	9	17	11	9	21	20	21	21	20	21	High	High	High	High	High	High	High	High	High	High	High	37	116	228.99	1		0
High	P30681	High mobility group protein B2 OS=Mus musculus OX=10090 GN=Hmgb2 PE=1 SV=3	Hmgb2	6	5	5.405	0.0134514	0.154293	69.08	x	2.82508e+08	5.08551e+08	6.88623e+08	4.30247e+08	9.07894e+08	5.21387e+08	6.76593e+08	1.26483e+09	6.81713e+08	1.18807e+09	5.77965e+08	3	3	3	3	4	4	4	5	4	4	4	Peak Found	Peak Found	High	High	High	High	High	High	High	High	High	31	38	81.58	1		0
High	A1L317	Keratin, type I cytoskeletal 24 OS=Mus musculus OX=10090 GN=Krt24 PE=2 SV=2	Krt24	3	2	5.398	0.0135314	0.154701	104.58	x	1.8023e+07	3.65115e+07	1.3752e+07	8.59592e+06	1.03183e+07	1.20544e+08	1.21756e+08	9.20717e+07	1.6173e+08	1.45394e+08	9.67603e+07	4	4	3	2	3	4	4	4	4	4	4	High	High	Peak Found	Peak Found	Peak Found	High	High	High	High	High	High	6	61	87.58	1		0
High	Q8VCB3	Glycogen [starch] synthase, liver OS=Mus musculus OX=10090 GN=Gys2 PE=1 SV=2	Gys2	26	26	0.253	0.0136199	0.154856	52.99	x	7.01976e+07	7.56422e+07	4.35411e+07	6.17827e+07	6.28749e+07	2.25065e+07	1.64955e+07	1.74865e+07	1.80471e+07	2.04109e+07	1.37737e+07	25	25	25	25	24	18	19	17	14	20	17	High	High	High	High	High	High	High	High	Peak Found	High	High	52	143	296.47	1		0
High	P49429	4-hydroxyphenylpyruvate dioxygenase OS=Mus musculus OX=10090 GN=Hpd PE=1 SV=3	Hpd	21	21	0.253	0.0136337	0.154856	46.35	x	8.64284e+08	7.1038e+08	6.32209e+08	1.04319e+09	6.44856e+08	1.90026e+08	2.02182e+08	1.25421e+08	1.46529e+08	2.03879e+08	2.2297e+08	31	29	30	32	32	29	28	30	26	29	29	High	High	High	High	High	High	High	High	High	High	High	68	445	1077.28	1		0
High	Q8R1Q9	Ribokinase OS=Mus musculus OX=10090 GN=Rbks PE=1 SV=1	Rbks	3	3	0.301	0.0139617	0.155875	39.26	x	643319	536467	344763	2.92946e+06	1.6778e+06	159584	219065	162979	307717	370192	977199	1	1	1	2	2	1	1	1	1	1	2	High	Peak Found	Peak Found	High	High	Peak Found	Peak Found	Peak Found	Peak Found	Peak Found	High	12	7	14.93	1		0
High	Q99388	Component of Sp100-rs OS=Mus musculus OX=10090 GN=Csprs PE=2 SV=1	Csprs	1	1	0.269	0.01391	0.155875	28.79	x	962372	1.5601e+06	1.93968e+06	1.79816e+06	2.08729e+06	430142	307644	453119	614405	510831	447289	1	1	1	1	1	1	1	1	1	1	1	Peak Found	Peak Found	Peak Found	Peak Found	Peak Found	Peak Found	Peak Found	High	Peak Found	High	High	5	3	1.81	1		0.006
High	Q8VC12	Urocanate hydratase OS=Mus musculus OX=10090 GN=Uroc1 PE=1 SV=2	Uroc1	29	29	0.255	0.0142798	0.158579	50.34	x	2.94206e+08	2.03134e+08	1.24095e+08	2.62968e+08	1.88752e+08	5.47223e+07	5.08631e+07	4.16272e+07	4.66819e+07	6.83717e+07	6.0054e+07	31	31	32	33	32	29	29	27	27	27	29	High	High	High	High	High	High	High	High	High	High	High	61	339	730.24	1	Met-loss+Acetyl [N-Term]	0
High	Q7TSK7	ADAMTS-like protein 2 OS=Mus musculus OX=10090 GN=Adamtsl2 PE=2 SV=1	Adamtsl2	5	5	4.896	0.0143885	0.159278	54.32	x				56827.6	120039	2.22155e+06	596897	977660	1.69787e+06		643354				1	1	3	2	3	2		2	Not Found	Not Found	Not Found	Peak Found	Peak Found	High	Peak Found	High	Peak Found	Not Found	Peak Found	8	6	5.84	1		0
High	Q8R2E9	ERO1-like protein beta OS=Mus musculus OX=10090 GN=Ero1b PE=1 SV=1	Ero1b	2	2	4.964	0.0144572	0.159533	24.35	x	240375	190080	131096	207961	225755	1.26784e+06	1.024e+06	869535	724381	1.12997e+06	989578	1	1	1	1	1	1	1	1	1	1	1	Peak Found	Peak Found	Peak Found	High	High	High	High	High	High	High	High	6	10	18.9	1		0
High	Q80W21	Glutathione S-transferase Mu 7 OS=Mus musculus OX=10090 GN=Gstm7 PE=1 SV=1	Gstm7	12	6	0.256	0.014543	0.159973	52.04	x	1.33833e+07	8.84754e+06	7.07235e+06	1.76033e+07	8.8055e+06	1.76372e+06	1.72989e+06	1.34472e+06	1.68858e+06	2.19902e+06	2.94971e+06	6	6	6	6	5	4	3	3	3	4	4	High	High	High	High	High	High	High	High	High	High	High	65	178	374.18	1		0
High	Q9QYR9	Acyl-coenzyme A thioesterase 2, mitochondrial OS=Mus musculus OX=10090 GN=Acot2 PE=1 SV=2	Acot2	18	9	5.275	0.0150068	0.164556	92.32	x	3.62107e+07	3.13048e+07	2.67647e+07	3.64103e+07	3.27881e+07	8.02503e+07	8.23056e+07	8.06364e+07	1.06763e+08	6.94891e+07	6.13336e+07	7	7	8	8	8	9	9	9	9	9	9	High	High	High	High	High	High	High	High	High	High	High	56	186	439.37	1		0
High	Q8R0W0	Epiplakin OS=Mus musculus OX=10090 GN=Eppk1 PE=1 SV=2	Eppk1	60	57	5.262	0.0151706	0.165313	50.83	x	6.66813e+07	8.11179e+07	6.54752e+07	5.05944e+07	5.2947e+07	4.03843e+08	3.07135e+08	3.28938e+08	3.87993e+08	2.67465e+08	2.95747e+08	36	37	38	32	37	57	57	56	57	53	56	High	High	High	High	High	High	High	High	High	High	High	51	441	992.02	1		0
High	O35660	Glutathione S-transferase Mu 6 OS=Mus musculus OX=10090 GN=Gstm6 PE=1 SV=4	Gstm6	10	7	0.259	0.0151255	0.165313	48.26	x	9.37059e+06	5.40364e+06	5.4331e+06	1.2955e+07	8.95417e+06	1.70399e+06	2.74509e+06	1.56844e+06	1.9961e+06	1.50043e+06	2.34922e+06	5	4	4	5	4	3	3	3	3	3	3	High	High	High	High	High	High	High	High	High	High	High	56	82	140.2	1		0
High	P34928	Apolipoprotein C-I OS=Mus musculus OX=10090 GN=Apoc1 PE=1 SV=1	Apoc1	2	2	0.26	0.0153976	0.167263	63.44	x	3.81813e+06	1.64831e+06	8.54607e+06	5.54073e+06	5.23575e+06	1.43382e+06	994261	1.62458e+06	547274	440634	1.57439e+06	1	1	1	1	1	1	1	1	1	1	1	High	Peak Found	High	High	High	Peak Found	Peak Found	Peak Found	Peak Found	Peak Found	Peak Found	20	7	3.94	1		0.001
High	Q9JI48	Placenta-specific gene 8 protein OS=Mus musculus OX=10090 GN=Plac8 PE=1 SV=1	Plac8	1	1	0.277	0.0154727	0.167557	35.09	x	2.78052e+06	1.40828e+06	1.32476e+06	2710292	1.81115e+06	697871	720448	473016	407192	420671	660888	1	1	1	1	1	1	1	1	1	1	1	Peak Found	Peak Found	Peak Found	Peak Found	Peak Found	High	High	Peak Found	Peak Found	Peak Found	Peak Found	14	2	4.76	1	Met-loss+Acetyl [N-Term]	0.002
High	Q6WVG3	BTB/POZ domain-containing protein KCTD12 OS=Mus musculus OX=10090 GN=Kctd12 PE=1 SV=1	Kctd12	9	9	5.229	0.0155996	0.167888	48.32	x	3.72339e+06	3.14828e+06	1.64045e+06	1.36965e+06	2.14777e+06	1.01946e+07	1.54831e+07	1.62576e+07	2.61056e+07	2.18061e+07	1.38378e+07	7	7	2	2	4	7	8	9	9	9	8	High	High	High	Peak Found	High	High	High	High	High	High	High	34	43	63.71	1		0
High	P97328	Ketohexokinase OS=Mus musculus OX=10090 GN=Khk PE=1 SV=1	Khk	14	14	0.26	0.0155539	0.167888	61.14	x	2.61108e+08	1.95298e+08	1.40079e+08	2.13221e+08	1.48917e+08	5.3033e+07	3.95141e+07	3.55059e+07	3.38676e+07	3.88952e+07	5.66913e+07	17	17	17	17	16	14	14	15	13	14	14	High	High	High	High	High	High	High	High	High	High	High	68	158	417.51	1		0
High	O55137	Acyl-coenzyme A thioesterase 1 OS=Mus musculus OX=10090 GN=Acot1 PE=1 SV=1	Acot1	17	8	0.261	0.015874	0.170315	70.67	x	5.52812e+06	2.33844e+06	3.09841e+06	5.76574e+06	4.10993e+06	516278	378410	13195.3	1.08333e+06	434082	39924.4	6	4	5	5	5	2	2	1	3	1	1	High	High	High	High	High	Peak Found	Peak Found	Peak Found	Peak Found	Peak Found	Peak Found	53	132	282.68	1		0
High	Q9QXD1	Peroxisomal acyl-coenzyme A oxidase 2 OS=Mus musculus OX=10090 GN=Acox2 PE=1 SV=2	Acox2	19	19	5.203	0.0159424	0.170525	38.86	x	3.44294e+06	4.12306e+06	2.67766e+06	4.84667e+06	1.89595e+06	2.97716e+07	2.49411e+07	1.84131e+07	2.79461e+07	2.13094e+07	2.64078e+07	10	12	8	12	6	19	18	17	18	18	18	High	High	High	High	High	High	High	High	High	High	High	41	88	134.9	1		0
High	O09111	NADH dehydrogenase [ubiquinone] 1 beta subcomplex subunit 11, mitochondrial OS=Mus musculus OX=10090 GN=Ndufb11 PE=1 SV=2	Ndufb11	2	2	0.316	0.0159933	0.170546	28.37	x		291061	638920	664829	523841		177398	167543	199870		168807		1	1	1	1		1	1	1		1	Not Found	Peak Found	Peak Found	High	Peak Found	Not Found	Peak Found	Peak Found	Peak Found	Not Found	Peak Found	18	2	3.85	1		0.001
High	Q8CHR6	Dihydropyrimidine dehydrogenase [NADP(+)] OS=Mus musculus OX=10090 GN=Dpyd PE=1 SV=1	Dpyd	33	33	0.263	0.0161902	0.172119	46.38	x	5.56646e+07	5.64619e+07	5.11637e+07	7.61108e+07	3.47873e+07	1.09794e+07	1.47364e+07	8.97514e+06	9.00664e+06	1.10023e+07	1.49182e+07	31	31	31	31	29	17	21	16	15	17	18	High	High	High	High	High	High	High	High	High	High	High	45	161	285.61	1		0
High	P19536	Cytochrome c oxidase subunit 5B, mitochondrial OS=Mus musculus OX=10090 GN=Cox5b PE=1 SV=1	Cox5b	2	2	5.172	0.0163701	0.173503	57.71	x	2.22679e+06	1.18717e+06	3.58309e+06	3.12263e+06	2.87515e+06	1.37445e+07	1.66303e+07	1.41198e+07	1.69322e+07	1.23297e+07	1.14353e+07	2	1	2	2	1	1	2	2	1	1	2	Peak Found	Peak Found	High	High	High	Peak Found	Peak Found	High	High	High	Peak Found	18	6	5.86	1		0
Medium	Q8BL86	Metallo-beta-lactamase domain-containing protein 2 OS=Mus musculus OX=10090 GN=Mblac2 PE=1 SV=2	Mblac2	1	1	0.322	0.0171459	0.180628	71.03	x	470778	749432	296427	696321	227718					151716		1	1	1	1	1					1		High	High	Peak Found	High	High	Not Found	Not Found	Not Found	Not Found	Peak Found	Not Found	3	4	3.62	1		0.022
High	Q8VCA8	Secernin-2 OS=Mus musculus OX=10090 GN=Scrn2 PE=1 SV=1	Scrn2	11	11	0.268	0.017666	0.185547	55.73	x	1.81703e+07	1.14994e+07	8.77578e+06	2.03145e+07	1.18672e+07	1.87592e+06	3.63206e+06	3.17702e+06	4.48002e+06	3.6116e+06	1.9612e+06	11	9	10	11	10	6	8	6	6	7	5	High	High	High	High	High	Peak Found	Peak Found	Peak Found	High	High	High	43	44	113.61	1		0
High	P10493	Nidogen-1 OS=Mus musculus OX=10090 GN=Nid1 PE=1 SV=2	Nid1	35	34	5.069	0.0178754	0.186918	64.26	x	3.51588e+07	3.34281e+07	2.75802e+07	2.55523e+07	2.63755e+07	1.63646e+08	1.21515e+08	1.51977e+08	1.48473e+08	1.04612e+08	1.54254e+08	25	20	23	24	22	35	33	36	36	29	36	High	High	High	High	High	High	High	High	High	High	High	43	174	333.54	1		0
High	Q61581	Insulin-like growth factor-binding protein 7 OS=Mus musculus OX=10090 GN=Igfbp7 PE=1 SV=3	Igfbp7	14	14	5.067	0.0179038	0.186918	56.91	x	2.42353e+07	2.43488e+07	1.68555e+07	9.99453e+06	1.4734e+07	1.62409e+08	8.21003e+07	1.17845e+08	1.07758e+08	4.60686e+07	1.01107e+08	11	11	11	9	12	18	17	18	18	15	18	High	High	High	High	High	High	High	High	High	High	High	59	148	303.85	1		0
High	Q923B6	Metalloreductase STEAP4 OS=Mus musculus OX=10090 GN=Steap4 PE=1 SV=1	Steap4	3	3	4.574	0.0180094	0.187459	48.72	x		165150		110870	72369.7	444234	499347	514934	731862	388070	561445		1		1	1	1	1	1	1	1	1	Not Found	Peak Found	Not Found	Peak Found	Peak Found	Peak Found	High	High	High	High	High	8	7	7.08	1		0
High	Q91V92	ATP-citrate synthase OS=Mus musculus OX=10090 GN=Acly PE=1 SV=1	Acly	46	46	0.269	0.0181372	0.188228	45.96	x	2.28893e+08	2.57079e+08	1.24629e+08	1.7156e+08	1.63027e+08	1.24058e+08	7.39301e+07	5.19909e+07	1.13706e+08	1.30238e+08	6.17773e+07	43	42	43	44	44	36	35	35	35	39	37	High	High	High	High	High	High	High	High	High	High	High	52	341	682.83	1		0
High	P43275	Histone H1.1 OS=Mus musculus OX=10090 GN=H1-1 PE=1 SV=2	H1-1	6	4	5.027	0.0185365	0.19107	51.49	x	2.42049e+06	6.42181e+06	1.95333e+06	1.48595e+06	2.05832e+06	1.63701e+07	1.96077e+07	1.52142e+07	2.5632e+07	2.79364e+07	2.093e+07	3	4	3	3	3	4	5	5	5	4	5	High	High	High	High	High	High	High	High	High	High	High	23	83	183.14	1		0
High	P01746	Ig heavy chain V region 93G7 OS=Mus musculus OX=10090 PE=2 SV=1		1	1	5.015	0.0187399	0.19107	64.34	x	2.82525e+06		1.11178e+06			9.44589e+06	1.0971e+07	9.72598e+06	1.18055e+07	7.9787e+06	6.69043e+06	1		1			1	1	1	1	1	1	High	Not Found	Peak Found	Not Found	Not Found	Peak Found	Peak Found	High	Peak Found	Peak Found	Peak Found	7	2	4.53	1		0.009
High	Q61694	NADPH-dependent 3-keto-steroid reductase Hsd3b5 OS=Mus musculus OX=10090 GN=Hsd3b5 PE=1 SV=4	Hsd3b5	4	4	0.286	0.0186379	0.19107	34.33	x	1.88993e+06	2.80881e+06	1.0234e+06	2.93741e+06			230467		338023	335799	152636	3	4	2	4			1		1	1	1	Peak Found	High	High	High	Not Found	Not Found	Peak Found	Not Found	Peak Found	Peak Found	Peak Found	13	6	10.05	1		0
High	P50247	Adenosylhomocysteinase OS=Mus musculus OX=10090 GN=Ahcy PE=1 SV=3	Ahcy	28	27	0.271	0.0187273	0.19107	62.28	x	1.18765e+09	9.4923e+08	5.63651e+08	1.15446e+09	9.17919e+08	2.84379e+08	3.1325e+08	2.0284e+08	2.13072e+08	2.74977e+08	2.67447e+08	40	40	38	40	37	39	38	37	33	33	38	High	High	High	High	High	High	High	High	High	High	High	85	623	1445.76	1		0
High	Q922R8	Protein disulfide-isomerase A6 OS=Mus musculus OX=10090 GN=Pdia6 PE=1 SV=3	Pdia6	13	13	4.978	0.0193447	0.196662	33.68	x	7.88374e+07	8.13404e+07	6.62559e+07	5.64322e+07	7.15748e+07	3.81533e+08	3.56446e+08	2.99836e+08	2.87017e+08	3.57596e+08	2.99634e+08	14	14	15	10	14	16	16	16	15	16	16	High	High	High	High	High	High	High	High	High	High	High	43	238	584.91	1		0
High	P18242	Cathepsin D OS=Mus musculus OX=10090 GN=Ctsd PE=1 SV=1	Ctsd	15	15	4.962	0.0196176	0.198856	51.64	x	1.10259e+08	1.51635e+08	1.13785e+08	9.58088e+07	1.33774e+08	5.16236e+08	5.57858e+08	4.99529e+08	7.68522e+08	4.84045e+08	4.72635e+08	20	20	22	21	22	27	25	26	27	25	25	High	High	High	High	High	High	High	High	High	High	High	48	346	756.66	1		0
High	P51885	Lumican OS=Mus musculus OX=10090 GN=Lum PE=1 SV=2	Lum	11	11	4.928	0.020202	0.202505	62.57	x	2.61288e+07	1.07549e+07	1.90157e+07	1.1585e+07	4.91194e+06	1.64857e+08	7.1603e+07	1.09633e+08	9.12603e+07	2.64938e+07	1.08616e+08	11	7	10	9	7	13	13	12	13	10	12	High	High	High	High	High	High	High	High	High	High	High	41	134	258.36	1		0
High	B9EJ86	Oxysterol-binding protein-related protein 8 OS=Mus musculus OX=10090 GN=Osbpl8 PE=1 SV=1	Osbpl8	1	1	4.489	0.0202099	0.202505	10.19	x				88015.3	94508.7	400823	440548	337176	395552	489047	394692				1	1	1	1	1	1	1	1	Not Found	Not Found	Not Found	Peak Found	Peak Found	High	High	High	High	High	High	1	6	3.41	1		0.001
High	Q91X52	L-xylulose reductase OS=Mus musculus OX=10090 GN=Dcxr PE=1 SV=2	Dcxr	10	10	0.276	0.0200818	0.202505	58.74	x	2.70398e+07	1.17274e+07	1.28547e+07	3.02654e+07	2.26105e+07	4.00042e+06	5.25529e+06	3.76818e+06	5.92343e+06	6.3699e+06	6.13659e+06	10	9	9	10	10	6	7	6	8	7	7	High	High	High	High	High	High	High	Peak Found	High	High	High	50	65	111.74	1		0
High	Q99J08	SEC14-like protein 2 OS=Mus musculus OX=10090 GN=Sec14l2 PE=1 SV=1	Sec14l2	22	22	0.276	0.0201549	0.202505	50.85	x	2.10275e+08	1.47013e+08	1.53677e+08	2.65994e+08	1.57228e+08	5.41385e+07	6.39924e+07	4.58126e+07	5.23686e+07	5.25948e+07	5.74898e+07	27	27	27	27	27	25	27	24	26	26	25	High	High	High	High	High	High	High	High	High	High	High	66	257	624.8	1		0
High	Q9DAU1	Protein canopy homolog 3 OS=Mus musculus OX=10090 GN=Cnpy3 PE=1 SV=1	Cnpy3	7	7	4.904	0.0206258	0.206081	32.46	x	1.03126e+06	1.98215e+06	684234	910339	836981	8.92334e+06	8.55091e+06	7.99359e+06	1.08097e+07	1.1154e+07	8.9754e+06	4	4	2	2	3	6	6	6	6	6	6	Peak Found	Peak Found	High	High	High	High	High	High	High	High	High	30	34	41.46	1		0
High	Q9CQI6	Coactosin-like protein OS=Mus musculus OX=10090 GN=Cotl1 PE=1 SV=3	Cotl1	9	9	4.85	0.0216186	0.214769	36.29	x	2.00167e+07	1.55728e+07	2.11012e+07	1.70245e+07	2.64776e+07	8.74444e+07	9.63156e+07	1.01001e+08	1.53284e+08	9.84828e+07	8.71301e+07	8	9	8	8	8	10	10	10	10	10	10	High	High	High	High	High	High	High	High	High	High	High	70	106	211.4	1		0
Medium	P56387	Dynein light chain Tctex-type 3 OS=Mus musculus OX=10090 GN=Dynlt3 PE=1 SV=1	Dynlt3	1	1	0.281	0.021762	0.21558	114.12	x	7.27731e+06	537790	1.6759e+06	15292055	9.36722e+06			2.04573e+06				1	1	1	1	1			1				Peak Found	Peak Found	Peak Found	High	High	Not Found	Not Found	Peak Found	Not Found	Not Found	Not Found	9	2	1.7	1		0.015
High	P06800	Receptor-type tyrosine-protein phosphatase C OS=Mus musculus OX=10090 GN=Ptprc PE=1 SV=4	Ptprc	4	4	4.84	0.0218253	0.215594	44.84	x	717423	1.07121e+06	1.44487e+06	695831	837151	6.40571e+06	5.94959e+06	6.18027e+06	7.66454e+06	6.87455e+06	4.54365e+06	1	1	3	1	1	4	3	4	4	3	4	Peak Found	Peak Found	Peak Found	Peak Found	Peak Found	High	High	High	High	High	High	3	9	14.89	1		0
High	P42703	Leukemia inhibitory factor receptor OS=Mus musculus OX=10090 GN=Lifr PE=1 SV=1	Lifr	24	24	0.282	0.0219849	0.216557	41.45	x	3.84292e+07	3.39933e+07	5.20174e+07	6.09332e+07	5.43308e+07	1.46026e+07	1.38633e+07	1.49488e+07	9.2881e+06	9.14161e+06	1.16964e+07	23	22	22	22	22	17	17	19	16	17	16	High	High	High	High	High	High	High	High	High	High	High	29	139	305.39	1		0
High	Q80YX1	Tenascin OS=Mus musculus OX=10090 GN=Tnc PE=1 SV=1	Tnc	52	52	4.825	0.0221032	0.217109	116.05	x	1.85258e+07	1.24525e+07	7.02157e+06	1.66903e+07	9.91716e+06	1.09777e+08	6.99142e+07	8.14632e+07	5.42683e+07	3.05634e+07	6.13887e+07	10	7	3	8	6	51	47	49	43	38	45	Peak Found	Peak Found	Peak Found	High	Peak Found	High	High	High	High	High	High	38	187	317.13	1		0
High	Q8K157	Aldose 1-epimerase OS=Mus musculus OX=10090 GN=Galm PE=1 SV=1	Galm	9	9	0.282	0.0221786	0.217238	39.96	x	5.48104e+07	4.57986e+07	3.05354e+07	7.24333e+07	3.96077e+07	1.27496e+07	1.08265e+07	8.46868e+06	8.59657e+06	1.21796e+07	1.59234e+07	10	9	8	10	10	8	8	7	7	9	8	High	High	High	High	High	High	High	High	High	High	High	44	67	173.16	1		0
High	P17918	Proliferating cell nuclear antigen OS=Mus musculus OX=10090 GN=Pcna PE=1 SV=2	Pcna	6	6	4.801	0.0225702	0.220455	61.57	x	110144		140867	287115	305176	3.79721e+06	6.42142e+06	2.72117e+06	8.95106e+06	7.44012e+06	3.85648e+06	1		1	1	1	4	6	4	6	6	4	Peak Found	Not Found	Peak Found	High	Peak Found	High	High	Peak Found	High	High	High	30	19	24.32	1		0
High	Q64374	Regucalcin OS=Mus musculus OX=10090 GN=Rgn PE=1 SV=1	Rgn	18	18	0.284	0.0228341	0.22179	49.97	x	1.03961e+09	7.84398e+08	7.09132e+08	1.31225e+09	8.11142e+08	2.54983e+08	2.45211e+08	1.6691e+08	2.0341e+08	1.91184e+08	3.46071e+08	23	24	26	26	25	18	21	18	18	19	22	High	High	High	High	High	High	High	High	High	High	High	76	446	1235.45	1		0
High	P17563	Methanethiol oxidase OS=Mus musculus OX=10090 GN=Selenbp1 PE=1 SV=2	Selenbp1	29	6	0.284	0.0227803	0.22179	49.44	x	4.65573e+07	3.22338e+07	2.87771e+07	5.05774e+07	3.64404e+07	8.70352e+06	9.49224e+06	7.41562e+06	8.84136e+06	1.17674e+07	1.11875e+07	8	8	8	8	8	6	7	6	5	6	6	High	High	High	High	High	High	High	High	High	High	High	83	568	1562.84	1		0
High	Q9DBA8	Probable imidazolonepropionase OS=Mus musculus OX=10090 GN=Amdhd1 PE=1 SV=1	Amdhd1	22	22	0.285	0.0229913	0.222163	40.23	x	1.85012e+08	1.3622e+08	1.2122e+08	2.23827e+08	1.38092e+08	4.05476e+07	4.02946e+07	3.42114e+07	3.60694e+07	5.6626e+07	4.82428e+07	22	21	22	23	22	20	21	20	19	21	21	High	High	High	High	High	High	High	High	High	High	High	73	242	574.29	1		0
High	O08709	Peroxiredoxin-6 OS=Mus musculus OX=10090 GN=Prdx6 PE=1 SV=3	Prdx6	15	15	0.285	0.0229999	0.222163	43.04	x	5.37282e+08	4.28045e+08	3.81393e+08	6.48412e+08	4.30562e+08	1.37631e+08	1.27426e+08	8.99165e+07	1.22782e+08	1.37485e+08	1.65732e+08	19	19	17	19	18	18	19	17	15	18	19	High	High	High	High	High	High	High	High	High	High	High	79	370	759.26	1	Met-loss+Acetyl [N-Term]	0
High	Q60953	Protein PML OS=Mus musculus OX=10090 GN=Pml PE=1 SV=3	Pml	4	4	4.377	0.0233419	0.224224	18.36	x	283722	110349	63669.6	71555.2	65772.4	280555	1.52781e+06	1.37482e+06	302806	440962	1.23666e+06	2	1	1	1	1	1	2	2	1	1	2	Peak Found	Peak Found	Peak Found	Peak Found	Peak Found	High	High	High	Peak Found	High	High	6	10	2.48	1		0
High	Q8C650	Septin-10 OS=Mus musculus OX=10090 GN=Septin10 PE=1 SV=1	Septin10	5	4	0.286	0.0233124	0.224224	86.66	x	8.42906e+06	7.1371e+06	5.00413e+06	6.33903e+06	6.52638e+06	2.34113e+06	2.21285e+06	2.17853e+06	2.9558e+06	3.15504e+06	2.41381e+06	2	4	3	1	3	3	2	3	3	3	3	High	High	High	Peak Found	Peak Found	Peak Found	High	High	High	High	Peak Found	12	30	29.66	1		0
High	Q08879	Fibulin-1 OS=Mus musculus OX=10090 GN=Fbln1 PE=1 SV=2	Fbln1	15	15	4.733	0.0239667	0.229593	51.29	x	1.30257e+06	441284	792106	814780	525110	2.19769e+07	7.815e+06	1.03581e+07	6.36178e+06	7.26985e+06	1.55592e+07	4	2	4	3	2	15	13	15	12	13	16	Peak Found	Peak Found	Peak Found	Peak Found	Peak Found	High	High	High	High	High	High	33	52	69.43	1		0
High	P31725	Protein S100-A9 OS=Mus musculus OX=10090 GN=S100a9 PE=1 SV=3	S100a9	7	7	4.715	0.02436	0.231949	122.82	x	2.77569e+07	2.94118e+07	2.56686e+07	2.7431e+07	2.23923e+07	5.89913e+07	1.12402e+08	9.33659e+07	1.16334e+08	4.69101e+07	7.06158e+07	5	2	4	3	5	9	9	9	9	9	9	High	High	Peak Found	High	High	High	High	High	High	High	High	45	66	126.77	1		0
High	Q8R0V5	Indoleamine 2,3-dioxygenase 2 OS=Mus musculus OX=10090 GN=Ido2 PE=1 SV=3	Ido2	3	3	0.341	0.0243511	0.231949	6.48	x	1.23615e+06	794931	523880	1.00906e+06	689849					138577		3	2	2	3	2					1		High	Peak Found	High	High	High	Not Found	Not Found	Not Found	Not Found	Peak Found	Not Found	8	7	2.11	1		0
High	P34927	Asialoglycoprotein receptor 1 OS=Mus musculus OX=10090 GN=Asgr1 PE=1 SV=4	Asgr1	7	7	0.289	0.0244122	0.231949	57.96	x	3.72576e+07	2.77292e+07	3.397e+07	2.48834e+07	2.90821e+07	2.84915e+06	2.83766e+06	8.74634e+06	3.81652e+06	3.91143e+06	7.50366e+06	7	7	7	7	7	4	3	5	3	4	6	High	High	High	High	High	High	High	High	High	High	High	30	39	65.42	1		0
High	Q99JW2	Aminoacylase-1 OS=Mus musculus OX=10090 GN=Acy1 PE=1 SV=1	Acy1	18	18	0.29	0.0248151	0.2345	46.81	x	3.00099e+07	2.29894e+07	1.84068e+07	3.72085e+07	2.1536e+07	4.60625e+06	5.00312e+06	4.27398e+06	5.48218e+06	7.07014e+06	6.32162e+06	15	16	16	17	15	9	11	10	10	13	10	High	High	High	High	High	High	High	Peak Found	High	High	High	57	66	115.97	1		0
High	P49710	Hematopoietic lineage cell-specific protein OS=Mus musculus OX=10090 GN=Hcls1 PE=1 SV=2	Hcls1	6	6	4.666	0.0254558	0.237338	51.58	x	820954	1.36581e+06	755443	665420	596181	5.68511e+06	6.74167e+06	4.73667e+06	8.79206e+06	7.17782e+06	6.52706e+06	1	2	3	1	2	6	6	5	6	6	6	Peak Found	Peak Found	Peak Found	Peak Found	Peak Found	High	High	High	High	High	High	15	20	7.89	1		0
High	Q8VE09	Tetratricopeptide repeat protein 39C OS=Mus musculus OX=10090 GN=Ttc39c PE=1 SV=2	Ttc39c	12	12	0.291	0.0252673	0.237338	89.6	x	1.67032e+07	2.07484e+07	1.39875e+07	2.42276e+07	1.71683e+07	1.13404e+07	6.99853e+06	4.90177e+06	9.35573e+06	9.63546e+06	5.20665e+06	11	11	12	11	12	9	6	5	5	9	7	High	High	High	High	High	Peak Found	Peak Found	Peak Found	Peak Found	High	High	29	48	104.49	1		0
High	P11672	Neutrophil gelatinase-associated lipocalin OS=Mus musculus OX=10090 GN=Lcn2 PE=1 SV=1	Lcn2	6	6	4.66	0.0255746	0.237809	87.43	x	5.97032e+07	1.4997e+07	6.10426e+07	1.23502e+08	6.01413e+07	3.35181e+08	2.32444e+08	4.80996e+08	3.77963e+08	1.21833e+08	2.9439e+08	7	5	8	9	8	9	9	9	9	9	9	High	High	High	High	High	High	High	High	High	High	High	40	128	288.52	1		0
High	O88188	Lymphocyte antigen 86 OS=Mus musculus OX=10090 GN=Ly86 PE=1 SV=1	Ly86	2	2	4.552	0.0257082	0.238416	64.89	x	165647	539120	240350	101414	325637	2.40578e+06	1.72772e+06	2.34014e+06	1.56761e+06	655488	1.33172e+06	1	2	1	1	2	3	3	3	2	2	2	Peak Found	Peak Found	Peak Found	Peak Found	Peak Found	High	High	High	High	Peak Found	High	23	10	18.41	1		0
High	Q8VC28	Aldo-keto reductase family 1 member C13 OS=Mus musculus OX=10090 GN=Akr1c13 PE=1 SV=2	Akr1c13	18	18	0.293	0.0257913	0.238552	55.91	x	1.06824e+08	6.99687e+07	6.22165e+07	9.2627e+07	7.64332e+07	2.82886e+07	2.4422e+07	2.10898e+07	2.49261e+07	2.35697e+07	3.24961e+07	17	18	17	16	17	16	16	15	16	16	16	High	High	High	High	High	High	High	High	High	High	High	72	133	328.62	1		0
High	Q8BH00	2-aminomuconic semialdehyde dehydrogenase OS=Mus musculus OX=10090 GN=Aldh8a1 PE=1 SV=1	Aldh8a1	22	22	0.294	0.0262113	0.241796	57.66	x	1.35816e+08	7.3504e+07	1.14463e+08	1.28524e+08	2.05436e+08	2.37154e+07	2.7818e+07	1.35468e+08	1.26475e+08	1.55512e+08	2.43342e+07	21	20	19	22	22	16	17	15	15	17	14	High	High	High	High	High	High	High	High	High	High	High	64	153	327.43	1		0
High	Q9D154	Leukocyte elastase inhibitor A OS=Mus musculus OX=10090 GN=Serpinb1a PE=1 SV=1	Serpinb1a	16	16	4.601	0.0269698	0.248137	42.73	x	7.5171e+06	2.13981e+06	2.12145e+06	3.19978e+06	2.61594e+06	2.17033e+07	3.93446e+07	3.064e+07	3.10087e+07	2.55919e+07	1.66527e+07	13	5	7	8	7	15	15	15	14	15	14	High	Peak Found	Peak Found	High	High	High	High	High	High	High	High	50	79	128.91	1		0
High	Q9WVA4	Transgelin-2 OS=Mus musculus OX=10090 GN=Tagln2 PE=1 SV=4	Tagln2	12	12	4.554	0.0281368	0.257515	44.83	x	7.77582e+06	5.63543e+06	8.76893e+06	4.99405e+06	1.15167e+07	3.39654e+07	4.14917e+07	4.20648e+07	7.53502e+07	4.47544e+07	4.06215e+07	9	8	10	9	10	13	13	13	13	13	13	High	High	High	High	High	High	High	High	High	High	High	77	108	240.5	1		0
Medium	Q3U4G3	Xyloside xylosyltransferase 1 OS=Mus musculus OX=10090 GN=Xxylt1 PE=1 SV=2	Xxylt1	1	1	0.3	0.0284622	0.25981	37.28	x	1.11132e+07	1.24127e+07	1.11916e+07	9300818	9.41128e+06	3.42508e+06	5.28165e+06	3.26324e+06	1.12537e+06	3.51755e+06	1.72093e+06	1	1	1	1	1	1	1	1	1	1	1	High	High	High	High	High	High	High	High	Peak Found	High	High	2	11	14.57	1		0.025
High	Q8CCX5	Keratin-like protein KRT222 OS=Mus musculus OX=10090 GN=Krt222 PE=2 SV=1	Krt222	2	1	4.516	0.0291194	0.264804	30.92	x	1.1505e+06	1.252e+06	878235	584582	1.27072e+06	4.91878e+06	4.62451e+06	4.80959e+06	7.62074e+06	4.98574e+06	4.13317e+06	1	1	1	1	1	1	1	1	1	1	1	High	Peak Found	High	Peak Found	High	Peak Found	Peak Found	Peak Found	Peak Found	Peak Found	Peak Found	6	9	17.1	1		0
High	P28481	Collagen alpha-1(II) chain OS=Mus musculus OX=10090 GN=Col2a1 PE=1 SV=2	Col2a1	1	1	4.484	0.029237	0.264804	55.66	x	229415	489806		362761		2.90957e+06	1.84015e+06	1.53361e+06	1.72496e+06	579290	1.45286e+06	1	1		1		1	1	1	1	1	1	Peak Found	Peak Found	Not Found	Peak Found	Not Found	Peak Found	Peak Found	High	High	Peak Found	Peak Found	1	2	2.97	1		0.003
Medium	Q80UG2	Plexin-A4 OS=Mus musculus OX=10090 GN=Plxna4 PE=1 SV=3	Plxna4	1	1	0.302	0.0291838	0.264804	53.49	x	4.26263e+06	5.26875e+06	2.5391e+06	3.13697e+06	1.87531e+06	975572	720653	448111	1.1605e+06	1.98455e+06	1.24691e+06	1	1	1	1	1	1	1	1	1	1	1	High	High	High	High	High	High	High	Peak Found	High	High	High	0	16	14.77	1		0.019
High	Q3TRM8	Hexokinase-3 OS=Mus musculus OX=10090 GN=Hk3 PE=1 SV=2	Hk3	20	19	4.503	0.0294594	0.266126	64.66	x	2.82605e+06	3.37144e+06	1.50077e+06	1.53541e+06	714877	1.38832e+07	1.66497e+07	1.13645e+07	1.90283e+07	2.29354e+07	1.11645e+07	5	5	6	4	4	12	14	14	15	16	11	Peak Found	Peak Found	Peak Found	Peak Found	Peak Found	High	High	High	High	High	High	33	70	120.95	1	Met-loss+Acetyl [N-Term]	0
High	Q9WU79	Proline dehydrogenase 1, mitochondrial OS=Mus musculus OX=10090 GN=Prodh PE=1 SV=2	Prodh	3	3	4.495	0.0296717	0.267352	28.15	x	808340	640248	765412	465183	658992	2.70591e+06	3.23846e+06	3.61962e+06	3.64791e+06	2.76277e+06	2.42121e+06	1	1	1	1	1	1	1	1	1	1	1	High	High	Peak Found	High	Peak Found	Peak Found	Peak Found	Peak Found	Peak Found	Peak Found	Peak Found	6	5	2.9	1		0
High	Q03249	Galactose-1-phosphate uridylyltransferase OS=Mus musculus OX=10090 GN=Galt PE=1 SV=3	Galt	5	5	0.321	0.0302703	0.272042	47.5	x	2.00874e+06	2.10343e+06	1.10652e+06	3.18786e+06	1.84784e+06	201343	565192	361894	650337	872875	282045	2	3	2	3	2	1	2	1	2	2	1	High	High	Peak Found	High	High	Peak Found	Peak Found	Peak Found	Peak Found	Peak Found	Peak Found	25	9	21.29	1		0
High	Q8VDD5	Myosin-9 OS=Mus musculus OX=10090 GN=Myh9 PE=1 SV=4	Myh9	101	83	4.455	0.0307886	0.273568	50.55	x	2.17357e+08	2.54255e+08	2.23717e+08	1.33194e+08	1.86832e+08	7.44827e+08	7.39984e+08	8.16601e+08	1.07608e+09	1.02304e+09	7.79441e+08	81	82	76	71	75	104	106	108	105	104	106	High	High	High	High	High	High	High	High	High	High	High	53	1064	2488.95	1		0
High	P10923	Osteopontin OS=Mus musculus OX=10090 GN=Spp1 PE=1 SV=1	Spp1	9	9	4.45	0.0309108	0.273568	69	x	2.47903e+07	8.98706e+06	3.15548e+07	3.07926e+07	2.0506e+07	2.13784e+08	9.403e+07	1.92403e+08	1.05864e+08	3.71713e+07	1.47348e+08	10	8	10	11	10	12	13	13	12	10	13	High	High	High	High	High	High	High	High	High	High	High	50	139	335.54	1		0
High	Q9EQF5	Dihydropyrimidinase OS=Mus musculus OX=10090 GN=Dpys PE=1 SV=2	Dpys	20	20	0.305	0.0305448	0.273568	52.58	x	1.08939e+08	6.45802e+07	5.16922e+07	1.14688e+08	8.17618e+07	2.86637e+07	2.47086e+07	1.49896e+07	1.46628e+07	2.05057e+07	2.77823e+07	20	19	20	21	20	17	18	15	12	16	18	High	High	High	High	High	High	High	High	High	High	High	62	181	449.75	1		0
High	O89017	Legumain OS=Mus musculus OX=10090 GN=Lgmn PE=1 SV=1	Lgmn	12	12	4.432	0.0314279	0.27744	35.85	x	2.19265e+07	2.16473e+07	2.02964e+07	1.91361e+07	1.78582e+07	1.05875e+08	9.81768e+07	1.02665e+08	1.09715e+08	6.49681e+07	7.87341e+07	11	11	11	10	11	11	11	11	11	11	11	High	High	High	High	High	High	High	High	High	High	High	48	130	339.22	1		0
High	G3X982	Aldehyde oxidase 3 OS=Mus musculus OX=10090 GN=Aox3 PE=1 SV=1	Aox3	55	51	0.308	0.0316553	0.278743	53.27	x	3.99055e+08	3.34491e+08	3.19836e+08	5.41399e+08	3.42801e+08	1.67624e+08	1.41688e+08	1.04846e+08	9.05901e+07	1.08077e+08	1.70851e+08	59	56	59	61	63	54	53	52	45	50	52	High	High	High	High	High	High	High	High	High	High	High	62	541	1284.66	1		0
High	P09103	Protein disulfide-isomerase OS=Mus musculus OX=10090 GN=P4hb PE=1 SV=2	P4hb	29	29	4.415	0.0319279	0.279785	39.65	x	7.71471e+08	9.77575e+08	6.45747e+08	5.99188e+08	7.09497e+08	3.44937e+09	3.41693e+09	2.80398e+09	3.01287e+09	3.46292e+09	2.78343e+09	40	37	39	41	40	42	42	41	41	43	45	High	High	High	High	High	High	High	High	High	High	High	66	1160	2489.89	1		0
High	O09173	Homogentisate 1,2-dioxygenase OS=Mus musculus OX=10090 GN=Hgd PE=1 SV=2	Hgd	23	23	0.309	0.0320841	0.280394	44.31	x	5.46528e+08	4.33526e+08	4.0055e+08	6.92209e+08	4.39677e+08	1.78754e+08	1.67548e+08	1.12281e+08	1.11409e+08	1.36522e+08	1.80651e+08	33	32	33	33	34	31	31	26	30	31	31	High	High	High	High	High	High	High	High	High	High	High	75	442	1130.38	1		0
High	Q6ZQJ5	DNA replication ATP-dependent helicase/nuclease DNA2 OS=Mus musculus OX=10090 GN=Dna2 PE=1 SV=2	Dna2	1	1	0.31	0.0327206	0.285242	34.12	x	1.9971e+07	2.16063e+07	1.01701e+07	17444920	1.34671e+07	5.89099e+06	5.87444e+06	3.63196e+06	4.9681e+06	4.46128e+06	6.44464e+06	1	1	1	1	1	1	1	1	1	1	1	High	High	Peak Found	Peak Found	Peak Found	High	High	High	High	Peak Found	High	1	7	14.14	1		0.009
High	Q99M74	Keratin, type II cuticular Hb2 OS=Mus musculus OX=10090 GN=Krt82 PE=1 SV=2	Krt82	4	3	4.369	0.0332952	0.289396	106.78	x	3.32752e+07	7.3684e+07	3.46198e+07	3.39082e+07	2.77529e+07	2.35054e+08	2.09948e+08	2.07848e+08	2.53988e+08	2.35794e+08	1.90017e+08	1	2	2	3	1	2	2	2	2	2	2	Peak Found	High	High	High	High	High	High	High	High	High	High	7	26	40.72	1		0
High	Q8R0F9	SEC14-like protein 4 OS=Mus musculus OX=10090 GN=Sec14l4 PE=1 SV=1	Sec14l4	18	18	0.312	0.0333631	0.289396	49.16	x	4.67202e+07	4.11344e+07	3.30874e+07	5.48251e+07	3.6911e+07	1.21985e+07	1.58962e+07	9.7592e+06	9.79349e+06	1.54742e+07	1.03392e+07	18	18	19	18	19	18	18	17	12	17	14	High	High	High	High	High	High	High	High	High	High	High	53	114	151.01	1		0
High	P20152	Vimentin OS=Mus musculus OX=10090 GN=Vim PE=1 SV=3	Vim	33	29	4.36	0.0335659	0.290433	53.32	x	1.26392e+08	1.39117e+08	1.61315e+08	1.232e+08	1.23054e+08	4.88087e+08	4.67176e+08	5.87224e+08	5.93064e+08	4.46731e+08	4.65198e+08	30	32	31	27	31	38	38	37	38	38	37	High	High	High	High	High	High	High	High	High	High	High	74	521	1117.83	1		0
High	Q9D5J6	Sedoheptulokinase OS=Mus musculus OX=10090 GN=Shpk PE=1 SV=1	Shpk	12	12	0.314	0.0344415	0.296537	45.31	x	2.63669e+07	1.58009e+07	1.2565e+07	2.75834e+07	1.70751e+07	6.12775e+06	5.58352e+06	3.42518e+06	2.79237e+06	3.54536e+06	6.53969e+06	12	11	12	12	12	9	8	7	6	6	8	High	High	High	High	High	High	High	High	High	High	High	38	60	114.06	1	Met-loss+Acetyl [N-Term]	0
High	O55060	Thiopurine S-methyltransferase OS=Mus musculus OX=10090 GN=Tpmt PE=1 SV=1	Tpmt	12	12	0.316	0.0350267	0.300094	61.04	x	1.9149e+07	9.76305e+06	7.79146e+06	2.00068e+07	1.3341e+07	1.60887e+06	4.02912e+06	2.02596e+06	3.36603e+06	3.30344e+06	3.09902e+06	12	10	11	12	12	5	7	6	7	7	8	High	High	High	High	High	Peak Found	Peak Found	High	High	High	High	63	54	103.52	1		0
High	P16460	Argininosuccinate synthase OS=Mus musculus OX=10090 GN=Ass1 PE=1 SV=1	Ass1	21	21	0.316	0.0354122	0.302653	64.85	x	9.53358e+08	9.12226e+08	4.7494e+08	8.52755e+08	6.95001e+08	2.12269e+08	1.8673e+08	1.30737e+08	2.18783e+08	3.62997e+08	1.7948e+08	33	31	34	32	33	29	28	27	28	30	29	High	High	High	High	High	High	High	High	High	High	High	64	443	1019.06	1		0
High	P35505	Fumarylacetoacetase OS=Mus musculus OX=10090 GN=Fah PE=1 SV=2	Fah	19	19	0.318	0.0363301	0.309739	64.24	x	8.253e+08	6.90373e+08	5.20124e+08	8.90534e+08	5.9181e+08	2.95706e+08	2.49524e+08	2.77619e+08	2.5084e+08	2.85573e+08	3.11457e+08	31	28	29	33	31	26	27	23	26	27	27	High	High	High	High	High	High	High	High	High	High	High	74	411	1034.94	1		0
High	P04117	Fatty acid-binding protein, adipocyte OS=Mus musculus OX=10090 GN=Fabp4 PE=1 SV=3	Fabp4	7	7	4.259	0.0368685	0.313562	86.35	x	5.98337e+06	3.39759e+06	8.26853e+06	2.60398e+06	2.24951e+07	2.67439e+07	4.397e+07	3.21656e+07	6.54803e+07	6.14999e+07	3.7492e+07	4	4	4	3	7	8	8	7	8	8	8	High	High	High	High	High	High	High	High	High	High	High	57	48	77.35	1	Met-loss+Acetyl [N-Term]	0
High	P14483	H-2 class II histocompatibility antigen, A beta chain OS=Mus musculus OX=10090 GN=H2-Ab1 PE=1 SV=1	H2-Ab1	3	3	4.266	0.0369654	0.313621	67.79	x		119843		220512		2.07028e+06	1.91559e+06	1.15316e+06	2.10951e+06	1.5075e+06	1.93232e+06		1		1		3	3	2	2	2	3	Not Found	Peak Found	Not Found	Peak Found	Not Found	High	High	High	High	High	High	18	12	6.73	1		0
High	P28654	Decorin OS=Mus musculus OX=10090 GN=Dcn PE=1 SV=1	Dcn	10	9	4.235	0.037691	0.319001	121.21	x	6.25715e+06	5.99523e+06	2.6139e+06	3.83189e+06	2.39631e+06	4.6214e+07	1.32285e+07	2.71871e+07	1.57822e+07	6.59264e+06	2.17182e+07	5	5	3	3	3	9	8	10	9	6	9	Peak Found	Peak Found	Peak Found	Peak Found	Peak Found	High	High	High	High	High	High	35	40	59.78	1		0
High	Q922B1	ADP-ribose glycohydrolase MACROD1 OS=Mus musculus OX=10090 GN=Macrod1 PE=1 SV=2	Macrod1	4	4	0.343	0.0387742	0.327374	69.34	x	2.68022e+06	2.08271e+06	1.27767e+06	2.03725e+06	1.50359e+06	312305	332484	293998		358160		4	4	3	3	4	1	1	1		1		High	High	High	High	High	Peak Found	Peak Found	Peak Found	Not Found	Peak Found	Not Found	16	11	24.51	1		0
High	Q9D0K2	Succinyl-CoA:3-ketoacid coenzyme A transferase 1, mitochondrial OS=Mus musculus OX=10090 GN=Oxct1 PE=1 SV=1	Oxct1	8	8	4.194	0.0391421	0.32838	48.03	x	383525	822999	329973		1.65989e+06	4.8311e+06	4.62761e+06	3.59029e+06	5.85411e+06	3.21427e+06	3.66561e+06	2	3	2		1	6	6	6	6	5	6	Peak Found	Peak Found	Peak Found	Not Found	Peak Found	High	High	High	High	High	High	25	21	27.77	1		0
High	P99024	Tubulin beta-5 chain OS=Mus musculus OX=10090 GN=Tubb5 PE=1 SV=1	Tubb5	21	4	4.193	0.0391758	0.32838	41.21	x	2.02384e+06	2.42087e+06	1.78257e+06	931411	3.24746e+06	7.14591e+06	7.67735e+06	8.10559e+06	1.45195e+07	1.30759e+07	8.19635e+06	3	4	3	2	4	4	4	4	4	4	4	High	Peak Found	High	High	High	High	High	High	High	High	High	71	247	528.87	1		0
High	Q9DCT1	1,5-anhydro-D-fructose reductase OS=Mus musculus OX=10090 GN=Akr1e2 PE=1 SV=1	Akr1e2	3	2	0.365	0.0390667	0.32838	26.07	x	1.51134e+06	529823		1.32146e+06	900385	199587		196980	259577		116863	2	1		2	2	1		1	1		1	High	High	High	High	High	High	High	High	High	High	High	11	20	30.44	1		0
High	Q6PE15	Mycophenolic acid acyl-glucuronide esterase, mitochondrial OS=Mus musculus OX=10090 GN=Abhd10 PE=1 SV=1	Abhd10	7	7	4.186	0.0394521	0.329903	49.07	x	2.14233e+07	1.17017e+07	674865	1.19888e+07	925343	1.03045e+07	1.2121e+07	7.06609e+06	1.36695e+07	1.36651e+07	1.17702e+07	3	5	2	4	4	7	7	6	7	7	7	High	High	High	Peak Found	High	High	High	High	High	High	High	33	40	78.91	1		0
High	P08003	Protein disulfide-isomerase A4 OS=Mus musculus OX=10090 GN=Pdia4 PE=1 SV=3	Pdia4	35	34	4.169	0.0400881	0.334419	34.29	x	1.59537e+08	1.67961e+08	1.30129e+08	1.2927e+08	1.39333e+08	7.66e+08	7.33995e+08	5.65495e+08	4.74422e+08	6.9899e+08	5.22153e+08	36	35	36	35	37	43	42	43	41	44	45	High	High	High	High	High	High	High	High	High	High	High	58	493	1041.27	1		0
High	P97364	Selenide, water dikinase 2 OS=Mus musculus OX=10090 GN=Sephs2 PE=1 SV=3	Sephs2	12	12	0.327	0.0401851	0.334428	49.15	x	4.48127e+07	3.50132e+07	2.35355e+07	5.33374e+07	3.93414e+07	1.14584e+07	1.5659e+07	9.97414e+06	1.20106e+07	1.23663e+07	1.08533e+07	11	12	10	13	11	10	13	10	11	8	9	High	High	High	High	High	High	High	High	High	High	High	49	81	191.87	1	Met-loss+Acetyl [N-Term]	0
High	Q8CFX1	GDH/6PGL endoplasmic bifunctional protein OS=Mus musculus OX=10090 GN=H6pd PE=1 SV=2	H6pd	27	27	4.133	0.0414557	0.343692	54.17	x	1.56741e+07	2.16225e+07	1.2716e+07	1.66482e+07	1.01842e+07	7.29862e+07	9.65387e+07	9.07708e+07	4.25062e+07	5.53474e+07	7.6769e+07	20	20	21	23	20	25	26	26	21	22	25	High	High	High	High	High	High	High	High	High	High	High	46	143	288.04	1		0
Medium	P97348	Rho-related GTP-binding protein RhoD OS=Mus musculus OX=10090 GN=Rhod PE=1 SV=1	Rhod	1	1	3.953	0.0415657	0.343692	48.5	x	269986	661807	228082	176684	354334	1.05678e+06	984247	910645	1.29905e+06	1.45863e+06	911558	1	1	1	1	1	1	1	1	1	1	1	Peak Found	Peak Found	Peak Found	Peak Found	Peak Found	Peak Found	High	Peak Found	High	High	High	3	4	1.78	1		0.035
High	Q8VCR7	Protein ABHD14B OS=Mus musculus OX=10090 GN=Abhd14b PE=1 SV=1	Abhd14b	8	8	0.33	0.041594	0.343692	56.65	x	1.56703e+08	1.1628e+08	9.20434e+07	1.45321e+08	1.09312e+08	4.25218e+07	3.96246e+07	3.26881e+07	4.29209e+07	4.90454e+07	4.81872e+07	9	9	9	9	9	10	9	9	9	9	10	High	High	High	High	High	High	High	High	High	High	High	51	110	254.38	1		0
High	Q9DB29	Isoamyl acetate-hydrolyzing esterase 1 homolog OS=Mus musculus OX=10090 GN=Iah1 PE=1 SV=1	Iah1	10	10	0.33	0.0417857	0.344461	38.93	x	1.18959e+07	9.28022e+06	7.45881e+06	1.54317e+07	9.39754e+06	2.39184e+06	3.0255e+06	1.77887e+06	2.90663e+06	3.86022e+06	2.25094e+06	9	8	9	9	8	6	6	6	6	7	5	High	High	High	High	High	High	High	High	High	High	High	63	51	106.22	1		0
High	P05201	Aspartate aminotransferase, cytoplasmic OS=Mus musculus OX=10090 GN=Got1 PE=1 SV=3	Got1	22	22	0.331	0.0420877	0.346132	55.16	x	1.02242e+09	7.38743e+08	7.01222e+08	8.6167e+08	6.32885e+08	3.52457e+08	3.46862e+08	4.21004e+08	3.03013e+08	2.6362e+08	4.79263e+08	23	22	21	23	22	20	19	21	20	19	19	High	High	High	High	High	High	High	High	High	High	High	68	234	505.67	1		0
High	Q62009	Periostin OS=Mus musculus OX=10090 GN=Postn PE=1 SV=2	Postn	10	10	4.104	0.042605	0.348741	79.47	x	498754	330171	836731	135443	344631	7.68783e+06	6.06422e+06	5.15546e+06	2.29606e+06	892141	4.36573e+06	2	3	3	1	1	9	9	9	6	3	7	Peak Found	Peak Found	Peak Found	Peak Found	Peak Found	High	High	High	High	High	High	21	29	35.75	1		0
Medium	Q9QZF2	Glypican-1 OS=Mus musculus OX=10090 GN=Gpc1 PE=1 SV=1	Gpc1	1	1	3.765	0.0425231	0.348741	6.95	x	131668	141725				519552		424874	610159	509222	514552	1	1				1		1	1	1	1	Peak Found	Peak Found	Not Found	Not Found	Not Found	High	Not Found	High	Peak Found	Peak Found	Peak Found	2	2	1.63	1		0.018
High	O54962	Barrier-to-autointegration factor OS=Mus musculus OX=10090 GN=Banf1 PE=1 SV=1	Banf1	1	1	3.939	0.0430064	0.351202	54.9	x	416716		183675	198912	294558	1.11063e+06	421558	1.21198e+06	943099	889680	1.28384e+06	1		1	1	1	1	1	1	1	1	1	High	Not Found	Peak Found	Peak Found	Peak Found	High	High	High	High	High	High	13	7	16.31	1		0
High	O70133	ATP-dependent RNA helicase A OS=Mus musculus OX=10090 GN=Dhx9 PE=1 SV=2	Dhx9	24	24	4.087	0.0432987	0.352763	46.6	x	7.55834e+06	6.47539e+06	4.49657e+06	5.47528e+06	2.2912e+06	2.80771e+07	2.93428e+07	2.65734e+07	3.77178e+07	3.63215e+07	2.64691e+07	17	15	14	16	11	22	22	22	23	23	23	High	High	High	High	High	High	High	High	High	High	High	20	106	151.09	1		0
High	Q9ESY9	Gamma-interferon-inducible lysosomal thiol reductase OS=Mus musculus OX=10090 GN=Ifi30 PE=1 SV=3	Ifi30	5	5	4.08	0.0435849	0.354267	32.07	x	2.01919e+06	2.47795e+06	3.11481e+06	2.18945e+06	2.89757e+06	1.18257e+07	1.05359e+07	1.20535e+07	1.68815e+07	1.51905e+07	1.19587e+07	2	3	4	4	3	4	4	4	5	5	4	Peak Found	Peak Found	High	High	High	High	High	High	High	High	High	39	25	76.72	1		0
High	Q00612	Glucose-6-phosphate 1-dehydrogenase X OS=Mus musculus OX=10090 GN=G6pdx PE=1 SV=3	G6pdx	17	17	4.069	0.0440142	0.356925	74.28	x	3.17771e+06	4.16821e+06	2.9283e+06	2.44764e+06	3.70742e+06	1.75876e+07	2.35341e+07	2.20828e+07	2.90198e+07	2.41865e+07	1.49307e+07	5	6	6	5	7	11	12	12	12	13	10	High	Peak Found	High	High	High	High	High	High	High	High	High	40	61	81.05	1		0
High	Q3UZZ6	Sulfotransferase 1 family member D1 OS=Mus musculus OX=10090 GN=Sult1d1 PE=1 SV=1	Sult1d1	11	11	0.335	0.0442228	0.357784	48.05	x	1.60215e+07	1.1642e+07	9.4283e+07	1.64423e+08	9.6296e+07	4.2076e+06	5.44686e+06	2.67566e+06	3.78669e+06	4.94282e+06	4.5056e+06	9	9	10	11	10	8	9	7	8	7	9	High	High	High	High	High	High	High	High	High	High	High	47	50	69.22	1		0
High	P61028	Ras-related protein Rab-8B OS=Mus musculus OX=10090 GN=Rab8b PE=1 SV=1	Rab8b	2	1	3.747	0.0446503	0.360406	13.75	x			117965			405861	422907	489879	461883	584571	396078			1			1	1	1	1	1	1	Not Found	Not Found	Peak Found	Not Found	Not Found	Peak Found	Peak Found	High	Peak Found	Peak Found	Peak Found	12	19	22.66	1		0
High	Q91XD4	Formimidoyltransferase-cyclodeaminase OS=Mus musculus OX=10090 GN=Ftcd PE=1 SV=1	Ftcd	25	25	0.338	0.0458498	0.368383	53.68	x	2.04475e+08	1.14806e+08	6.62016e+07	1.50713e+08	1.17887e+08	4.22717e+07	4.3837e+07	4.04276e+07	5.00702e+07	5.3837e+07	4.64958e+07	26	24	25	25	24	22	23	25	23	22	25	High	High	High	High	High	High	High	High	High	High	High	69	211	473.15	1	Met-loss+Acetyl [N-Term]	0
High	Q9JMD3	START domain-containing protein 10 OS=Mus musculus OX=10090 GN=Stard10 PE=1 SV=1	Stard10	11	11	0.339	0.0461655	0.370067	51.78	x	7.96155e+07	5.64132e+07	4.61455e+07	1.08326e+08	5.08859e+07	2.1944e+07	2.15999e+07	1.50291e+07	1.99103e+07	2.80624e+07	2.39324e+07	12	12	12	12	12	10	11	10	8	9	11	High	High	High	High	High	High	High	High	High	High	High	49	105	304.49	1		0
High	Q9CYN9	Renin receptor OS=Mus musculus OX=10090 GN=Atp6ap2 PE=1 SV=2	Atp6ap2	6	6	4.016	0.0462872	0.370104	48.71	x	1.57664e+06	1.03911e+06	1.93121e+06	2.40412e+06	1.54956e+06	1.03208e+07	8.16149e+06	9.80334e+06	8.0743e+06	4.04454e+06	7.274e+06	4	4	5	6	5	6	6	6	6	5	6	High	Peak Found	High	High	High	High	High	High	High	Peak Found	High	21	20	19.48	1		0
High	Q9R1C7	Pre-mRNA-processing factor 40 homolog A OS=Mus musculus OX=10090 GN=Prpf40a PE=1 SV=1	Prpf40a	4	4	4.012	0.0464605	0.370104	42.75	x	545057	718313	514201	760371	595164	3.09764e+06	3.35827e+06	2.56494e+06	4.07619e+06	4.33304e+06	2.43649e+06	1	2	2	2	3	4	4	4	4	4	3	Peak Found	Peak Found	Peak Found	High	Peak Found	High	High	High	High	High	High	6	15	11.52	1		0
High	P70699	Lysosomal alpha-glucosidase OS=Mus musculus OX=10090 GN=Gaa PE=1 SV=2	Gaa	3	3	0.34	0.0465947	0.370104	33.18	x	3.27573e+06	3.34041e+06	2.58118e+06	3.43557e+06	4.37235e+06	652301	973761	867692	1.86937e+06	1.85888e+06	1.02073e+06	3	3	3	3	3	2	2	2	2	3	2	High	High	High	High	High	Peak Found	High	High	High	High	High	5	17	32.54	1		0
High	P29416	Beta-hexosaminidase subunit alpha OS=Mus musculus OX=10090 GN=Hexa PE=1 SV=2	Hexa	11	11	3.992	0.0473468	0.374036	43.65	x	2.76809e+06	3.05303e+06	1.98792e+06	1.33636e+06	3.49369e+06	1.00329e+07	1.35916e+07	1.22502e+07	1.59188e+07	1.25503e+07	1.04913e+07	5	5	5	3	6	8	11	10	9	8	8	Peak Found	High	High	Peak Found	High	High	High	High	High	High	High	30	51	83.14	1		0
High	P07356	Annexin A2 OS=Mus musculus OX=10090 GN=Anxa2 PE=1 SV=2	Anxa2	14	14	3.991	0.0474115	0.374036	67.31	x	2.67474e+07	2.24078e+07	1.16058e+07	2.13355e+07	1.32636e+07	4.17099e+07	3.11572e+07	3.45489e+07	4.18868e+07	3.66977e+07	3.37215e+07	12	12	8	8	6	14	14	14	14	14	14	High	High	High	Peak Found	Peak Found	High	High	High	High	High	High	46	74	155.73	1	Met-loss+Acetyl [N-Term]	0
Medium	Q8K342	Ras association domain-containing protein 9 OS=Mus musculus OX=10090 GN=Rassf9 PE=2 SV=1	Rassf9	1	1	0.404	0.0472862	0.374036	36.44	x	264415	235616	205896	278741	200670	111417	84055.4			52019.9	109168	1	1	1	1	1	1	1			1	1	Peak Found	Peak Found	Peak Found	High	Peak Found	Peak Found	Peak Found	Not Found	Not Found	Peak Found	Peak Found	5	1	2.02	1		0.016
High	P26040	Ezrin OS=Mus musculus OX=10090 GN=Ezr PE=1 SV=3	Ezr	16	7	3.985	0.0477029	0.374786	72.5	x	2.36235e+06	2.22855e+06	1.72207e+06	1.45715e+06	2.26674e+06	4.21965e+06	5.39202e+06	5.7823e+06	6.63816e+06	6.29467e+06	4.47281e+06	5	4	5	4	5	5	5	6	5	6	6	Peak Found	High	Peak Found	Peak Found	High	High	High	High	High	High	High	27	145	233.83	1		0
High	Q9D7I5	Phospholysine phosphohistidine inorganic pyrophosphate phosphatase OS=Mus musculus OX=10090 GN=Lhpp PE=1 SV=1	Lhpp	7	7	0.342	0.0478042	0.374786	50.76	x	7.50734e+06	4.25293e+06	4.58732e+06	1.35123e+07	7.99985e+06	1.34419e+06	2.35086e+06	1.20653e+06	2.89373e+06	2.37115e+06	2.79784e+06	6	5	6	7	6	2	5	2	4	4	5	High	High	High	High	High	Peak Found	Peak Found	High	High	High	Peak Found	50	24	67.1	1		0
High	P07759	Serine protease inhibitor A3K OS=Mus musculus OX=10090 GN=Serpina3k PE=1 SV=2	Serpina3k	18	10	0.342	0.047829	0.374786	71.18	x	1.15662e+09	8.36178e+08	1.56963e+09	1.51246e+09	1.40084e+09	5.94294e+08	4.09251e+08	4.94744e+08	1.44595e+08	1.5731e+08	4.70905e+08	15	13	16	16	15	13	15	12	9	12	13	High	High	High	High	High	High	High	High	High	High	High	44	838	2450.03	1		0
Medium	O08689	Growth/differentiation factor 8 OS=Mus musculus OX=10090 GN=Mstn PE=1 SV=1	Mstn	1	1	0.355	0.0481321	0.375473	68.87	x	2.62598e+06	2.02452e+06	910887	2.93767e+06	1.14301e+06	860692	758798	209773	428817	755515	990349	1	1	1	1	1	1	1	1	1	1	1	High	Peak Found	High	Peak Found	Peak Found	Peak Found	High	Peak Found	Peak Found	Peak Found	High	2	4	6.91	1		0.027
High	Q921M7	CYFIP-related Rac1 interactor B OS=Mus musculus OX=10090 GN=Cyrib PE=1 SV=1	Cyrib	11	11	3.969	0.0484088	0.376789	28.41	x	1.5015e+06	951949	1.19065e+06	1.5342e+06	1.50972e+06	7.88925e+06	1.07005e+07	9.35903e+06	1.05198e+07	1.06693e+07	7.54898e+06	5	4	4	5	5	11	11	10	10	11	10	Peak Found	Peak Found	High	High	Peak Found	High	High	High	High	High	High	52	40	68.76	1		0
High	O88844	Isocitrate dehydrogenase [NADP] cytoplasmic OS=Mus musculus OX=10090 GN=Idh1 PE=1 SV=2	Idh1	19	18	0.343	0.0486627	0.377922	57.76	x	4.32184e+08	2.03163e+08	1.56673e+08	3.59687e+08	2.78587e+08	8.62468e+07	8.75188e+07	7.0942e+07	9.63606e+07	9.6089e+07	7.79894e+07	23	23	21	23	22	22	22	21	22	23	22	High	High	High	High	High	High	High	High	High	High	High	57	309	590.55	1		0
High	Q04447	Creatine kinase B-type OS=Mus musculus OX=10090 GN=Ckb PE=1 SV=1	Ckb	11	11	3.961	0.0488087	0.378214	39.52	x	9.44087e+06	9.35341e+06	8.23921e+06	9.25423e+06	1.00725e+07	2.86687e+07	2.74428e+07	3.40784e+07	5.09921e+07	4.60594e+07	3.13329e+07	9	8	9	8	9	10	11	12	12	12	11	High	High	High	High	High	High	High	High	High	High	High	41	80	168.3	1		0
High	Q9D6R2	Isocitrate dehydrogenase [NAD] subunit alpha, mitochondrial OS=Mus musculus OX=10090 GN=Idh3a PE=1 SV=1	Idh3a	12	12	3.957	0.0489591	0.378537	47.27	x	7.96365e+06	8.93359e+06	5.13987e+06	6.01817e+06	7.40985e+06	3.40813e+07	4.3215e+07	3.3743e+07	5.34259e+07	3.31551e+07	2.89953e+07	8	8	6	8	10	12	12	12	12	11	11	High	High	High	High	High	High	High	High	High	High	High	42	66	94.35	1		0
High	P14152	Malate dehydrogenase, cytoplasmic OS=Mus musculus OX=10090 GN=Mdh1 PE=1 SV=3	Mdh1	12	12	0.348	0.0508581	0.39235	44.98	x	7.5902e+08	6.76118e+08	5.08235e+08	8.15865e+08	6.01279e+08	2.98583e+08	2.35948e+08	1.79029e+08	2.56372e+08	3.17361e+08	2.6578e+08	19	18	18	18	18	18	18	18	18	18	18	High	High	High	High	High	High	High	High	High	High	High	54	301	762.11	1		0
High	P56542	Deoxyribonuclease-2-alpha OS=Mus musculus OX=10090 GN=Dnase2 PE=1 SV=1	Dnase2	5	5	3.897	0.0518507	0.396498	63.02	x	1.2076e+06	1.2886e+06	208461	778696	747498	4.06608e+06	4.72787e+06	5.35383e+06	8.65602e+06	7.53534e+06	5.57602e+06	3	2	1	3	2	4	4	5	5	5	5	Peak Found	Peak Found	Peak Found	Peak Found	Peak Found	High	High	High	High	High	High	17	20	22.2	1		0
High	Q8R0J8	Probable gluconokinase OS=Mus musculus OX=10090 GN=Idnk PE=1 SV=2	Idnk	2	2	0.402	0.0517412	0.396498	34.38	x	730743	545527	403809	855930	740495	112187			134584	143763		2	2	2	2	2	1			1	1		High	Peak Found	Peak Found	High	Peak Found	Peak Found	Not Found	Not Found	Peak Found	Peak Found	Not Found	15	3	7.09	1		0
High	P28271	Cytoplasmic aconitate hydratase OS=Mus musculus OX=10090 GN=Aco1 PE=1 SV=3	Aco1	36	36	0.349	0.0516736	0.396498	75.75	x	1.87026e+08	7.72684e+07	9.6965e+07	196258598	6.05229e+07	4.6251e+07	3.59984e+07	3.73935e+07	2.93347e+07	3.35436e+07	5.88054e+07	37	34	37	37	34	30	31	28	27	27	33	High	High	High	High	High	High	High	High	High	High	High	51	245	476.47	1		0
High	Q91Y97	Fructose-bisphosphate aldolase B OS=Mus musculus OX=10090 GN=Aldob PE=1 SV=3	Aldob	23	22	0.349	0.051545	0.396498	49.55	x	2.26082e+09	1.93106e+09	1.40625e+09	2.2397e+09	1.61297e+09	6.43539e+08	6.07352e+08	4.78818e+08	5.08675e+08	5.93834e+08	7.35522e+08	47	44	44	45	44	40	39	38	36	39	41	High	High	High	High	High	High	High	High	High	High	High	86	883	2442.1	1	Met-loss+Acetyl [N-Term]	0
High	Q61508	Extracellular matrix protein 1 OS=Mus musculus OX=10090 GN=Ecm1 PE=1 SV=2	Ecm1	19	19	3.892	0.0521201	0.397582	58.62	x	1.31553e+07	1.52986e+07	1.2177e+07	1.21992e+07	1.01135e+07	6.58438e+07	5.0266e+07	5.18196e+07	3.66253e+07	1.71507e+07	5.62965e+07	13	14	13	15	12	19	19	18	17	12	17	High	High	High	High	High	High	High	High	High	High	High	45	96	188.76	1		0
High	P28474	Alcohol dehydrogenase class-3 OS=Mus musculus OX=10090 GN=Adh5 PE=1 SV=3	Adh5	14	14	0.35	0.0522205	0.397582	47.13	x	2.78889e+08	1.81479e+08	1.37075e+08	2.83536e+08	1.77996e+08	6.89539e+07	7.52013e+07	5.55556e+07	6.26501e+07	7.14375e+07	7.87585e+07	17	16	16	18	18	16	14	14	15	15	16	High	High	High	High	High	High	High	High	High	High	High	60	187	490.49	1		0
High	Q9D6N5	Dr1-associated corepressor OS=Mus musculus OX=10090 GN=Drap1 PE=1 SV=3	Drap1	1	1	3.624	0.052869	0.401643	42.22	x	103636	104755	50428.6	88279.8	81247.5	377644	267782	219013	574926	330202	232443	1	1	1	1	1	1	1	1	1	1	1	Peak Found	Peak Found	Peak Found	Peak Found	Peak Found	Peak Found	Peak Found	Peak Found	Peak Found	High	Peak Found	5	1	1.65	1		0.001
High	Q9D0B5	Thiosulfate sulfurtransferase/rhodanese-like domain-containing protein 3 OS=Mus musculus OX=10090 GN=Tstd3 PE=1 SV=1	Tstd3	2	2	0.406	0.0532376	0.403564	38.88	x	1.33978e+06	528583	630499		550641	130058	242905	205719	574371	551345	438507	2	1	1		1	1	1	1	2	2	2	High	High	High	Not Found	High	Peak Found	Peak Found	High	High	High	High	12	9	5.6	1		0
High	Q9DBB8	Trans-1,2-dihydrobenzene-1,2-diol dehydrogenase OS=Mus musculus OX=10090 GN=Dhdh PE=1 SV=1	Dhdh	14	14	0.353	0.0537237	0.406366	60.82	x	1.01085e+08	7.84072e+07	5.97951e+07	9.82895e+07	6.40922e+07	3.58046e+07	3.47811e+07	2.56537e+07	3.41257e+07	3.6962e+07	3.98483e+07	15	14	15	16	14	13	12	11	10	10	12	High	High	High	High	High	High	High	High	High	High	High	61	151	297	1		0
High	Q8BWW4	La-related protein 4 OS=Mus musculus OX=10090 GN=Larp4 PE=1 SV=2	Larp4	3	3	0.373	0.0540773	0.408155	32.99	x	1.19928e+06	2.07982e+06	1.61024e+06	276131	1.63059e+06	226338	509602	418966	133812	553561	655520	2	3	3	1	3	1	2	2	1	2	3	High	High	Peak Found	Peak Found	High	Peak Found	Peak Found	Peak Found	Peak Found	Peak Found	Peak Found	4	5	3.8	1		0
High	P11087	Collagen alpha-1(I) chain OS=Mus musculus OX=10090 GN=Col1a1 PE=1 SV=4	Col1a1	16	16	3.83	0.0553483	0.415947	108.21	x	2.48046e+06	183474	2.56118e+06	1.06627e+06	1.44606e+06	9.48953e+07	3.97038e+07	4.76417e+07	3.26581e+07	5.75634e+06	3.61569e+07	5	1	2	1	4	18	16	18	15	10	16	Peak Found	Peak Found	Peak Found	Peak Found	Peak Found	High	High	High	High	High	High	15	75	134.47	1		0
High	Q9DC50	Peroxisomal carnitine O-octanoyltransferase OS=Mus musculus OX=10090 GN=Crot PE=1 SV=1	Crot	22	22	3.807	0.0565836	0.423137	49.68	x	2.56469e+07	2.69359e+07	1.4863e+07	2.05549e+07	1.73653e+07	1.06665e+08	7.51796e+07	5.85309e+07	1.06929e+08	6.35127e+07	7.69323e+07	19	19	19	22	19	23	23	22	24	23	22	High	High	High	High	High	High	High	High	High	High	High	48	188	399.82	1		0
High	P97315	Cysteine and glycine-rich protein 1 OS=Mus musculus OX=10090 GN=Csrp1 PE=1 SV=3	Csrp1	7	7	3.793	0.0573515	0.4255	47.1	x	1.9237e+06	1.47646e+06	1.21233e+06	727285	1.07577e+06	4.23512e+06	6.42819e+06	7.17652e+06	1.22314e+07	1.12755e+07	6.65768e+06	4	4	5	3	4	7	7	8	7	8	7	Peak Found	Peak Found	Peak Found	Peak Found	Peak Found	High	High	High	High	High	High	52	23	31.24	1		0
High	Q91XE4	N-acyl-aromatic-L-amino acid amidohydrolase (carboxylate-forming) OS=Mus musculus OX=10090 GN=Acy3 PE=1 SV=1	Acy3	7	7	0.36	0.0580353	0.428748	57.96	x	2.39915e+07	2.20883e+07	2.01668e+07	4.12195e+07	2.35788e+07	9.23669e+06	9.16707e+06	6.45583e+06	7.57266e+06	8.14312e+06	1.21182e+07	7	8	8	8	8	7	7	7	7	7	7	High	High	High	High	High	High	High	High	High	High	High	38	57	114.44	1		0
High	P50544	Very long-chain specific acyl-CoA dehydrogenase, mitochondrial OS=Mus musculus OX=10090 GN=Acadvl PE=1 SV=3	Acadvl	36	36	3.775	0.0583856	0.430424	64.88	x	1.47478e+08	2.55737e+08	1.19026e+08	1.26579e+08	1.17844e+08	4.9173e+08	6.64594e+08	4.95196e+08	4.09826e+08	5.3548e+08	2.47961e+08	40	42	39	38	38	45	46	44	43	48	42	High	High	High	High	High	High	High	High	High	High	High	77	452	1045.05	1		0
High	Q99K51	Plastin-3 OS=Mus musculus OX=10090 GN=Pls3 PE=1 SV=3	Pls3	27	21	0.362	0.059454	0.436455	47.68	x	8.44867e+07	7.31223e+07	5.93087e+07	97120439	7.01376e+07	3.01534e+07	3.21193e+07	2.38352e+07	2.44047e+07	3.04211e+07	2.6011e+07	22	22	22	22	22	20	21	19	19	21	20	High	High	High	High	High	High	High	High	High	High	High	54	252	516.12	1		0
High	P16382	Interleukin-4 receptor subunit alpha OS=Mus musculus OX=10090 GN=Il4r PE=1 SV=1	Il4r	2	2	3.701	0.0601837	0.440884	36.02	x	561861			380930	815047	2.52476e+06	125959	1.90384e+06	2.35282e+06	1.44794e+06	1.97784e+06	1			1	2	1	1	2	1	1	2	Peak Found	Not Found	Not Found	Peak Found	High	Peak Found	Peak Found	High	Peak Found	Peak Found	High	4	4	6.17	1		0
High	P43883	Perilipin-2 OS=Mus musculus OX=10090 GN=Plin2 PE=1 SV=2	Plin2	7	7	3.738	0.0604874	0.441261	60.56	x	2.96645e+06	2.48544e+06	1.42494e+06	307835	1.36753e+06	6.68907e+06	7.57035e+06	5.89169e+06	8.86605e+06	8.6888e+06	8.64384e+06	5	4	3	1	3	5	6	5	5	4	5	Peak Found	High	High	Peak Found	Peak Found	High	High	High	High	High	High	25	26	51.54	1	Met-loss+Acetyl [N-Term]	0
High	Q91YN5	UDP-N-acetylhexosamine pyrophosphorylase OS=Mus musculus OX=10090 GN=Uap1 PE=1 SV=1	Uap1	6	5	0.415	0.0604883	0.441261	37.31	x	967680	544251	365691	2.01025e+06	1.35421e+06	117231	108608	93843.6	141333		145780	3	2	2	4	4	1	1	1	1		1	High	Peak Found	High	High	High	Peak Found	Peak Found	Peak Found	Peak Found	Not Found	Peak Found	13	16	16.88	1		0
High	Q9D0F9	Phosphoglucomutase-1 OS=Mus musculus OX=10090 GN=Pgm1 PE=1 SV=4	Pgm1	28	28	0.365	0.060717	0.442005	52.19	x	3.0703e+08	1.85498e+08	1.7646e+08	3.57626e+08	1.89681e+08	8.65529e+07	9.17017e+07	5.85562e+07	6.23961e+07	8.04656e+07	1.0102e+08	36	34	34	35	32	34	35	31	29	32	35	High	High	High	High	High	High	High	High	High	High	High	75	379	809.88	1		0
High	P09581	Macrophage colony-stimulating factor 1 receptor OS=Mus musculus OX=10090 GN=Csf1r PE=1 SV=3	Csf1r	11	11	3.73	0.0609864	0.44212	93.05	x	1.67003e+07	1.96999e+07	1.21052e+07	1.31679e+07	1.20696e+07	3.02992e+07	4.068e+07	3.50993e+07	3.44027e+07	2.23055e+07	2.7402e+07	5	7	6	7	5	11	11	11	10	9	11	High	High	High	High	High	High	High	High	High	High	High	18	68	140.35	1		0
High	P70663	SPARC-like protein 1 OS=Mus musculus OX=10090 GN=Sparcl1 PE=1 SV=3	Sparcl1	5	5	3.701	0.0609177	0.44212	44.93	x	331349	128970	89913.2	183407	198108	4.56486e+06	1.51291e+06	2.86908e+06	1.77643e+06	151479	2.37786e+06	2	1	1	2	2	5	5	5	5	1	5	Peak Found	Peak Found	Peak Found	Peak Found	Peak Found	High	High	High	Peak Found	Peak Found	High	10	9	6.25	1		0
High	Q9D6Y9	1,4-alpha-glucan-branching enzyme OS=Mus musculus OX=10090 GN=Gbe1 PE=1 SV=1	Gbe1	29	29	0.365	0.0611789	0.442595	54.76	x	9.13862e+07	5.85975e+07	4.83478e+07	80339965	5.27069e+07	2.73437e+07	2.54075e+07	1.61119e+07	1.59815e+07	1.37597e+07	2.61902e+07	28	26	27	28	28	25	23	22	19	19	20	High	High	High	High	High	High	High	High	High	High	High	54	162	355.7	1	Met-loss+Acetyl [N-Term]	0
High	Q91VC4	Plasmalemma vesicle-associated protein OS=Mus musculus OX=10090 GN=Plvap PE=1 SV=1	Plvap	6	6	3.7	0.0627808	0.44703	44.14	x	814571	1.50295e+06	609165	505966	555551	3.07065e+06	3.66106e+06	3.68613e+06	5.8086e+06	5.59004e+06	4.60052e+06	4	4	3	2	3	6	5	5	6	6	6	Peak Found	High	Peak Found	Peak Found	Peak Found	High	High	High	High	High	High	16	24	44.92	1		0
High	Q61553	Fascin OS=Mus musculus OX=10090 GN=Fscn1 PE=1 SV=4	Fscn1	9	9	3.7	0.0628175	0.44703	52.43	x	1.55898e+06	437669	1.46807e+06	424236	3.39588e+06	6.12947e+06	1.08629e+07	6.83958e+06	1.2409e+07	1.21472e+07	7.43277e+06	6	2	6	2	9	9	9	9	9	9	9	High	Peak Found	Peak Found	Peak Found	High	High	High	High	High	High	High	23	49	73.28	1		0
Medium	Q922H1	Protein arginine N-methyltransferase 3 OS=Mus musculus OX=10090 GN=Prmt3 PE=1 SV=2		1	1	3.684	0.0621579	0.44703	28.67	x	684914	1.14609e+06	647026	535941	732118	2.17307e+06	2.64827e+06	2.05825e+06	4.2993e+06	3.2161e+06	2.25178e+06	1	1	1	1	1	1	1	1	1	1	1	Peak Found	High	High	High	High	Peak Found	High	High	Peak Found	High	High	1	10	1.71	1		0.043
High	Q9R0E1	Multifunctional procollagen lysine hydroxylase and glycosyltransferase LH3 OS=Mus musculus OX=10090 GN=Plod3 PE=1 SV=1	Plod3	5	4	0.408	0.0621192	0.44703	62.35	x	539747	206731	886866	724273	1.15661e+06	1.21713e+06	666413	1.15584e+06	581244		791791	1	1	1	1	1	3	2	3	2		2	Peak Found	Peak Found	Peak Found	Peak Found	Peak Found	High	Peak Found	High	Peak Found	Not Found	High	9	15	8.62	1		0
High	Q91X83	S-adenosylmethionine synthase isoform type-1 OS=Mus musculus OX=10090 GN=Mat1a PE=1 SV=1	Mat1a	16	14	0.367	0.0623345	0.44703	44.67	x	3.79406e+08	4.01697e+08	2.53003e+08	3.88383e+08	2.19562e+08	9.49251e+07	1.29553e+08	8.36927e+07	1.12817e+08	1.3343e+08	1.14399e+08	20	19	19	19	19	17	17	17	17	16	18	High	High	High	High	High	High	High	High	High	High	High	63	274	579.48	1		0
High	P11680	Properdin OS=Mus musculus OX=10090 GN=Cfp PE=1 SV=2	Cfp	10	10	3.666	0.0649401	0.454641	42.9	x	5.86272e+06	4.14322e+06	2.49523e+06	2.27476e+06	7.00614e+06	1.67987e+07	1.46222e+07	1.85221e+07	1.02911e+07	4.26727e+06	1.45923e+07	8	8	7	7	7	10	9	10	8	7	10	High	High	High	High	High	High	High	High	High	High	High	31	56	64.64	1		0
High	Q80W22	Threonine synthase-like 2 OS=Mus musculus OX=10090 GN=Thnsl2 PE=1 SV=1	Thnsl2	15	15	0.372	0.0650605	0.454641	55.47	x	1.73064e+07	1.46982e+07	1.06289e+07	2.45017e+07	1.40605e+07	9.1646e+06	6.65671e+06	4.0958e+06	6.87835e+06	9.8396e+06	8.9671e+06	13	11	12	14	12	9	10	9	9	10	11	High	High	High	High	High	High	High	High	High	High	High	50	66	164.69	1		0
High	Q8R1G2	Carboxymethylenebutenolidase homolog OS=Mus musculus OX=10090 GN=Cmbl PE=1 SV=1	Cmbl	13	13	0.371	0.0644297	0.454641	38.28	x	7.67643e+07	5.57255e+07	5.05965e+07	8.55241e+07	5.26581e+07	2.3913e+07	2.43684e+07	1.68208e+07	2.3631e+07	2.17342e+07	2.47589e+07	13	12	12	13	13	12	11	11	12	11	12	High	High	High	High	High	High	High	High	High	High	High	72	114	221.89	1	Met-loss+Acetyl [N-Term]	0
High	Q91V76	Ester hydrolase C11orf54 homolog OS=Mus musculus OX=10090 PE=1 SV=1		15	15	0.371	0.0647211	0.454641	44.27	x	8.21957e+07	5.85516e+07	5.90268e+07	1.07966e+08	7.86003e+07	2.31781e+07	2.38893e+07	2.19736e+07	3.18578e+07	2.50129e+07	3.77293e+07	15	14	14	15	16	13	14	15	15	14	15	High	High	High	High	High	High	High	High	High	High	High	77	137	273.71	1	Met-loss+Acetyl [N-Term]	0
High	A3KMP2	Tetratricopeptide repeat protein 38 OS=Mus musculus OX=10090 GN=Ttc38 PE=1 SV=2	Ttc38	18	18	0.372	0.0653011	0.45541	53.83	x	4.04538e+07	2.13342e+07	1.42006e+07	3.98842e+07	2.96611e+07	1.11839e+07	1.13533e+07	6.13321e+06	7.73024e+06	7.66781e+06	1.0786e+07	18	16	14	17	18	15	15	10	12	12	14	High	High	High	High	High	High	High	High	High	High	High	57	89	146.97	1		0
High	Q9D7P6	Iron-sulfur cluster assembly enzyme ISCU, mitochondrial OS=Mus musculus OX=10090 GN=Iscu PE=1 SV=1	Iscu	2	2	0.399	0.0655746	0.455495	56.14	x	1.41467e+06	908240	1.37837e+06	5814591	1.14167e+06	267335	452381	723577	1.12125e+06	288855	620458	1	2	2	1	2	1	2	2	2	2	2	Peak Found	Peak Found	High	Peak Found	High	Peak Found	Peak Found	High	High	Peak Found	Peak Found	15	6	3.71	1		0
High	P97821	Dipeptidyl peptidase 1 OS=Mus musculus OX=10090 GN=Ctsc PE=1 SV=1	Ctsc	10	10	3.649	0.0660127	0.457627	41.66	x	3.94039e+06	3.6841e+06	4.54195e+06	4.42033e+06	6.61791e+06	1.84415e+07	1.87391e+07	2.65155e+07	2.62319e+07	1.37309e+07	2.16146e+07	4	4	6	7	7	9	9	10	9	7	9	High	High	High	High	High	High	High	High	High	High	High	28	54	126.2	1		0
High	Q99N50	Synaptotagmin-like protein 2 OS=Mus musculus OX=10090 GN=Sytl2 PE=1 SV=2	Sytl2	2	2	0.373	0.0662744	0.45853	30.58	x	3.87254e+07	2.52673e+07	2.54226e+07	41810299	2.48593e+07	1.09394e+07	1.20445e+07	9.20706e+06	1.06276e+07	1.09472e+07	1.45564e+07	1	1	1	1	1	1	1	1	2	1	2	High	Peak Found	Peak Found	Peak Found	Peak Found	Peak Found	Peak Found	Peak Found	High	Peak Found	Peak Found	2	3	1.87	1		0.002
High	P24721	Asialoglycoprotein receptor 2 OS=Mus musculus OX=10090 GN=Asgr2 PE=1 SV=1	Asgr2	4	4	0.374	0.0665734	0.459686	46.99	x	4.75583e+06	6.06349e+06	4.17487e+06	2.85214e+06	3.83004e+06	822271	1.09848e+06	1.44462e+06	1.10215e+06	1.26813e+06	1.62753e+06	4	4	4	4	4	2	2	3	2	3	2	High	High	High	High	High	Peak Found	Peak Found	High	Peak Found	High	High	19	15	21.42	1		0
High	Q9WVL0	Maleylacetoacetate isomerase OS=Mus musculus OX=10090 GN=Gstz1 PE=1 SV=1	Gstz1	11	11	0.376	0.0676223	0.466006	64.61	x	1.90192e+08	8.79949e+07	7.65823e+07	2.16561e+08	1.39412e+08	3.677e+07	5.03161e+07	3.66874e+07	4.55349e+07	6.98332e+07	4.01834e+07	13	13	12	13	13	11	13	12	12	13	12	High	High	High	High	High	High	High	High	High	High	High	77	174	451.61	1		0
High	D3Z6Q9	Bridging integrator 2 OS=Mus musculus OX=10090 GN=Bin2 PE=1 SV=1	Bin2	8	8	3.636	0.0680492	0.466184	34.23	x	205595	481971	650465	54931.5	739380	2.31932e+06	3.09581e+06	2.9006e+06	3.29827e+06	3.78102e+06	1.53164e+06	2	1	3	1	3	6	6	6	6	6	4	Peak Found	Peak Found	Peak Found	Peak Found	High	Peak Found	High	High	High	High	Peak Found	19	15	5.32	1		0
High	O70200	Allograft inflammatory factor 1 OS=Mus musculus OX=10090 GN=Aif1 PE=1 SV=1	Aif1	3	3	3.612	0.0685056	0.467378	44.02	x	1.09893e+06	710883	1.14842e+06	1.10229e+06	1.30763e+06	3.02677e+06	3.11369e+06	3.21109e+06	5.69902e+06	5.37649e+06	3.36528e+06	2	2	2	2	2	2	2	2	2	2	2	High	High	High	Peak Found	High	High	High	High	High	High	High	31	18	39	1		0
High	Q7JJ13	Bromodomain-containing protein 2 OS=Mus musculus OX=10090 GN=Brd2 PE=1 SV=1	Brd2	1	1	0.377	0.0685309	0.467378	25.28	x	1.76224e+07	1.65721e+07	1.22298e+07	1.28196e+07	1.29043e+07	5.78028e+06	5.57036e+06	3.73676e+06	4.71066e+06	4.86148e+06	7.10069e+06	2	1	1	2	1	1	1	1	1	1	1	High	High	Peak Found	Peak Found	Peak Found	Peak Found	Peak Found	Peak Found	Peak Found	Peak Found	Peak Found	1	3	1.76	1		0.002
High	Q61176	Arginase-1 OS=Mus musculus OX=10090 GN=Arg1 PE=1 SV=1	Arg1	19	19	0.378	0.0689123	0.467504	58.04	x	1.2273e+09	1.47873e+09	9.53613e+08	1.18361e+09	8.81054e+08	3.75634e+08	3.47346e+08	2.57397e+08	4.69605e+08	7.14782e+08	4.47794e+08	26	26	26	25	25	26	23	22	25	25	25	High	High	High	High	High	High	High	High	High	High	High	82	511	1383.07	1		0
High	P36993	Protein phosphatase 1B OS=Mus musculus OX=10090 GN=Ppm1b PE=1 SV=1	Ppm1b	5	3	0.387	0.0696309	0.470548	35.98	x	2.28484e+06	1.48159e+06	1.64067e+06	3.13219e+06	2.18538e+06	760823	631233	925137	218271	535999	852090	3	3	3	3	3	3	2	3	1	2	3	High	High	High	High	High	Peak Found	Peak Found	Peak Found	Peak Found	Peak Found	Peak Found	16	15	30.49	1		0
High	Q9Z0P5	Twinfilin-2 OS=Mus musculus OX=10090 GN=Twf2 PE=1 SV=1	Twf2	12	9	3.59	0.069996	0.47164	62.53	x	4.29938e+06	7.9851e+06	834406	1.83643e+06	607749	6.51775e+06	8.75428e+06	5.95414e+06	1.09562e+07	7.06777e+06	5.80084e+06	4	2	3	4	3	9	8	8	9	8	9	Peak Found	Peak Found	Peak Found	Peak Found	Peak Found	High	High	High	High	High	High	41	53	85.3	1	Met-loss+Acetyl [N-Term]	0
High	P08113	Endoplasmin OS=Mus musculus OX=10090 GN=Hsp90b1 PE=1 SV=2	Hsp90b1	38	37	3.587	0.0701982	0.47164	47.57	x	2.24696e+08	2.68992e+08	1.62951e+08	1.82722e+08	1.66995e+08	9.50465e+08	9.27124e+08	7.19016e+08	5.15559e+08	7.93988e+08	6.07731e+08	40	38	36	40	37	46	47	47	45	46	45	High	High	High	High	High	High	High	High	High	High	High	54	611	1345.6	1		0
High	Q9DBG1	Sterol 26-hydroxylase, mitochondrial OS=Mus musculus OX=10090 GN=Cyp27a1 PE=1 SV=1	Cyp27a1	10	10	0.38	0.0706917	0.473967	56.1	x	6.20324e+06	9.15214e+06	5.40395e+06	1.18974e+07	2.76862e+06	1.04176e+06	1.08599e+06	501587	817382	3.30255e+06	3.38846e+06	7	9	8	8	7	4	3	2	2	7	8	High	High	High	High	High	Peak Found	Peak Found	Peak Found	Peak Found	High	High	27	31	41.95	1		0
High	Q07797	Galectin-3-binding protein OS=Mus musculus OX=10090 GN=Lgals3bp PE=1 SV=1	Lgals3bp	15	15	3.567	0.0716294	0.476411	54.28	x	2.40014e+07	3.10167e+07	2.31321e+07	1.99487e+07	2.6622e+07	6.78229e+07	7.50721e+07	7.05774e+07	1.14279e+08	9.98085e+07	7.77686e+07	15	14	13	15	16	16	17	16	17	17	16	High	High	High	High	High	High	High	High	High	High	High	38	106	262.22	1		0
High	P97429	Annexin A4 OS=Mus musculus OX=10090 GN=Anxa4 PE=1 SV=4	Anxa4	7	7	3.565	0.0717673	0.476411	53.32	x	2.86071e+06	4.21626e+06	2.84872e+06	3.02117e+06	2.14113e+06	4.14395e+06	4.01069e+06	3.72619e+06	5.71086e+06	5.09505e+06	3.33457e+06	2	4	2	2	1	6	7	6	7	7	6	Peak Found	High	Peak Found	Peak Found	Peak Found	High	Peak Found	High	High	High	High	29	19	39.38	1		0
High	O09164	Extracellular superoxide dismutase [Cu-Zn] OS=Mus musculus OX=10090 GN=Sod3 PE=1 SV=1	Sod3	9	9	3.564	0.0718647	0.476411	42.72	x	3.31106e+06	1.08902e+06	2.60418e+06	3.32093e+06	2.33928e+06	1.43655e+07	9.63048e+06	1.38865e+07	7.03511e+06	1.91545e+06	1.20349e+07	6	3	6	6	6	7	7	7	7	3	7	High	Peak Found	High	High	High	High	High	High	High	High	High	61	43	53.28	1		0
High	Q8BH97	Reticulocalbin-3 OS=Mus musculus OX=10090 GN=Rcn3 PE=1 SV=1	Rcn3	2	2	3.361	0.0715164	0.476411	37.98	x	141105						160907	716877	945178	508186	1.07785e+06	1						1	2	2	2	2	Peak Found	Not Found	Not Found	Not Found	Not Found	Not Found	Peak Found	High	Peak Found	High	Peak Found	7	2	1.78	1		0.001
High	P13516	Acyl-CoA desaturase 1 OS=Mus musculus OX=10090 GN=Scd1 PE=1 SV=2	Scd1	2	2	0.423	0.0717473	0.476411	30.4	x	1.53716e+06	923974	1.46796e+06	1.22662e+06	953614	203645	168802	197607		150557		2	1	2	1	2	1	1	1		1		High	Peak Found	Peak Found	High	Peak Found	Peak Found	Peak Found	Peak Found	Not Found	Peak Found	Not Found	6	2	2.95	1		0
High	Q4KML4	Costars family protein ABRACL OS=Mus musculus OX=10090 GN=Abracl PE=1 SV=1	Abracl	1	1	3.346	0.0724688	0.479504	36.28	x				98725.4		356719	195038		527249	305950					1		1	1		1	1		Not Found	Not Found	Not Found	Peak Found	Not Found	Peak Found	Peak Found	Not Found	High	High	Not Found	11	2	1.76	1		0.001
High	Q9ES97	Reticulon-3 OS=Mus musculus OX=10090 GN=Rtn3 PE=1 SV=2	Rtn3	1	1	3.547	0.0730491	0.482429	34.11	x	1.19809e+06	1.3931e+06		771358		5.39558e+06	4.58258e+06	3.15113e+06	3.37207e+06	3.35919e+06	3.28294e+06	1	1		1		1	1	1	1	1	1	Peak Found	Peak Found	Not Found	High	Not Found	Peak Found	Peak Found	High	High	High	High	1	5	2.1	1		0
High	Q91Z53	Glyoxylate reductase/hydroxypyruvate reductase OS=Mus musculus OX=10090 GN=Grhpr PE=1 SV=1	Grhpr	14	14	0.385	0.0735403	0.484755	40.79	x	8.71949e+07	5.45836e+07	5.04143e+07	1.19342e+08	7.03557e+07	2.45956e+07	2.9959e+07	2.47544e+07	2.77574e+07	3.17461e+07	2.63908e+07	14	13	13	14	14	12	13	13	12	13	13	High	High	High	High	High	High	High	High	High	High	High	52	131	304.11	1		0
High	P70296	Phosphatidylethanolamine-binding protein 1 OS=Mus musculus OX=10090 GN=Pebp1 PE=1 SV=3	Pebp1	10	10	0.385	0.0739785	0.486722	57.4	x	4.71376e+07	2.60116e+07	3.84018e+07	5.82822e+07	4.66755e+07	9.64901e+06	9.69169e+06	1.60291e+07	2.62622e+07	1.68349e+07	2.08375e+07	10	9	11	11	11	7	7	11	9	10	9	High	High	High	High	High	High	High	High	High	High	High	89	79	208.51	1	Met-loss+Acetyl [N-Term]	0
High	Q8C129	Leucyl-cystinyl aminopeptidase OS=Mus musculus OX=10090 GN=Lnpep PE=1 SV=1	Lnpep	2	2	3.309	0.0742404	0.487526	49.21	x	123422	147671	59814.7			347046	667965	552597	850944	713641	435704	1	1	1			1	2	2	2	2	2	Peak Found	Peak Found	Peak Found	Not Found	Not Found	High	High	High	Peak Found	High	Peak Found	2	5	1.62	1		0
High	Q80TE4	Signal-induced proliferation-associated 1-like protein 2 OS=Mus musculus OX=10090 GN=Sipa1l2 PE=1 SV=3	Sipa1l2	1	1	3.524	0.0747209	0.489694	34.74	x	3.1448e+06	3.07012e+06	3.38476e+06	1.20776e+06	2.54063e+06	8.11711e+06	7.7501e+06	1.09136e+07	1.18255e+07	1.26765e+07	8.87768e+06	1	1	1	1	1	1	1	1	1	1	1	Peak Found	High	High	High	Peak Found	High	High	High	High	Peak Found	High	1	8	11.64	1		0.01
High	O35405	5'-3' exonuclease PLD3 OS=Mus musculus OX=10090 GN=Pld3 PE=1 SV=1	Pld3	5	5	3.521	0.0749398	0.489694	46.63	x	1.59685e+06	2.55954e+06	1.60062e+06	1.3328e+06	1.30852e+06	6.29085e+06	7.49817e+06	6.68959e+06	9.96919e+06	6.61947e+06	5.93468e+06	2	2	3	3	2	4	4	4	4	4	4	Peak Found	High	High	High	High	High	High	High	High	Peak Found	High	15	15	20	1		0
High	Q6XVG2	Cytochrome P450 2C54 OS=Mus musculus OX=10090 GN=Cyp2c54 PE=1 SV=1	Cyp2c54	14	6	0.387	0.0749919	0.489694	55.24	x	4.47493e+06	4.06104e+06	1.21371e+06	5.03812e+06	3.13329e+06	272650	803774	940957	422796	1.06951e+06	1.25278e+06	5	5	2	5	4	1	3	3	1	3	4	High	High	Peak Found	High	High	Peak Found	High	Peak Found	Peak Found	Peak Found	Peak Found	33	44	54.33	1		0
High	P16045	Galectin-1 OS=Mus musculus OX=10090 GN=Lgals1 PE=1 SV=3	Lgals1	5	5	3.515	0.0754329	0.490736	50.31	x	1.26371e+06	227990	2.34729e+06	1.19666e+06	1.4626e+06	2.47275e+06	5.11148e+06	7.32693e+06	1.44077e+07	6.74338e+06	1.07881e+07	2	1	3	2	2	3	4	5	5	4	4	High	Peak Found	High	Peak Found	High	Peak Found	High	High	High	High	High	52	19	24.21	1	Met-loss+Acetyl [N-Term]	0
High	P19783	Cytochrome c oxidase subunit 4 isoform 1, mitochondrial OS=Mus musculus OX=10090 GN=Cox4i1 PE=1 SV=2	Cox4i1	4	4	0.387	0.0754018	0.490736	73.88	x	7.06414e+06	8.49221e+06	5.18651e+06	1.02337e+07	2.04089e+06	1.31074e+06	823695	2.27631e+06	1.98374e+06	8.48792e+06	4.45246e+06	4	4	4	4	3	2	2	4	3	4	4	High	High	High	High	High	Peak Found	Peak Found	High	High	High	High	30	25	49.54	1		0
High	Q9CQN7	39S ribosomal protein L41, mitochondrial OS=Mus musculus OX=10090 GN=Mrpl41 PE=1 SV=1	Mrpl41	1	1	3.46	0.0761307	0.494353	45.94	x	438945	575311	384185	688112	385464	2.19643e+06	1.98575e+06	1.22223e+06	1.99333e+06	2.36986e+06	1.32769e+06	1	1	1	1	1	1	1	1	1	1	1	Peak Found	Peak Found	Peak Found	Peak Found	High	Peak Found	Peak Found	Peak Found	Peak Found	Peak Found	Peak Found	11	1	1.61	1		0.005
High	Q8QZR5	Alanine aminotransferase 1 OS=Mus musculus OX=10090 GN=Gpt PE=1 SV=3	Gpt	25	24	0.389	0.0765254	0.495993	42.8	x	3.20538e+08	4.40113e+08	2.76395e+08	3.23353e+08	2.87182e+08	1.63227e+08	2.21465e+08	1.26075e+08	1.86583e+08	2.74166e+08	1.50481e+08	26	25	25	24	23	22	24	22	19	23	23	High	High	High	High	High	High	High	High	High	High	High	72	253	602.99	1		0
High	Q9Z1Q5	Chloride intracellular channel protein 1 OS=Mus musculus OX=10090 GN=Clic1 PE=1 SV=3	Clic1	12	12	3.497	0.0767602	0.496592	34.29	x	8.20639e+06	7.28466e+06	6.70118e+06	6.29472e+06	8.59414e+06	2.37095e+07	3.09261e+07	2.2262e+07	3.58818e+07	3.12761e+07	1.98437e+07	10	10	10	9	9	12	11	10	12	12	11	High	High	High	High	High	High	High	High	High	High	High	68	72	138.53	1	Met-loss+Acetyl [N-Term]	0
High	Q9Z0K8	Pantetheinase OS=Mus musculus OX=10090 GN=Vnn1 PE=1 SV=3	Vnn1	7	7	3.493	0.077082	0.49775	44.87	x	2.79796e+06	5.61039e+06	6.5965e+06	5.14533e+06	5.99383e+06	1.16843e+07	1.65645e+07	1.15018e+07	1.56101e+07	1.40578e+07	1.39077e+07	5	4	4	4	4	6	6	6	6	6	7	Peak Found	Peak Found	High	Peak Found	Peak Found	High	High	High	High	High	High	20	33	30.2	1		0
High	P43277	Histone H1.3 OS=Mus musculus OX=10090 GN=H1-3 PE=1 SV=2	H1-3	6	1	3.489	0.0773944	0.498	28.99	x	4.94544e+06	6.38864e+06	4.37282e+06	2301101	4.34374e+06	1.28537e+07	1.53831e+07	1.34921e+07	1.818e+07	1.94972e+07	1.5207e+07	1	1	1	1	1	1	1	1	1	1	1	High	High	High	High	High	High	High	High	High	High	High	27	126	275.53	1	Met-loss+Acetyl [N-Term]	0
High	Q99K41	EMILIN-1 OS=Mus musculus OX=10090 GN=Emilin1 PE=1 SV=1	Emilin1	15	15	3.481	0.0780091	0.500622	63.82	x	1.42197e+06	639769	1.78722e+06	1.62221e+06	1.39465e+06	2.66803e+07	1.6799e+07	1.87874e+07	3.04135e+07	1.48543e+07	1.88957e+07	3	2	3	2	2	15	14	14	15	13	14	Peak Found	Peak Found	Peak Found	Peak Found	Peak Found	High	High	High	High	High	High	22	60	129	1		0
Medium	P08207	Protein S100-A10 OS=Mus musculus OX=10090 GN=S100a10 PE=1 SV=2	S100a10	1	1	3.445	0.0782475	0.500622	41.65	x	768044	964293	621420	267456	501012	1.68059e+06	1.90824e+06	1.89716e+06	3.15374e+06	2.074e+06	2.71781e+06	1	1	1	1	1	1	1	1	1	1	1	High	Peak Found	High	Peak Found	High	High	High	High	High	High	High	10	11	7.83	1		0.012
High	P07309	Transthyretin OS=Mus musculus OX=10090 GN=Ttr PE=1 SV=1	Ttr	5	5	0.392	0.0783882	0.500622	72.37	x	1.31455e+08	4.92646e+07	1.58275e+08	1.41929e+08	1.1374e+08	5.54538e+07	4.60633e+07	6.55819e+07	3.64431e+07	2.31081e+07	8.73326e+07	6	5	6	6	6	5	5	5	4	4	5	High	High	High	High	High	High	High	High	High	High	High	56	92	275.45	1		0
High	Q9Z2V4	Phosphoenolpyruvate carboxykinase, cytosolic [GTP] OS=Mus musculus OX=10090 GN=Pck1 PE=1 SV=1	Pck1	18	17	0.391	0.078311	0.500622	54.62	x	1.89897e+07	1.95884e+07	1.23608e+07	2.70922e+07	1.80992e+07	6.57577e+06	4.83816e+06	4.34573e+06	8.6774e+06	1.08544e+07	4.43947e+06	17	16	17	17	17	13	11	12	11	12	8	High	High	High	High	High	High	High	High	High	High	High	42	96	186.21	1		0
High	Q61233	Plastin-2 OS=Mus musculus OX=10090 GN=Lcp1 PE=1 SV=4	Lcp1	35	29	3.471	0.0788567	0.502693	33.13	x	7.7879e+07	6.55746e+07	6.09655e+07	81098350	8.12381e+07	2.58644e+08	2.98606e+08	2.52211e+08	3.51054e+08	2.70744e+08	2.03621e+08	29	27	28	27	28	33	33	33	33	33	33	High	High	High	High	High	High	High	High	High	High	High	72	482	985.9	1		0
High	P16331	Phenylalanine-4-hydroxylase OS=Mus musculus OX=10090 GN=Pah PE=1 SV=4	Pah	25	25	0.392	0.0790044	0.502716	44.53	x	1.46233e+08	1.46216e+08	1.04227e+08	2.15633e+08	1.03886e+08	6.01001e+07	5.04543e+07	3.27049e+07	3.77336e+07	5.02167e+07	5.17504e+07	25	24	24	27	25	23	22	21	23	23	22	High	High	High	High	High	High	High	High	High	High	High	66	234	542.64	1	Met-loss+Acetyl [N-Term]	0
High	P08505	Interleukin-6 OS=Mus musculus OX=10090 GN=Il6 PE=1 SV=1	Il6	3	3	3.492	0.0792085	0.502814	68.57	x	245222		125779		255274	3.53974e+06	1.9309e+06	1.79358e+06	2.30549e+06	1.35601e+06	1.13537e+06	2		1		1	2	2	2	2	2	2	Peak Found	Not Found	Peak Found	Not Found	Peak Found	High	Peak Found	High	High	Peak Found	Peak Found	22	7	14.11	1		0
High	P14211	Calreticulin OS=Mus musculus OX=10090 GN=Calr PE=1 SV=1	Calr	25	25	3.463	0.0794495	0.502814	46.34	x	3.34657e+08	4.04483e+08	3.07771e+08	2.90613e+08	3.14455e+08	1.42434e+09	1.29336e+09	1.06834e+09	9.46311e+08	1.22081e+09	8.80755e+08	30	30	30	30	30	35	36	36	36	35	37	High	High	High	High	High	High	High	High	High	High	High	78	605	1348.11	1		0
High	Q9WVH9	Fibulin-5 OS=Mus musculus OX=10090 GN=Fbln5 PE=1 SV=1	Fbln5	7	7	3.459	0.0797913	0.502814	56.01	x	1.23116e+06	1.34616e+06	743438	392775	542038	7.93766e+06	5.20829e+06	3.64276e+06	3.4891e+06	1.94601e+06	2.38437e+06	4	4	3	2	2	5	5	5	4	4	3	Peak Found	Peak Found	High	Peak Found	Peak Found	High	High	High	High	Peak Found	High	20	20	27.11	1		0
High	Q8BPB5	EGF-containing fibulin-like extracellular matrix protein 1 OS=Mus musculus OX=10090 GN=Efemp1 PE=1 SV=1	Efemp1	10	10	3.454	0.080206	0.502814	54.17	x			675343	322263	349866	1.17695e+07	6.16505e+06	9.37897e+06	2.73194e+06	610150	8.41141e+06			3	1	2	10	9	10	5	3	9	Not Found	Not Found	Peak Found	Peak Found	Peak Found	High	High	High	High	Peak Found	High	31	25	26.48	1		0
High	Q9Z1G3	V-type proton ATPase subunit C 1 OS=Mus musculus OX=10090 GN=Atp6v1c1 PE=1 SV=4	Atp6v1c1	10	10	3.454	0.080143	0.502814	36.34	x	2.19065e+06	2.02172e+06	1.79892e+06	1.79745e+06	1.51532e+06	9.09421e+06	9.37264e+06	8.41302e+06	9.90354e+06	6.4087e+06	6.67247e+06	7	6	7	7	5	10	10	9	9	9	9	High	Peak Found	High	Peak Found	High	High	High	High	High	High	High	32	44	66.07	1		0
High	Q923B0	Gamma-glutamylaminecyclotransferase OS=Mus musculus OX=10090 GN=Ggact PE=1 SV=1	Ggact	3	3	0.428	0.0803175	0.502814	25.78	x	1.50599e+06	935397	1.05187e+06	1.57644e+06	1.48216e+06				355077	316123	302473	2	2	2	2	2				1	1	1	High	High	High	Peak Found	High	Not Found	Not Found	Not Found	Peak Found	Peak Found	Peak Found	28	6	7.33	1	Met-loss+Acetyl [N-Term]	0
High	Q91X44	Glucokinase regulatory protein OS=Mus musculus OX=10090 GN=Gckr PE=1 SV=3	Gckr	10	10	0.394	0.0799219	0.502814	55.74	x	1.22434e+07	1.10398e+07	5.3837e+06	1.1075e+07	7.28001e+06	3.05886e+06	1.74632e+06	3.58581e+06	874798	5.44426e+06	5.4174e+06	9	9	7	9	8	8	5	4	4	5	7	High	High	High	High	High	High	High	High	Peak Found	High	High	28	38	63.13	1		0
High	Q8CAY6	Acetyl-CoA acetyltransferase, cytosolic OS=Mus musculus OX=10090 GN=Acat2 PE=1 SV=2	Acat2	12	12	0.394	0.0801146	0.502814	45.93	x	2.39789e+08	1.61363e+08	1.49369e+08	2.81168e+08	1.90923e+08	8.43271e+07	8.39621e+07	6.42725e+07	6.32561e+07	6.74933e+07	1.07698e+08	17	15	15	15	16	13	11	12	12	11	13	High	High	High	High	High	High	High	High	High	High	High	63	189	487.86	1		0
High	Q920E5	Farnesyl pyrophosphate synthase OS=Mus musculus OX=10090 GN=Fdps PE=1 SV=1	Fdps	15	15	0.393	0.0796704	0.502814	43.84	x	1.0761e+08	8.57411e+07	1.0179e+08	1.41524e+08	9.80198e+07	2.96382e+07	4.58052e+07	3.94625e+07	3.01315e+07	3.7686e+07	4.77166e+07	16	16	16	15	17	13	16	16	14	13	14	High	High	High	High	High	High	High	High	High	High	High	54	138	284.94	1		0
High	Q8BG07	5'-3' exonuclease PLD4 OS=Mus musculus OX=10090 GN=Pld4 PE=1 SV=1	Pld4	7	7	3.447	0.0807727	0.504377	44.3	x		1.33914e+06	1.78296e+06	852959	941713	6.18636e+06	8.44274e+06	7.35122e+06	1.04418e+07	1.01941e+07	6.0534e+06		2	3	2	2	5	6	6	6	6	5	High	High	Peak Found	Peak Found	Peak Found	High	High	High	High	High	High	23	33	56.67	1		0
High	Q9DCG6	Phenazine biosynthesis-like domain-containing protein 1 OS=Mus musculus OX=10090 GN=Pbld1 PE=1 SV=2	Pbld1	17	10	0.395	0.0810012	0.504377	44.72	x	7.04568e+07	4.58779e+07	3.26219e+07	5.92866e+07	4.64718e+07	2.0428e+07	1.91227e+07	1.26922e+07	1.70296e+07	2.03663e+07	2.20673e+07	10	10	10	10	10	10	9	9	9	9	10	High	High	High	High	High	High	High	High	High	High	High	77	163	325.95	1		0
High	P55065	Phospholipid transfer protein OS=Mus musculus OX=10090 GN=Pltp PE=1 SV=1	Pltp	13	13	3.438	0.0815115	0.505748	71.88	x	9.04126e+06	4.69162e+06	7.29905e+06	7.39437e+06	3.30144e+06	2.90961e+07	3.03507e+07	3.28804e+07	2.46772e+07	1.47484e+07	2.52064e+07	12	10	12	12	9	15	15	15	14	15	14	High	High	High	High	High	High	High	High	High	High	High	37	84	171.19	1		0
High	Q283N4	2-oxo-4-hydroxy-4-carboxy-5-ureidoimidazoline decarboxylase OS=Mus musculus OX=10090 GN=Urad PE=1 SV=1	Urad	6	6	0.396	0.0815077	0.505748	93.32	x	6.13727e+06	5.55961e+06	4.36444e+06	5.27372e+06	4.773e+06	1.05865e+06	1.98473e+06	1.71582e+06	1.73186e+06	2.99647e+06	1.43058e+06	5	5	5	4	5	1	3	4	1	4	2	High	High	High	High	High	Peak Found	Peak Found	Peak Found	Peak Found	Peak Found	Peak Found	42	18	25.77	1		0
High	Q9Z2G9	Oxidoreductase HTATIP2 OS=Mus musculus OX=10090 GN=Htatip2 PE=1 SV=3	Htatip2	4	4	3.398	0.0827167	0.512315	48.73	x	160097			133290	188980	883845	1.48498e+06	2.03257e+06	2.07011e+06	1.75085e+06	1.13558e+06	1			1	1	2	4	4	4	4	3	Peak Found	Not Found	Not Found	Peak Found	High	High	High	High	High	High	Peak Found	22	7	1.68	1		0
High	Q6NS82	Reticulophagy regulator 2 OS=Mus musculus OX=10090 GN=Retreg2 PE=1 SV=2	Retreg2	3	3	0.42	0.083681	0.517368	68.08	x	1.73346e+06	2.21747e+06	1.43366e+06	1.32169e+06	1.64893e+06	604535	849824	726644	692667	1.40038e+06	503796	2	2	2	1	2	2	2	2	2	2	2	High	High	High	Peak Found	High	Peak Found	High	Peak Found	Peak Found	Peak Found	Peak Found	12	10	12.91	1		0
High	Q9JK53	Prolargin OS=Mus musculus OX=10090 GN=Prelp PE=1 SV=2	Prelp	11	11	3.406	0.0841824	0.51844	32.56	x	375673	508682	428795	709923	726455	5.05901e+06	2.65669e+06	5.53122e+06	4.73823e+06	428190	3.88718e+06	2	2	3	4	2	8	5	7	6	1	6	Peak Found	Peak Found	High	High	Peak Found	High	High	High	High	Peak Found	High	31	24	29	1		0
High	Q05793	Basement membrane-specific heparan sulfate proteoglycan core protein OS=Mus musculus OX=10090 GN=Hspg2 PE=1 SV=1	Hspg2	56	56	3.403	0.0843802	0.51844	75.36	x	1.14568e+07	7.41653e+06	9.09382e+06	5.91587e+06	9.0427e+06	8.34387e+07	5.57571e+07	5.59746e+07	7.88157e+07	5.26747e+07	5.59943e+07	21	18	14	10	11	57	53	53	54	49	51	High	High	High	High	Peak Found	High	High	High	High	High	High	22	225	282.83	1		0
High	Q9D0Q7	39S ribosomal protein L45, mitochondrial OS=Mus musculus OX=10090 GN=Mrpl45 PE=1 SV=1	Mrpl45	2	2	3.189	0.0845399	0.51844	55.7	x	113744	318137			154644	515436	482604	386510	840021	804024	370692	1	1			1	1	1	1	2	2	1	Peak Found	Peak Found	Not Found	Not Found	Peak Found	High	High	Peak Found	High	High	Peak Found	8	4	2.54	1		0
High	Q8BQ47	Protein canopy homolog 4 OS=Mus musculus OX=10090 GN=Cnpy4 PE=1 SV=1	Cnpy4	3	3	3.352	0.085428	0.519488	38.22	x	289460	177727	487310		681755	2.28445e+06	1.78874e+06	2.44828e+06	2.03869e+06	1.83647e+06	2.54467e+06	1	1	2		2	3	3	3	3	3	3	Peak Found	Peak Found	Peak Found	Not Found	Peak Found	High	High	High	High	High	High	14	10	13.96	1		0
Medium	Q8CH40	Nucleoside diphosphate-linked moiety X motif 6 OS=Mus musculus OX=10090 GN=Nudt6 PE=1 SV=1	Nudt6	1	1	3.24	0.0855115	0.519488	48.58	x	375061	165861	275737	209724	153642	772670	704843	767254	842261	479853	797485	1	1	1	1	1	1	1	1	1	1	1	Peak Found	Peak Found	Peak Found	Peak Found	Peak Found	Peak Found	Peak Found	High	High	Peak Found	Peak Found	2	2	1.81	1		0.049
High	Q02357	Ankyrin-1 OS=Mus musculus OX=10090 GN=Ank1 PE=1 SV=2	Ank1	2	2	0.422	0.0855136	0.519488	69.53	x	1.51562e+06	1.44323e+06	896187	3.32247e+06	906098	766439	741565	939552		956199	357820	2	1	1	2	1	2	2	2		1	1	Peak Found	Peak Found	Peak Found	Peak Found	Peak Found	Peak Found	Peak Found	High	Not Found	Peak Found	Peak Found	2	2	4.64	1		0
High	P09813	Apolipoprotein A-II OS=Mus musculus OX=10090 GN=Apoa2 PE=1 SV=2	Apoa2	3	3	0.401	0.0852325	0.519488	53.74	x	3.45583e+07	1.7141e+07	5.20288e+07	3.46726e+07	4.13883e+07	1.62135e+07	1.03905e+07	1.79829e+07	8.2888e+06	4.79653e+06	1.4751e+07	4	3	4	4	4	2	2	2	2	2	3	High	High	High	High	High	High	High	High	High	High	High	41	44	86.36	1		0
High	Q91VF2	Histamine N-methyltransferase OS=Mus musculus OX=10090 GN=Hnmt PE=1 SV=1	Hnmt	7	7	0.402	0.0858366	0.520543	42.11	x	7.5574e+06	2.78144e+06	3.31881e+06	6.47451e+06	4.19792e+06	1.42783e+06	1.43421e+06	1.08972e+06	1.27643e+06	1.41832e+06	1.12592e+06	6	5	6	6	6	5	5	3	3	3	4	High	Peak Found	High	High	High	Peak Found	Peak Found	Peak Found	Peak Found	Peak Found	Peak Found	37	18	32.92	1		0
High	O08807	Peroxiredoxin-4 OS=Mus musculus OX=10090 GN=Prdx4 PE=1 SV=1	Prdx4	9	7	3.364	0.0878494	0.529984	38.38	x	2.57632e+06	6.21933e+06	2.09882e+06	3.52237e+06	2.38843e+06	1.82709e+07	2.02078e+07	2.0338e+07	1.67055e+07	2.05066e+07	1.90815e+07	2	4	3	5	4	6	7	7	6	6	6	High	High	High	High	High	High	High	High	High	High	High	40	163	286.15	1		0
High	Q8JZN5	Complex I assembly factor ACAD9, mitochondrial OS=Mus musculus OX=10090 GN=Acad9 PE=1 SV=2	Acad9	18	18	3.361	0.0880997	0.530576	48.78	x	2.39881e+06	7.86776e+06	6.08866e+06	3.67438e+06	4.59432e+06	1.69862e+07	2.5705e+07	1.76753e+07	2.51583e+07	2.68948e+07	1.4689e+07	7	11	11	6	8	15	17	16	17	16	16	High	High	High	High	High	High	High	High	High	High	High	38	76	136.4	1		0
High	P33267	Cytochrome P450 2F2 OS=Mus musculus OX=10090 GN=Cyp2f2 PE=1 SV=1	Cyp2f2	16	15	0.405	0.0883113	0.530933	60.44	x	1.80269e+07	2.23504e+07	1.44851e+07	2.69371e+07	8.86532e+06	5.48489e+06	4.90203e+06	5.95159e+06	4.34324e+06	1.77184e+07	5.12469e+06	13	14	12	14	11	9	9	9	7	13	9	High	High	High	High	High	High	Peak Found	Peak Found	Peak Found	High	High	38	63	111.13	1		0
High	P61458	Pterin-4-alpha-carbinolamine dehydratase OS=Mus musculus OX=10090 GN=Pcbd1 PE=1 SV=2	Pcbd1	7	7	0.406	0.0890546	0.534481	55.61	x	1.28901e+08	1.10097e+08	8.41458e+07	1.43431e+08	9.72687e+07	4.19272e+07	4.01361e+07	3.09235e+07	3.47515e+07	3.98886e+07	4.84702e+07	9	9	9	9	9	9	9	9	8	9	9	High	High	High	High	High	High	High	High	High	High	High	73	108	212.8	1		0
High	Q8JZV9	3-hydroxybutyrate dehydrogenase type 2 OS=Mus musculus OX=10090 GN=Bdh2 PE=1 SV=1	Bdh2	3	3	0.446	0.0896457	0.537104	39.05	x	1.43566e+06	1.14889e+06	1.09195e+06	1.04933e+06	1.34841e+06		465630			748687	375076	2	2	2	2	2		2			2	2	High	High	High	High	High	Not Found	Peak Found	Not Found	Not Found	High	Peak Found	16	8	17.62	1		0
High	Q497I4	Keratin, type I cuticular Ha5 OS=Mus musculus OX=10090 GN=Krt35 PE=1 SV=1	Krt35	4	2	0.475	0.0900338	0.537329	16.86	x	414646		444200	1.12334e+07	327231				182572		210747	1		1	2	1				1		1	Peak Found	Not Found	Peak Found	High	Peak Found	Not Found	Not Found	Not Found	Peak Found	Not Found	Peak Found	8	44	78.05	1		0
High	Q9CQH7	Transcription factor BTF3 homolog 4 OS=Mus musculus OX=10090 GN=Btf3l4 PE=1 SV=1	Btf3l4	3	3	0.408	0.0902996	0.537329	46.49	x	9.09993e+06	1.09406e+07	9.03612e+06	1.03367e+07	1.1759e+07	3.6784e+06	4.8636e+06	2.11735e+06	3.12253e+06	4.21986e+06	3.82594e+06	3	3	3	3	3	3	3	2	3	2	3	High	High	High	High	High	High	High	High	High	High	High	34	30	83.4	1		0
High	Q3TMH2	Secernin-3 OS=Mus musculus OX=10090 GN=Scrn3 PE=1 SV=1	Scrn3	11	11	0.408	0.0899149	0.537329	40.53	x	1.30786e+07	9.22651e+06	9.73426e+06	1.1231e+07	1.01148e+07	5.55527e+06	4.80388e+06	5.77503e+06	4.36707e+06	5.22129e+06	5.80312e+06	11	10	11	8	10	9	10	9	9	9	9	High	High	High	High	High	High	High	High	High	High	High	34	46	100.14	1		0
High	P17710	Hexokinase-1 OS=Mus musculus OX=10090 GN=Hk1 PE=1 SV=3	Hk1	14	13	3.326	0.0913109	0.540448	49.16	x	1.86732e+06	2.77917e+06	2.13594e+06	2.3493e+06	2.15512e+06	8.23827e+06	8.71047e+06	8.77744e+06	9.83118e+06	1.0427e+07	8.14802e+06	7	6	7	6	10	13	13	13	12	13	12	High	Peak Found	Peak Found	Peak Found	Peak Found	High	High	High	High	High	High	16	45	48.32	1		0
High	O08553	Dihydropyrimidinase-related protein 2 OS=Mus musculus OX=10090 GN=Dpysl2 PE=1 SV=2	Dpysl2	18	15	3.32	0.0918488	0.540448	45.02	x	5.46899e+06	5.23979e+06	3.19261e+06	1.79813e+06	4.53527e+06	1.53661e+07	1.91726e+07	1.33738e+07	2.7383e+07	2.09576e+07	1.72524e+07	11	10	9	5	9	14	15	13	15	15	13	High	High	High	Peak Found	High	High	High	High	High	High	High	45	84	149.29	1		0
High	P97797	Tyrosine-protein phosphatase non-receptor type substrate 1 OS=Mus musculus OX=10090 GN=Sirpa PE=1 SV=2	Sirpa	6	6	3.313	0.0925264	0.540448	90.16	x	2.03576e+06	3.60314e+06	3.94453e+06		396772	1.07359e+07	7.78569e+06	8.97939e+06	6.8431e+06	9.12234e+06	5.55848e+06	4	2	4		1	6	5	5	4	5	4	Peak Found	Peak Found	Peak Found	Not Found	Peak Found	High	High	High	High	High	High	14	24	51.45	1		0
High	P54923	[Protein ADP-ribosylarginine] hydrolase OS=Mus musculus OX=10090 GN=Adprh PE=1 SV=1	Adprh	4	4	3.238	0.0914285	0.540448	27.72	x	198067		125481	183737	152212	1.40757e+06	1.44877e+06	1.20086e+06	1.62226e+06	1.20011e+06	959798	1		1	1	1	3	3	3	3	3	2	Peak Found	Not Found	Peak Found	Peak Found	Peak Found	High	High	High	High	Peak Found	High	18	9	6.39	1		0
High	Q99K70	Ras-related GTP-binding protein C OS=Mus musculus OX=10090 GN=Rragc PE=1 SV=1	Rragc	2	2	3.128	0.0925286	0.540448	14.01	x		124578				626314	635282	558652	737600	599657	398842		1				2	2	2	2	2	2	Not Found	Peak Found	Not Found	Not Found	Not Found	High	High	High	High	High	Peak Found	5	8	1.65	1		0.001
High	Q8K385	Ferric-chelate reductase 1 OS=Mus musculus OX=10090 GN=FRRS1 PE=1 SV=1	FRRS1	1	1	0.477	0.0918622	0.540448	9.8	x	258154	571976	357968	362947	386930				173173			1	1	1	1	1				1			High	High	High	Peak Found	High	Not Found	Not Found	Not Found	Peak Found	Not Found	Not Found	2	6	13.11	1		0
High	P55264	Adenosine kinase OS=Mus musculus OX=10090 GN=Adk PE=1 SV=2	Adk	16	16	0.411	0.0923703	0.540448	63.21	x	2.01858e+08	1.42421e+08	9.0686e+07	1.99956e+08	1.32455e+08	5.64988e+07	5.86067e+07	4.80103e+07	5.75347e+07	6.16286e+07	7.45324e+07	19	19	18	18	19	18	19	19	18	19	19	High	High	High	High	High	High	High	High	High	High	High	61	193	371.82	1	Met-loss+Acetyl [N-Term]	0
High	Q9QXD6	Fructose-1,6-bisphosphatase 1 OS=Mus musculus OX=10090 GN=Fbp1 PE=1 SV=3	Fbp1	22	22	0.409	0.0912671	0.540448	50.76	x	1.45651e+09	1.25956e+09	8.69857e+08	1.35555e+09	8.87214e+08	5.03755e+08	4.27238e+08	2.84331e+08	4.27253e+08	4.92036e+08	4.19924e+08	40	40	40	41	42	40	40	34	38	39	39	High	High	High	High	High	High	High	High	High	High	High	74	770	2006.65	1	Met-loss+Acetyl [N-Term]	0
High	P28862	Stromelysin-1 OS=Mus musculus OX=10090 GN=Mmp3 PE=2 SV=2	Mmp3	2	2	3.129	0.0929369	0.541925	55.97	x	93635.8		133181			1.22705e+06	290537	283066	626855	258455	464451	1		1			2	1	1	2	2	1	Peak Found	Not Found	Peak Found	Not Found	Not Found	High	Peak Found	High	Peak Found	Peak Found	High	4	4	1.94	1		0.001
High	Q9R0Q6	Actin-related protein 2/3 complex subunit 1A OS=Mus musculus OX=10090 GN=Arpc1a PE=1 SV=1	Arpc1a	13	12	0.412	0.0934674	0.543365	59.36	x	3.36722e+07	4.5303e+07	2.32329e+07	2.83515e+07	2.79155e+07	1.6248e+07	2.11819e+07	1.4345e+07	1.8904e+07	2.79519e+07	1.71978e+07	13	13	13	13	13	10	12	12	9	10	10	High	High	High	High	High	High	High	High	High	High	High	46	78	149.09	1	Met-loss+Acetyl [N-Term]	0
High	P45376	Aldo-keto reductase family 1 member B1 OS=Mus musculus OX=10090 GN=Akr1b1 PE=1 SV=3	Akr1b1	11	11	3.296	0.0940618	0.545746	39.96	x	7.02395e+06	4.08058e+06	5.89468e+06	7.06871e+06	9.65966e+06	2.16466e+07	2.78596e+07	2.18236e+07	3.29809e+07	3.16072e+07	2.02181e+07	9	7	9	9	10	11	12	11	10	12	9	High	Peak Found	High	High	High	High	High	High	High	High	High	41	71	109.75	1	Met-loss+Acetyl [N-Term]	0
High	Q04998	Inhibin beta A chain OS=Mus musculus OX=10090 GN=Inhba PE=1 SV=1	Inhba	11	11	3.293	0.0944026	0.546813	79.76	x	3.89144e+06	4.78831e+06	4.75258e+06	3.76124e+06	5.79025e+06	1.64239e+07	1.34961e+07	1.34308e+07	1.64229e+07	1.11554e+07	1.30318e+07	6	4	5	5	8	11	11	10	11	11	11	High	Peak Found	Peak Found	Peak Found	Peak Found	High	High	High	High	High	High	33	43	47.97	1		0
High	Q9D711	Pirin OS=Mus musculus OX=10090 GN=Pir PE=1 SV=1	Pir	4	4	0.414	0.0946461	0.547315	89.8	x	3.22816e+06	4.98163e+06	3.28841e+06	1.57069e+06	3.63909e+06	948623	585361	1.27217e+06	817324	822160	1.09246e+06	3	3	3	2	3	3	2	3	3	3	3	High	Peak Found	High	High	High	High	Peak Found	Peak Found	High	Peak Found	Peak Found	18	8	7.43	1		0
High	Q60805	Tyrosine-protein kinase Mer OS=Mus musculus OX=10090 GN=Mertk PE=1 SV=1	Mertk	1	1	3.151	0.09482	0.547413	53.24	x	374521	181258				794816	923878	988186	682039	694923	703489	1	1				1	1	1	1	1	1	Peak Found	Peak Found	Not Found	Not Found	Not Found	High	Peak Found	High	High	Peak Found	High	2	4	8.34	1		0
High	Q3U7R1	Extended synaptotagmin-1 OS=Mus musculus OX=10090 GN=Esyt1 PE=1 SV=2	Esyt1	8	8	3.284	0.0952596	0.549042	47.21	x	836199	1.90796e+06	1.33299e+06	481783	696597	6.42401e+06	6.67053e+06	5.81552e+06	7.64984e+06	4.21834e+06	3.80649e+06	3	4	4	3	2	6	6	6	6	5	5	Peak Found	High	Peak Found	High	Peak Found	High	High	High	High	High	High	11	26	37.71	1		0
High	Q8VEA4	Mitochondrial intermembrane space import and assembly protein 40 OS=Mus musculus OX=10090 GN=Chchd4 PE=1 SV=1	Chchd4	3	3	0.415	0.0958811	0.550803	55.4	x	2.46216e+06	2.18753e+06	3.1204e+06	3.88462e+06	3.49625e+06	529345	533545	2.49913e+06	1.8688e+06	845127	1.32498e+06	3	3	3	3	3	2	2	3	3	2	3	High	High	High	High	High	Peak Found	Peak Found	High	High	High	High	37	17	18.94	1		0
High	P18340	C-X-C motif chemokine 9 OS=Mus musculus OX=10090 GN=Cxcl9 PE=2 SV=2	Cxcl9	4	4	0.415	0.0957808	0.550803	60.81	x	1.00063e+07	8.29393e+06	6.26376e+06	1.95136e+06	5.72751e+06	2.53846e+06	2.83502e+06	2.16077e+06	2.95816e+06	2.63987e+06	3.02581e+06	4	4	3	3	4	4	4	4	4	4	4	High	High	High	High	High	High	High	High	High	Peak Found	High	33	20	20.12	1		0
High	O35490	Betaine--homocysteine S-methyltransferase 1 OS=Mus musculus OX=10090 GN=Bhmt PE=1 SV=1	Bhmt	21	21	0.416	0.0963346	0.552498	55.85	x	2.34739e+09	2.83642e+09	1.3679e+09	1.63164e+09	1.54441e+09	6.28078e+08	7.90776e+08	5.39455e+08	7.42745e+08	7.9889e+08	1.06456e+09	37	34	36	36	36	36	36	35	34	36	34	High	High	High	High	High	High	High	High	High	High	High	74	833	2056.35	1		0
High	O55234	Proteasome subunit beta type-5 OS=Mus musculus OX=10090 GN=Psmb5 PE=1 SV=3	Psmb5	12	12	0.416	0.0965144	0.55262	38.66	x	5.17474e+07	4.40071e+07	2.95804e+07	50574622	4.36578e+07	1.76244e+07	1.82333e+07	1.65808e+07	1.11029e+07	1.27795e+07	1.83304e+07	11	11	10	11	11	10	8	8	8	8	9	High	High	High	High	High	High	High	High	High	High	High	52	92	188.53	1		0
High	P31001	Desmin OS=Mus musculus OX=10090 GN=Des PE=1 SV=3	Des	20	17	3.262	0.0974401	0.555185	55.18	x	2.50933e+07	2.7734e+07	2.35588e+07	25385373	2.00906e+07	4.17392e+07	3.88669e+07	4.80216e+07	5.06095e+07	3.83466e+07	4.29476e+07	12	12	13	12	12	15	16	17	17	16	15	High	High	High	High	High	High	High	High	High	High	High	47	170	309.08	1		0
High	D0QMC3	Myeloid cell nuclear differentiation antigen-like protein OS=Mus musculus OX=10090 GN=Mndal PE=1 SV=1	Mndal	2	1	0.483	0.0974008	0.555185	53.19	x	891336	296696	314634	569005	238096		231790	228502	143488		151710	1	1	1	1	1		1	1	1		1	Peak Found	Peak Found	Peak Found	Peak Found	Peak Found	Not Found	Peak Found	High	Peak Found	Not Found	Peak Found	4	2	1.92	1		0
High	P17897	Lysozyme C-1 OS=Mus musculus OX=10090 GN=Lyz1 PE=1 SV=1	Lyz1	4	3	0.417	0.0973308	0.555185	12.16	x		2.37782e+06				2.18448e+06	3.33243e+06	2.74362e+07	1.32406e+06	273464	888512		1				2	3	3	2	1	1	Not Found	Peak Found	Not Found	Not Found	Not Found	High	Peak Found	High	High	Peak Found	High	31	21	19.73	1		0
High	P06869	Urokinase-type plasminogen activator OS=Mus musculus OX=10090 GN=Plau PE=1 SV=1	Plau	2	2	3.079	0.0989936	0.561286	29.69	x	121563	182612				448466	510289	480326	545935	385602	394112	1	1				1	1	1	1	1	1	Peak Found	Peak Found	Not Found	Not Found	Not Found	High	Peak Found	High	High	Peak Found	High	7	4	4.31	1		0
High	Q8CC86	Nicotinate phosphoribosyltransferase OS=Mus musculus OX=10090 GN=Naprt PE=1 SV=1	Naprt	17	17	0.419	0.0989314	0.561286	57.23	x	2.94357e+07	1.56415e+07	1.06392e+07	2.46996e+07	1.52837e+07	9.40124e+06	8.84767e+06	4.99646e+06	6.72077e+06	8.07757e+06	7.67451e+06	16	13	15	16	16	12	12	9	8	10	9	High	High	High	High	High	High	High	High	High	High	High	49	79	165.43	1		0
High	Q91X91	Nicotinate-nucleotide pyrophosphorylase [carboxylating] OS=Mus musculus OX=10090 GN=Qprt PE=1 SV=1	Qprt	11	11	0.419	0.0989585	0.561286	42.23	x	1.62874e+08	1.31422e+08	1.14703e+08	1.43526e+08	1.30049e+08	6.86771e+07	5.88077e+07	3.9339e+07	4.77727e+07	4.47797e+07	7.14003e+07	14	14	13	13	12	14	13	10	13	12	13	High	High	High	High	High	High	High	High	High	High	High	47	170	350.14	1		0
High	Q9EQH2	Endoplasmic reticulum aminopeptidase 1 OS=Mus musculus OX=10090 GN=Erap1 PE=1 SV=2	Erap1	30	30	3.24	0.0996893	0.562527	31.72	x	1.85577e+07	1.83139e+07	1.33044e+07	1.46807e+07	1.32723e+07	5.70645e+07	5.907e+07	5.3853e+07	4.77952e+07	5.55793e+07	5.04012e+07	28	27	25	27	26	28	29	29	29	29	29	High	High	High	High	High	High	High	High	High	High	High	37	205	316.25	1		0
High	P57759	Endoplasmic reticulum resident protein 29 OS=Mus musculus OX=10090 GN=Erp29 PE=1 SV=2	Erp29	11	11	3.239	0.0997571	0.562527	40.65	x	1.54626e+07	1.84729e+07	1.16299e+07	8.81055e+06	1.21591e+07	5.38006e+07	4.96403e+07	4.45783e+07	5.28167e+07	4.39084e+07	4.24527e+07	10	10	8	9	9	12	12	12	12	12	12	High	High	High	High	High	High	High	High	High	High	High	55	109	211.56	1		0
High	P51880	Fatty acid-binding protein, brain OS=Mus musculus OX=10090 GN=Fabp7 PE=1 SV=2	Fabp7	5	5	3.221	0.100385	0.562527	46.72	x	408740	359623	542957	359865	705970	1.24637e+06	1.66545e+06	2.57716e+06	1.33462e+07	1.92588e+06	3.17259e+06	1	1	1	1	1	2	3	3	4	2	3	Peak Found	Peak Found	Peak Found	Peak Found	Peak Found	High	High	High	High	High	High	55	15	18.65	1		0
High	P82343	N-acylglucosamine 2-epimerase OS=Mus musculus OX=10090 GN=Renbp PE=1 SV=3	Renbp	3	3	3.15	0.100475	0.562527	51.05	x	581316	1.65158e+06	63654.8	77579.4	115684	769388	2.22611e+06	257797	1.27858e+06	2.28441e+06	1.03455e+06	2	1	1	1	1	2	3	1	2	3	2	Peak Found	Peak Found	Peak Found	Peak Found	Peak Found	High	High	High	High	High	High	10	10	15.76	1	Met-loss+Acetyl [N-Term]	0
High	Q9JHU9	Inositol-3-phosphate synthase 1 OS=Mus musculus OX=10090 GN=Isyna1 PE=1 SV=1	Isyna1	2	2	3.117	0.100007	0.562527	30.13	x				145870		666599	894547	649810	1.42946e+06	1.08019e+06	723674				1		2	2	2	2	2	2	Not Found	Not Found	Not Found	Peak Found	Not Found	High	High	High	High	High	High	4	7	16.68	1		0
High	Q9DA97	Septin-14 OS=Mus musculus OX=10090 GN=Sept14 PE=1 SV=3	Septin14	2	1	0.44	0.0998512	0.562527	27.75	x	1.52594e+06	1.76092e+06	1.56884e+06	2.08224e+06	1.89119e+06	592347	1.26846e+06	818666	671911	623562	1.22687e+06	1	2	2	2	2	1	2	1	1	1	2	High	Peak Found	Peak Found	Peak Found	Peak Found	High	Peak Found	Peak Found	Peak Found	Peak Found	High	4	24	13.22	1		0
High	Q9D819	Inorganic pyrophosphatase OS=Mus musculus OX=10090 GN=Ppa1 PE=1 SV=1	Ppa1	12	12	0.421	0.100079	0.562527	47.38	x	1.44482e+08	8.45083e+07	9.59836e+07	1.25352e+08	1.19341e+08	5.08008e+07	4.80558e+07	3.26783e+07	4.81294e+07	5.94527e+07	5.42356e+07	13	12	13	12	13	13	13	13	13	13	13	High	High	High	High	High	High	High	High	High	High	High	63	155	387.17	1		0
High	Q9QXZ6	Solute carrier organic anion transporter family member 1A1 OS=Mus musculus OX=10090 GN=Slco1a1 PE=1 SV=1	Slco1a1	6	6	0.423	0.100731	0.562899	55.93	x	3.45092e+06	4.95423e+06	1.70847e+06	2.99854e+06	956194	288750	258658		132219	541218		5	5	5	5	4	2	1		1	3		High	High	High	High	High	Peak Found	Peak Found	Not Found	Peak Found	Peak Found	Not Found	10	17	20.02	1		0
High	P70349	Histidine triad nucleotide-binding protein 1 OS=Mus musculus OX=10090 GN=Hint1 PE=1 SV=3	Hint1	6	6	0.422	0.101236	0.563016	61.4	x	2.64582e+07	1.04435e+07	1.93847e+07	28460374	2.13743e+07	3.37463e+06	5.85599e+06	8.93473e+06	9.95735e+06	9.27325e+06	1.00815e+07	6	5	6	5	5	2	4	5	4	5	5	High	High	High	High	High	High	High	High	High	High	High	77	37	61	1		0
High	Q8CG19	Latent-transforming growth factor beta-binding protein 1 OS=Mus musculus OX=10090 GN=Ltbp1 PE=1 SV=2	Ltbp1	1	1	3.049	0.101439	0.563247	14.55	x				134153		449881	288937	448341	438315	241162	381595				1		1	1	1	1	1	1	Not Found	Not Found	Not Found	Peak Found	Not Found	High	Peak Found	High	Peak Found	Peak Found	High	1	3	1.64	1		0.009
High	Q00915	Retinol-binding protein 1 OS=Mus musculus OX=10090 GN=Rbp1 PE=1 SV=2	Rbp1	6	6	3.21	0.102733	0.567719	39.74	x	559847		333289	583657		3.60183e+06	4.18643e+06	4.72167e+06	1.23717e+07	7.85087e+06	7.45159e+06	2		1	2		5	6	6	6	6	6	Peak Found	Not Found	Peak Found	Peak Found	Not Found	High	High	High	High	High	High	47	24	25.63	1		0
High	Q9JIL4	Na(+)/H(+) exchange regulatory cofactor NHE-RF3 OS=Mus musculus OX=10090 GN=Pdzk1 PE=1 SV=1	Pdzk1	25	25	0.424	0.103073	0.568698	47.54	x	7.84297e+07	1.02111e+08	6.40848e+07	6.02209e+07	7.32203e+07	6.12212e+07	6.92357e+07	4.56383e+07	4.15901e+07	6.68404e+07	4.94199e+07	27	29	27	28	28	24	25	23	20	23	25	High	High	High	High	High	High	High	High	High	High	High	61	164	332.7	1		0
High	Q8CF66	Ragulator complex protein LAMTOR4 OS=Mus musculus OX=10090 GN=Lamtor4 PE=1 SV=2	Lamtor4	1	1	3.193	0.104555	0.575963	31.18	x	2.72022e+06	2.59031e+06	3.85254e+06	3.34971e+06	4.73876e+06	9.51165e+06	1.18461e+07	1.05687e+07	1.37489e+07	1.04581e+07	8.792e+06	1	1	1	1	1	1	1	1	1	1	1	Peak Found	Peak Found	High	Peak Found	Peak Found	Peak Found	Peak Found	High	Peak Found	Peak Found	Peak Found	11	2	2.03	1	Met-loss+Acetyl [N-Term]	0.007
High	P30412	Peptidyl-prolyl cis-trans isomerase C OS=Mus musculus OX=10090 GN=Ppic PE=1 SV=1	Ppic	5	5	3.187	0.105279	0.578832	30.65	x	1.16981e+06	988061	280920	818145	718282	6.11229e+06	4.44998e+06	5.54438e+06	5.43447e+06	3.17528e+06	4.77577e+06	3	2	1	2	2	4	4	5	4	3	4	High	High	Peak Found	High	Peak Found	High	High	High	High	High	High	42	22	31.03	1		0
High	Q9WVD5	Mitochondrial ornithine transporter 1 OS=Mus musculus OX=10090 GN=Slc25a15 PE=1 SV=1	Slc25a15	6	6	0.482	0.105877	0.579581	88.32	x	893361	1.4656e+06	478928	1.71472e+06	174468	123338			126264	1.51114e+06	302582	2	3	2	3	1	1			1	3	2	High	Peak Found	High	High	Peak Found	Peak Found	Not Found	Not Found	Peak Found	High	Peak Found	29	10	5.64	1		0
High	P51569	Alpha-galactosidase A OS=Mus musculus OX=10090 GN=Gla PE=1 SV=1	Gla	4	4	3.176	0.106435	0.579903	25.59	x		367625				3.65575e+06	3.83003e+06	2.98562e+06	4.85658e+06	1.88089e+06	2.70314e+06		1				4	4	4	4	3	4	Not Found	Peak Found	Not Found	Not Found	Not Found	High	High	High	High	High	High	13	18	35.4	1		0
High	P19001	Keratin, type I cytoskeletal 19 OS=Mus musculus OX=10090 GN=Krt19 PE=1 SV=1	Krt19	21	14	3.176	0.106404	0.579903	92.35	x	2.5324e+06	4.39992e+06	1.23e+06	412133	601924	2.60518e+07	6.91324e+06	1.51603e+07	1.19915e+07	8.35607e+06	9.04336e+06	4	2	5	2	3	13	10	13	13	10	12	Peak Found	High	High	Peak Found	Peak Found	High	High	High	High	High	High	61	191	311.95	1		0
High	P10107	Annexin A1 OS=Mus musculus OX=10090 GN=Anxa1 PE=1 SV=2	Anxa1	11	11	3.173	0.106813	0.581054	111.88	x	3.17339e+06	3.95395e+06	2.68687e+06	4.12251e+06	2.87291e+06	1.63373e+07	1.84723e+07	1.70517e+07	1.65122e+07	1.05073e+07	1.0485e+07	1	4	1	3	3	9	10	11	10	8	9	Peak Found	Peak Found	Peak Found	Peak Found	Peak Found	High	High	High	High	High	High	42	32	73.92	1		0
High	P20029	Endoplasmic reticulum chaperone BiP OS=Mus musculus OX=10090 GN=Hspa5 PE=1 SV=3	Hspa5	35	33	3.17	0.107089	0.581405	54.39	x	5.19907e+08	1.00487e+09	4.79429e+08	4.44952e+08	5.23982e+08	1.50106e+09	1.41232e+09	1.10442e+09	1.18651e+09	1.23687e+09	1.05489e+09	43	43	42	39	45	46	46	46	44	46	45	High	High	High	High	High	High	High	High	High	High	High	64	907	2219.57	1		0
High	A2AKK5	Acyl-coenzyme A amino acid N-acyltransferase 1 OS=Mus musculus OX=10090 GN=Acnat1 PE=1 SV=1	Acnat1	7	7	3.157	0.10859	0.58498	36.13	x	1.15702e+06		638467	977011	867641	6.17102e+06	4.76294e+06	4.25054e+06	7.38369e+06	6.29285e+06	5.67597e+06	3		3	3	3	7	6	6	7	7	7	High	Not Found	Peak Found	Peak Found	Peak Found	High	High	High	High	High	High	23	24	41.26	1		0
High	Q8R1I1	Cytochrome b-c1 complex subunit 9 OS=Mus musculus OX=10090 GN=Uqcr10 PE=1 SV=1	Uqcr10	2	2	0.45	0.108564	0.58498	85.9	x	1.88794e+06	2.15962e+06	1.40038e+06	2.44421e+06	507174	304586	541234	527574	645525	1.87901e+06	1.15989e+06	2	2	2	2	2	1	2	2	2	2	2	High	High	Peak Found	High	Peak Found	Peak Found	Peak Found	Peak Found	Peak Found	High	Peak Found	38	6	2.44	1		0
High	Q8K010	5-oxoprolinase OS=Mus musculus OX=10090 GN=Oplah PE=1 SV=1	Oplah	33	33	0.431	0.108709	0.58498	46.56	x	4.45492e+07	7.19615e+07	2.84069e+07	6.07369e+07	4.25018e+07	4.36083e+07	2.68302e+07	1.57455e+07	2.17685e+07	4.28186e+07	3.15563e+07	28	27	23	26	25	27	26	18	20	20	24	High	High	High	High	High	High	High	High	High	High	High	42	142	279.67	1		0
High	Q9JHI0	Matrix metalloproteinase-19 OS=Mus musculus OX=10090 GN=Mmp19 PE=2 SV=1	Mmp19	5	5	3.148	0.109586	0.585002	57.67	x	1.51327e+06	2.31673e+06	1.0619e+06	1.13382e+06	1.3542e+06	5.68258e+06	5.5541e+06	5.57934e+06	5.65943e+06	3.96561e+06	5.23774e+06	2	3	2	4	2	5	5	5	5	4	5	Peak Found	Peak Found	Peak Found	Peak Found	Peak Found	High	High	High	High	High	High	14	23	24.88	1		0
High	Q9WVT6	Carbonic anhydrase 14 OS=Mus musculus OX=10090 GN=Ca14 PE=1 SV=1	Ca14	2	2	0.488	0.109554	0.585002	63.6	x	1.05987e+06	1.53913e+06	516420	870730	859527		239811	252982	461209	879771	159540	2	2	1	2	2		1	1	1	2	1	High	High	High	Peak Found	Peak Found	Not Found	Peak Found	Peak Found	Peak Found	Peak Found	Peak Found	7	4	4.79	1		0
High	Q8C0Z1	Protein FAM234A OS=Mus musculus OX=10090 GN=Fam234a PE=1 SV=1	Fam234a	11	11	0.433	0.109719	0.585002	48.77	x	3.18204e+07	4.53931e+07	2.29658e+07	1.58618e+07	2.33413e+07	9.81535e+06	9.52e+06	9.77231e+06	1.30806e+07	1.8917e+07	8.30596e+06	10	10	9	9	10	8	9	9	9	9	7	High	High	High	High	High	High	High	High	High	High	High	32	62	136.94	1		0
High	Q9R062	Glycogenin-1 OS=Mus musculus OX=10090 GN=Gyg1 PE=1 SV=3	Gyg1	6	6	0.432	0.109567	0.585002	38.86	x	8.00583e+06	9.31986e+06	6.77471e+06	6.62718e+06	7.85723e+06	3.92927e+06	3.43454e+06	3.99547e+06	2.10492e+06	2.59908e+06	870999	6	6	6	6	6	6	5	5	5	5	2	High	High	High	High	High	High	High	High	High	Peak Found	Peak Found	29	33	55.31	1	Met-loss+Acetyl [N-Term]	0
High	Q9CXF0	Kynureninase OS=Mus musculus OX=10090 GN=Kynu PE=1 SV=3	Kynu	15	15	0.432	0.109062	0.585002	73.68	x	4.01691e+07	3.19643e+07	2.64651e+07	4.0179e+07	3.14015e+07	2.44373e+07	2.14827e+07	1.52831e+07	1.88751e+07	2.14856e+07	1.92142e+07	15	12	13	14	14	12	11	10	10	13	11	High	High	High	High	High	High	High	High	High	High	High	47	77	160.96	1		0
High	Q9CPY7	Cytosol aminopeptidase OS=Mus musculus OX=10090 GN=Lap3 PE=1 SV=3	Lap3	27	27	0.433	0.110177	0.585652	50.85	x	3.64479e+08	2.39358e+08	2.16427e+08	3.1987e+08	2.67218e+08	1.37052e+08	1.15212e+08	1.08241e+08	1.27374e+08	1.23577e+08	1.15434e+08	29	29	28	29	29	28	28	26	29	29	28	High	High	High	High	High	High	High	High	High	High	High	76	321	694.57	1		0
High	Q60692	Proteasome subunit beta type-6 OS=Mus musculus OX=10090 GN=Psmb6 PE=1 SV=3	Psmb6	6	6	0.434	0.110863	0.587121	26.94	x	2.09517e+07	1.74971e+07	1.45947e+07	1.90694e+07	1.93795e+07	7.18212e+06	8.34059e+06	8.06885e+06	9.18321e+06	7.89036e+06	1.02529e+07	4	4	4	4	5	5	5	4	5	5	5	High	High	High	High	High	High	High	High	High	High	High	42	40	71.7	1		0
High	P00329	Alcohol dehydrogenase 1 OS=Mus musculus OX=10090 GN=Adh1 PE=1 SV=2	Adh1	16	16	0.437	0.11353	0.598911	56.04	x	1.6769e+09	1.23707e+09	7.3455e+08	1.57128e+09	1.12035e+09	6.56002e+08	6.59941e+08	4.61739e+08	4.73842e+08	4.25862e+08	6.0066e+08	22	21	22	22	22	21	21	21	20	21	22	High	High	High	High	High	High	High	High	High	High	High	59	506	1161.07	1		0
High	P07146	Anionic trypsin-2 OS=Mus musculus OX=10090 GN=Prss2 PE=1 SV=1	Prss2	1	1	3.111	0.113819	0.599524	42.81	x	987349				1.38906e+06	3.02048e+06	3.48385e+06	2.07554e+06	4.39582e+06	5.80825e+06	3.921e+06	1				1	1	1	1	1	1	1	High	Not Found	High	Not Found	Peak Found	Peak Found	Peak Found	Peak Found	Peak Found	High	High	8	4	6.5	1		0.001
High	Q9CXI5	Mesencephalic astrocyte-derived neurotrophic factor OS=Mus musculus OX=10090 GN=Manf PE=1 SV=1	Manf	6	6	3.11	0.114019	0.599535	36.37	x	2.34287e+07	2.95045e+07	2.01674e+07	1.20191e+07	2.11731e+07	6.65169e+07	6.74469e+07	5.92833e+07	7.81426e+07	7.11075e+07	6.61879e+07	6	6	6	6	6	6	6	6	6	6	6	High	High	High	High	High	High	High	High	High	High	High	31	86	178.91	1		0
Medium	Q8K4L4	Protein POF1B OS=Mus musculus OX=10090 GN=Pof1b PE=2 SV=3	Pof1b	1	1	3.089	0.114164	0.599535	68.34	x	739419	1.45882e+06	504437	316180	523415	3.46474e+06	2.32476e+06	1.65524e+06	984889	968547	1.87772e+06	1	1	1	1	1	1	1	1	1	1	1	Peak Found	Peak Found	Peak Found	Peak Found	Peak Found	Peak Found	Peak Found	High	Peak Found	Peak Found	Peak Found	3	1	2.29	1		0.017
High	Q9JI75	Ribosyldihydronicotinamide dehydrogenase [quinone] OS=Mus musculus OX=10090 GN=Nqo2 PE=1 SV=3	Nqo2	14	14	0.438	0.114616	0.601	43.12	x	6.72868e+07	4.791e+07	4.83512e+07	7.20828e+07	4.89249e+07	1.97985e+07	2.9194e+07	1.49195e+07	2.58796e+07	3.36605e+07	2.29422e+07	14	13	14	14	13	12	12	11	11	12	12	High	High	High	High	High	High	High	High	High	High	High	74	129	324.97	1		0
High	O09131	Glutathione S-transferase omega-1 OS=Mus musculus OX=10090 GN=Gsto1 PE=1 SV=2	Gsto1	17	17	0.439	0.115083	0.602545	35.21	x	7.26408e+07	4.74746e+07	3.9669e+07	6.50433e+07	5.00764e+07	1.86611e+07	2.06424e+07	1.77005e+07	2.28572e+07	2.39626e+07	2.16769e+07	16	16	16	16	16	13	13	13	12	13	12	High	High	High	High	High	High	High	High	High	High	High	81	122	148.24	1		0
High	Q8BWQ1	UDP-glucuronosyltransferase 2A3 OS=Mus musculus OX=10090 GN=Ugt2a3 PE=1 SV=1	Ugt2a3	7	6	0.44	0.115515	0.603901	69.13	x	4.94332e+06	4.54509e+06	2.39199e+06	5.119e+06	973900	296833	880203	472678	666834	2.83433e+06	1.76328e+06	5	5	5	5	4	2	4	2	3	5	5	High	High	High	High	Peak Found	Peak Found	Peak Found	High	Peak Found	High	High	15	22	42.74	1		0
High	P31786	Acyl-CoA-binding protein OS=Mus musculus OX=10090 GN=Dbi PE=1 SV=2	Dbi	3	3	0.441	0.116812	0.607943	61.95	x	2.85992e+07	2.49024e+07	2.28066e+07	2.05629e+07	2.43869e+07	4.88737e+06	7.72742e+06	4.95806e+06	1.51154e+07	9.88086e+06	1.20888e+07	4	4	4	4	4	3	4	3	4	4	4	High	High	High	High	High	High	High	High	High	High	High	56	41	91.73	1	Met-loss+Acetyl [N-Term]	0
High	P11589	Major urinary protein 2 OS=Mus musculus OX=10090 GN=Mup2 PE=1 SV=1	Mup2	20	3	0.441	0.116691	0.607943	76.22	x	1.06067e+09	7.418e+08	1.32293e+09	1.01401e+09	1.15078e+09	5.462e+08	3.70411e+08	5.00228e+08	3.40015e+08	2.79025e+08	6.12082e+08	4	4	4	4	4	3	3	2	2	2	3	High	High	High	High	High	High	High	High	High	High	High	78	4648	8710.16	1		0
High	P24472	Glutathione S-transferase A4 OS=Mus musculus OX=10090 GN=Gsta4 PE=1 SV=3	Gsta4	11	10	0.441	0.117154	0.608818	66.33	x	7.88201e+07	6.14496e+07	4.4752e+07	9.62128e+07	6.94829e+07	3.59002e+07	3.03658e+07	2.91623e+07	2.80689e+07	2.04811e+07	5.00793e+07	13	13	12	14	12	12	12	12	11	11	13	High	High	High	High	High	High	High	High	High	High	High	57	173	296.98	1		0
High	P26041	Moesin OS=Mus musculus OX=10090 GN=Msn PE=1 SV=3	Msn	29	18	3.074	0.118325	0.613076	46.88	x	2.50014e+07	3.37536e+07	2.81168e+07	2.04619e+07	4.71823e+07	7.75426e+07	1.02482e+08	8.61598e+07	1.26672e+08	1.22715e+08	7.87254e+07	14	17	18	15	18	18	16	17	18	17	18	High	High	High	High	High	High	High	High	High	High	High	57	301	583.58	1		0
High	Q9QWK4	CD5 antigen-like OS=Mus musculus OX=10090 GN=Cd5l PE=1 SV=3	Cd5l	17	17	3.067	0.119165	0.614689	43.71	x	4.96339e+07	6.75275e+07	5.68674e+07	4.98647e+07	5.31349e+07	1.37397e+08	1.63111e+08	2.14616e+08	2.10455e+08	9.66479e+07	1.79717e+08	16	17	16	14	17	18	19	19	19	18	19	High	High	High	High	High	High	High	High	High	High	High	53	160	293.28	1		0
High	Q91ZJ5	UTP--glucose-1-phosphate uridylyltransferase OS=Mus musculus OX=10090 GN=Ugp2 PE=1 SV=3	Ugp2	27	27	0.444	0.119073	0.614689	47.65	x	3.37054e+08	2.17969e+08	1.6271e+08	3.23505e+08	2.16456e+08	1.37445e+08	1.22229e+08	1.19275e+08	9.78748e+07	1.00524e+08	1.47029e+08	34	30	30	31	29	29	28	28	27	28	28	High	High	High	High	High	High	High	High	High	High	High	76	290	620.25	1		0
High	Q9QY30	Bile salt export pump OS=Mus musculus OX=10090 GN=Abcb11 PE=1 SV=2	Abcb11	18	17	0.443	0.118815	0.614689	54	x	6.04183e+07	7.27404e+07	4.32284e+07	3.17041e+07	4.5308e+07	1.85528e+07	2.29217e+07	2.39939e+07	2.26321e+07	2.92043e+07	2.14366e+07	16	17	15	14	17	15	13	14	13	17	15	High	High	High	High	High	High	High	High	High	High	High	17	119	232.4	1		0
High	Q9Z126	Platelet factor 4 OS=Mus musculus OX=10090 GN=Pf4 PE=1 SV=1	Pf4	1	1	3.071	0.119453	0.615264	29.64	x	565107	465366	637631	281541	565849	1.37034e+06	1.41869e+06	2.98463e+06	1.75102e+06	1.58771e+06	1.59469e+06	1	1	1	1	1	1	1	1	1	1	1	High	Peak Found	High	Peak Found	High	High	Peak Found	High	High	Peak Found	High	11	7	17.24	1		0
High	Q8CG76	Aflatoxin B1 aldehyde reductase member 2 OS=Mus musculus OX=10090 GN=Akr7a2 PE=1 SV=3	Akr7a2	14	14	0.444	0.119708	0.615668	54.97	x	4.11902e+07	3.2828e+07	3.76726e+07	6.26306e+07	5.49906e+07	1.45116e+07	2.32365e+07	1.59815e+07	2.10874e+07	2.64209e+07	1.60918e+07	13	13	13	13	13	11	13	12	11	13	12	High	High	High	High	High	High	High	High	High	High	High	59	114	282.44	1		0
High	P83877	Thioredoxin-like protein 4A OS=Mus musculus OX=10090 GN=Txnl4a PE=1 SV=1	Txnl4a	2	2	0.491	0.120241	0.617495	9.75	x	1.23277e+06			574476	709818	585622	631122	554982	624857	799302	480839	1			1	1	1	1	1	1	1	1	High	Not Found	Not Found	Peak Found	High	Peak Found	High	High	Peak Found	Peak Found	Peak Found	16	4	3.16	1		0
High	P70441	Na(+)/H(+) exchange regulatory cofactor NHE-RF1 OS=Mus musculus OX=10090 GN=Slc9a3r1 PE=1 SV=3	Slc9a3r1	17	17	0.446	0.120763	0.619266	39.2	x	4.29744e+07	3.96018e+07	2.43011e+07	3.45343e+07	3.74782e+07	1.04445e+07	1.4601e+07	1.35039e+07	1.51902e+07	1.3489e+07	1.44263e+07	19	19	18	18	18	12	14	16	15	14	15	High	High	High	High	High	High	High	High	High	High	High	68	103	184.1	1	Met-loss+Acetyl [N-Term]	0
High	Q8CJG1	Protein argonaute-1 OS=Mus musculus OX=10090 GN=Ago1 PE=1 SV=2	Ago1	5	1	0.513	0.121416	0.621698	12.49	x	476564	453899	421804	161060		222896				235595	214248	1	1	1	1		1				1	1	Peak Found	High	Peak Found	Peak Found	Not Found	Peak Found	Not Found	Not Found	Not Found	Peak Found	Peak Found	7	10	14.29	1		0
High	Q8R1S9	Sodium-coupled neutral amino acid transporter 4 OS=Mus musculus OX=10090 GN=Slc38a4 PE=1 SV=1	Slc38a4	1	1	0.511	0.121861	0.623064	56.92	x	1.43093e+06	3.0419e+06	593517	455487	331335	203889		225858	190173	475794	209961	2	2	2	2	1	1		1	1	2	1	High	High	Peak Found	Peak Found	Peak Found	Peak Found	Not Found	Peak Found	Peak Found	Peak Found	Peak Found	2	3	1.74	1		0
High	P61804	Dolichyl-diphosphooligosaccharide--protein glycosyltransferase subunit DAD1 OS=Mus musculus OX=10090 GN=Dad1 PE=1 SV=3	Dad1	1	1	0.515	0.122052	0.623126	46.06	x	584801	418679	399922	575578		224816	159938	297599	181074	616409	299669	1	1	1	1		1	1	1	1	1	1	Peak Found	Peak Found	Peak Found	Peak Found	Not Found	Peak Found	Peak Found	Peak Found	Peak Found	High	High	11	2	1.65	1		0.001
High	P63260	Actin, cytoplasmic 2 OS=Mus musculus OX=10090 GN=Actg1 PE=1 SV=1	Actg1	22	1	3.04	0.122659	0.624035	49.02	x	1.42863e+07	1.19821e+07	1.58512e+07	1.59374e+07	1.73812e+07	4.54253e+07	4.30987e+07	4.00753e+07	4.66775e+07	5.71921e+07	3.75534e+07	3	3	3	3	3	3	3	3	3	3	3	High	High	High	High	High	High	High	High	High	High	High	73	1577	3645.54	1	Met-loss+Acetyl [N-Term]	0
High	P27773	Protein disulfide-isomerase A3 OS=Mus musculus OX=10090 GN=Pdia3 PE=1 SV=2	Pdia3	30	29	3.038	0.122946	0.624035	50.66	x	6.15082e+08	6.46409e+08	5.26944e+08	5.16562e+08	4.88118e+08	1.46065e+09	1.37583e+09	1.21622e+09	1.2362e+09	1.28262e+09	1.24483e+09	39	37	35	34	39	43	43	42	43	41	42	High	High	High	High	High	High	High	High	High	High	High	66	714	1574.66	1		0
High	Q8R1F1	Protein Niban 2 OS=Mus musculus OX=10090 GN=Niban2 PE=1 SV=2	Niban2	5	5	3.036	0.122865	0.624035	13.28	x			197786		213804	2.94653e+06	3.40627e+06	2.86149e+06	2.62902e+06	2.28687e+06	2.18176e+06			1		1	4	4	4	4	4	4	Not Found	Not Found	Peak Found	Not Found	Peak Found	High	High	High	High	High	High	8	17	18.89	1		0
High	P53811	Phosphatidylinositol transfer protein beta isoform OS=Mus musculus OX=10090 GN=Pitpnb PE=1 SV=2	Pitpnb	10	9	0.448	0.122493	0.624035	36.26	x	1.01823e+07	7.41814e+06	6.66832e+06	1.17137e+07	7.21919e+06	2.77638e+06	4.15272e+06	1.69249e+06	3.15402e+06	3.06168e+06	3.34124e+06	9	8	8	9	7	5	7	5	6	5	5	High	High	High	High	High	High	High	High	High	High	High	36	49	39.8	1		0
High	Q9JM99	Proteoglycan 4 OS=Mus musculus OX=10090 GN=Prg4 PE=1 SV=2	Prg4	12	12	3.032	0.123682	0.626744	48.56	x	4.10576e+06	2.39775e+06	3.57214e+06	4.77621e+06	5.80806e+06	1.97759e+07	1.85658e+07	2.76047e+07	3.34545e+07	1.2083e+07	2.90935e+07	7	7	7	7	7	12	10	12	12	10	11	High	Peak Found	High	High	High	High	High	High	High	High	High	28	46	32.54	1		0
High	Q9CWS0	N(G),N(G)-dimethylarginine dimethylaminohydrolase 1 OS=Mus musculus OX=10090 GN=Ddah1 PE=1 SV=3	Ddah1	13	13	0.449	0.123844	0.626744	72.56	x	5.23009e+07	4.07298e+07	3.27024e+07	4.75478e+07	4.47616e+07	2.30866e+07	1.91579e+07	1.71974e+07	2.25034e+07	2.87735e+07	2.70255e+07	13	13	13	14	14	12	10	12	10	9	13	High	High	High	High	High	High	High	High	High	High	High	60	90	176.25	1	Met-loss+Acetyl [N-Term]	0
High	P62774	Myotrophin OS=Mus musculus OX=10090 GN=Mtpn PE=1 SV=2	Mtpn	2	2	0.484	0.124473	0.628128	30.84	x	1.04629e+06		1.06161e+06	1694622	1.40327e+06			561493	747170	307786	679590	2		2	2	2			2	2	1	2	High	Not Found	High	High	High	Not Found	Not Found	Peak Found	High	Peak Found	Peak Found	20	6	5.63	1		0
High	Q68FD5	Clathrin heavy chain 1 OS=Mus musculus OX=10090 GN=Cltc PE=1 SV=3	Cltc	78	78	3.019	0.125394	0.631865	52.31	x	2.09999e+08	3.60568e+08	1.48315e+08	1.55751e+08	1.832e+08	5.26658e+08	5.18329e+08	4.0129e+08	5.90144e+08	5.98048e+08	3.76178e+08	73	73	67	69	71	84	82	84	83	82	79	High	High	High	High	High	High	High	High	High	High	High	67	752	1736.66	1		0
High	Q9Z2Y8	Pyridoxal phosphate homeostasis protein OS=Mus musculus OX=10090 GN=Plpbp PE=1 SV=1	Plpbp	10	10	0.451	0.125633	0.632005	34.24	x	2.4972e+07	2.18331e+07	3.06172e+07	3.18873e+07	3.40362e+07	9.47528e+06	1.21135e+07	1.19375e+07	1.23993e+07	1.3691e+07	7.59574e+06	9	8	10	9	9	7	6	7	6	6	5	High	High	High	High	High	High	High	High	High	High	High	60	52	127.33	1		0
High	P26043	Radixin OS=Mus musculus OX=10090 GN=Rdx PE=1 SV=3	Rdx	30	19	0.452	0.126144	0.632224	40.74	x	1.11888e+08	9.85407e+07	7.66341e+07	98458365	9.32155e+07	4.22079e+07	4.3071e+07	3.46354e+07	3.68022e+07	4.72469e+07	4.73968e+07	21	20	19	20	19	19	17	18	18	18	17	High	High	High	High	High	High	High	High	High	High	High	54	320	608.18	1		0
High	Q9WTI7	Unconventional myosin-Ic OS=Mus musculus OX=10090 GN=Myo1c PE=1 SV=2	Myo1c	1	1	2.895	0.126592	0.632418	25.78	x	72118.2	48843.3				194929	152411	223219	147453	199687	135632	1	1				1	1	1	1	1	1	Peak Found	Peak Found	Not Found	Not Found	Not Found	High	High	High	High	High	High	1	6	4.02	1		0
High	Q64442	Sorbitol dehydrogenase OS=Mus musculus OX=10090 GN=Sord PE=1 SV=3	Sord	20	20	0.452	0.126456	0.632418	45.7	x	1.22516e+09	8.42536e+08	7.28014e+08	1.2266e+09	8.60633e+08	4.60887e+08	4.7206e+08	3.26857e+08	3.31137e+08	3.1899e+08	6.05482e+08	28	26	23	27	26	26	26	25	27	26	27	High	High	High	High	High	High	High	High	High	High	High	69	468	1204.51	1	Met-loss+Acetyl [N-Term]	0
High	P29351	Tyrosine-protein phosphatase non-receptor type 6 OS=Mus musculus OX=10090 GN=Ptpn6 PE=1 SV=2	Ptpn6	14	14	3.004	0.127326	0.635174	37.4	x	9.64893e+06	1.49152e+07	5.6215e+06	5.52104e+06	6.04052e+06	2.49821e+07	2.73657e+07	1.88738e+07	3.21889e+07	2.73968e+07	1.88447e+07	4	6	2	4	4	13	13	12	13	12	11	Peak Found	Peak Found	Peak Found	Peak Found	Peak Found	High	High	High	High	High	High	31	43	48.5	1		0
Medium	Q9D513	Meiosis-specific with OB domain-containing protein OS=Mus musculus OX=10090 GN=Meiob PE=1 SV=3	Meiob	1	1	0.506	0.12817	0.63643	36.16	x	925460	908030	476932	782598	570371	468086	414975	368081	288764	317295	396318	1	1	1	1	1	1	1	1	1	1	1	High	High	High	High	High	Peak Found	Peak Found	High	High	Peak Found	High	1	8	1.66	1		0.032
High	P14094	Sodium/potassium-transporting ATPase subunit beta-1 OS=Mus musculus OX=10090 GN=Atp1b1 PE=1 SV=1	Atp1b1	6	6	0.454	0.127903	0.63643	56.27	x	1.74217e+07	3.19406e+07	1.52401e+07	1.04875e+07	1.41406e+07	3.66671e+06	5.84357e+06	5.12372e+06	8.22398e+06	1.15734e+07	6.02664e+06	5	5	5	5	5	4	5	5	5	5	5	High	High	High	High	High	High	High	High	High	High	High	25	40	81.37	1		0
High	Q922E4	Ethanolamine-phosphate cytidylyltransferase OS=Mus musculus OX=10090 GN=Pcyt2 PE=1 SV=1	Pcyt2	18	18	0.454	0.12834	0.63643	54.25	x	1.93082e+07	1.83537e+07	8.96134e+06	1.82469e+07	1.37768e+07	5.24742e+06	6.45585e+06	4.81051e+06	6.05179e+06	7.4517e+06	4.06029e+06	16	16	13	16	15	10	10	9	10	10	8	High	High	High	High	High	High	High	High	High	High	Peak Found	66	68	91.89	1		0
High	P10889	C-X-C motif chemokine 2 OS=Mus musculus OX=10090 GN=Cxcl2 PE=1 SV=2	Cxcl2	2	2	0.453	0.128132	0.63643	73	x	3.81388e+06	3.51884e+06	1.07598e+06	907748	2.67105e+06	1.31202e+06	1.99488e+06	559500	555158	725935	741203	2	2	2	2	2	2	2	1	1	2	1	High	High	High	Peak Found	High	High	High	Peak Found	Peak Found	Peak Found	High	36	9	8.79	1		0
High	O88630	Golgi SNAP receptor complex member 1 OS=Mus musculus OX=10090 GN=Gosr1 PE=1 SV=2	Gosr1	2	2	0.52	0.129046	0.636867	32.86	x	206065	155216	175629	137861	41914.1				68004.5		96380.4	1	1	1	1	1				1		1	High	Peak Found	High	Peak Found	Peak Found	Not Found	Not Found	Not Found	Peak Found	Not Found	Peak Found	12	3	3.69	1	Met-loss+Acetyl [N-Term]	0
High	Q9CQQ7	ATP synthase F(0) complex subunit B1, mitochondrial OS=Mus musculus OX=10090 GN=Atp5pb PE=1 SV=1	Atp5pb	7	7	0.455	0.129127	0.636867	83.81	x	6.91932e+06	6.35907e+06	5.08599e+06	9.83117e+06	681646	1.16101e+06	449549	1.65835e+06	1.09799e+06	7.10023e+06	3.82159e+06	6	6	6	7	2	4	2	5	3	6	6	High	High	High	High	High	High	Peak Found	High	Peak Found	High	High	26	32	39.48	1		0
High	Q9EPB4	Apoptosis-associated speck-like protein containing a CARD OS=Mus musculus OX=10090 GN=Pycard PE=1 SV=1	Pycard	4	4	2.978	0.130895	0.641002	37.15	x	971545	521756	979961	634033	927155	3.07327e+06	3.48527e+06	2.40532e+06	5.35687e+06	3.15189e+06	3.11431e+06	2	1	3	1	3	4	4	4	4	4	4	Peak Found	Peak Found	Peak Found	Peak Found	Peak Found	High	High	High	High	High	High	30	12	14.15	1		0
High	Q9WUZ9	Ectonucleoside triphosphate diphosphohydrolase 5 OS=Mus musculus OX=10090 GN=Entpd5 PE=1 SV=1	Entpd5	14	14	2.978	0.130943	0.641002	44.58	x	3.22975e+07	4.27614e+07	4.03788e+07	3.13954e+07	3.90995e+07	6.00428e+07	6.74727e+07	6.1188e+07	6.87149e+07	6.75656e+07	5.98634e+07	9	10	8	10	8	13	12	13	11	12	13	High	High	High	High	High	High	High	High	High	High	High	50	65	113.22	1		0
High	Q6IRU2	Tropomyosin alpha-4 chain OS=Mus musculus OX=10090 GN=Tpm4 PE=1 SV=3	Tpm4	11	10	2.975	0.13134	0.641002	52.99	x	1.63462e+07	1.91168e+07	1.56809e+07	9.68028e+06	1.9345e+07	2.45492e+07	2.93874e+07	6.12374e+07	7.8983e+07	4.49549e+07	5.25988e+07	10	11	10	10	10	11	10	11	10	10	10	High	High	High	High	High	High	High	High	High	High	High	50	101	209.87	1	Met-loss+Acetyl [N-Term]	0
High	P19973	Lymphocyte-specific protein 1 OS=Mus musculus OX=10090 GN=Lsp1 PE=1 SV=2	Lsp1	6	6	2.974	0.1314	0.641002	120.94	x	2.71633e+06	97548.4		574949	2.60082e+06	4.70845e+06	7.22538e+06	7.40415e+06	1.14748e+07	6.4122e+06	5.10603e+06	2	1		1	2	5	6	6	6	6	5	Peak Found	Peak Found	Not Found	Peak Found	Peak Found	High	High	High	High	High	High	30	21	37.18	1		0
High	P24638	Lysosomal acid phosphatase OS=Mus musculus OX=10090 GN=Acp2 PE=1 SV=2	Acp2	1	1	2.858	0.130885	0.641002	22.64	x	213767	278938		185225	208950	500633	616439	636948	769529	605430	555641	1	1		1	1	1	1	1	1	1	1	Peak Found	Peak Found	High	Peak Found	Peak Found	High	High	High	High	High	High	3	7	5.59	1		0.005
High	P56654	Cytochrome P450 2C37 OS=Mus musculus OX=10090 GN=Cyp2c37 PE=1 SV=2	Cyp2c37	10	1	0.527	0.13133	0.641002	39.48	x	484269		244947	489529	299598	214774	188639	228576	176395	211217		1		1	1	1	1	1	1	1	1		High	High	High	High	High	Peak Found	Peak Found	Peak Found	Peak Found	High	Not Found	24	40	43.08	1		0
High	P52840	Sulfotransferase 1A1 OS=Mus musculus OX=10090 GN=Sult1a1 PE=1 SV=1	Sult1a1	5	5	0.458	0.131436	0.641002	51.4	x	5.56202e+07	2.71005e+07	3.26016e+07	7.30531e+07	5.11198e+07	2.12965e+07	2.4724e+07	1.78473e+07	1.50626e+07	1.53877e+07	2.10771e+07	4	4	2	4	4	3	2	2	3	3	2	High	High	High	High	High	Peak Found	Peak Found	Peak Found	High	Peak Found	Peak Found	22	18	16.52	1		0
High	Q91VS7	Microsomal glutathione S-transferase 1 OS=Mus musculus OX=10090 GN=Mgst1 PE=1 SV=3	Mgst1	4	4	0.457	0.131208	0.641002	75.5	x	3.15282e+07	3.54394e+07	1.49265e+07	2.73563e+07	7.40206e+06	1.33493e+07	9.62338e+06	1.48041e+07	7.90133e+06	2.51802e+07	1.97967e+07	4	4	4	4	4	4	4	4	3	4	4	High	High	High	High	High	High	High	High	High	High	High	40	41	100.48	1		0
High	P45591	Cofilin-2 OS=Mus musculus OX=10090 GN=Cfl2 PE=1 SV=1	Cfl2	11	9	0.458	0.131938	0.642552	50.29	x	1.32758e+07	1.10868e+07	1.08234e+07	1.33475e+07	1.37684e+07	6.37769e+06	6.34819e+06	5.97599e+06	9.88985e+06	1.42121e+07	8.06308e+06	8	9	9	10	9	7	6	7	8	6	7	High	High	High	High	High	High	High	High	High	High	High	70	86	147.35	1		0
High	P11438	Lysosome-associated membrane glycoprotein 1 OS=Mus musculus OX=10090 GN=Lamp1 PE=1 SV=2	Lamp1	4	4	2.963	0.133027	0.646955	81.92	x	1.25424e+07	2.06979e+07	1.09287e+07	9.91125e+06	1.18035e+07	4.21297e+07	4.35082e+07	3.6423e+07	3.95638e+07	3.575e+07	2.63917e+07	4	4	4	4	4	4	4	4	4	4	4	High	High	High	High	High	High	High	High	High	High	High	12	18	24.53	1		0
High	P55050	Fatty acid-binding protein, intestinal OS=Mus musculus OX=10090 GN=Fabp2 PE=1 SV=2	Fabp2	2	2	0.461	0.134072	0.651128	74.88	x	3.76452e+06	3.37002e+06	2.75845e+06	1.31865e+06	2.76562e+06	253583	1.20435e+06	261146	3.67802e+06	1.51817e+06	3.27379e+06	2	2	2	1	2	1	2	1	2	2	2	High	High	High	High	High	Peak Found	Peak Found	Peak Found	High	High	High	20	11	24.37	1		0
High	Q91XB0	Three-prime repair exonuclease 1 OS=Mus musculus OX=10090 GN=Trex1 PE=1 SV=2	Trex1	1	1	2.82	0.134987	0.653616	24.71	x	117408	162141				385797	337521	380350	541241	421619	324890	1	1				1	1	1	1	1	1	Peak Found	Peak Found	Not Found	Not Found	Not Found	Peak Found	High	High	High	High	High	3	5	5.59	1		0
High	P17751	Triosephosphate isomerase OS=Mus musculus OX=10090 GN=Tpi1 PE=1 SV=4		12	12	0.462	0.134941	0.653616	36.22	x	2.82389e+08	2.11453e+08	1.55749e+08	2.17982e+08	2.02624e+08	9.07396e+07	8.67315e+07	7.77914e+07	1.2818e+08	1.00967e+08	1.14121e+08	15	15	15	15	15	14	14	14	15	15	15	High	High	High	High	High	High	High	High	High	High	High	56	219	529.86	1		0
High	P62702	40S ribosomal protein S4, X isoform OS=Mus musculus OX=10090 GN=Rps4x PE=1 SV=2	Rps4x	15	15	2.942	0.135912	0.655497	72.72	x	3.36287e+07	5.06287e+07	9.62825e+06	1.59462e+07	1.52308e+07	6.45102e+07	6.13937e+07	4.73613e+07	6.35964e+07	6.46047e+07	5.26946e+07	13	13	12	13	13	14	14	14	14	14	15	High	High	High	High	High	High	High	High	High	High	High	53	102	175.36	1		0
High	Q8K1B8	Fermitin family homolog 3 OS=Mus musculus OX=10090 GN=Fermt3 PE=1 SV=1	Fermt3	6	6	2.94	0.136237	0.656157	55.05	x	425501	1.86425e+06	835495	1.84953e+06	1.12377e+06	5.48859e+06	6.64871e+06	6.61421e+06	7.11635e+06	4.68531e+07	5.50142e+06	1	3	2	3	3	5	5	5	5	5	5	Peak Found	Peak Found	Peak Found	Peak Found	Peak Found	High	High	High	High	High	High	11	24	36.23	1		0
High	Q60710	Deoxynucleoside triphosphate triphosphohydrolase SAMHD1 OS=Mus musculus OX=10090 GN=Samhd1 PE=1 SV=3	Samhd1	25	25	2.937	0.136748	0.656804	40.3	x	2.87456e+07	3.32461e+07	3.87357e+07	3.67501e+07	4.68186e+07	5.19298e+07	5.72534e+07	5.2544e+07	7.1262e+07	7.11567e+07	4.74825e+07	21	22	17	21	21	25	25	25	25	25	25	High	High	High	High	High	High	High	High	High	High	High	48	147	252.43	1		0
High	P05367	Serum amyloid A-2 protein OS=Mus musculus OX=10090 GN=Saa2 PE=1 SV=1	Saa2	4	3	0.463	0.136624	0.656804	62.7	x	9.83852e+06	2.69589e+06	9.63783e+06	7.69941e+06	1.01511e+07	4.47385e+06	3.81324e+06	7.28133e+06	1.7169e+06	333590	3.92194e+06	3	3	3	3	3	3	3	3	3	1	3	High	High	High	High	High	High	High	High	Peak Found	Peak Found	High	35	21	33.08	1		0
High	Q91YP3	Deoxyribose-phosphate aldolase OS=Mus musculus OX=10090 GN=Dera PE=1 SV=1	Dera	10	10	0.467	0.139732	0.66709	44.77	x	1.35142e+07	1.07917e+07	5.34819e+06	1.23494e+07	7.15833e+06	4.2207e+06	5.61961e+06	4.54397e+06	3.38261e+06	4.36024e+06	5.13285e+06	8	8	6	8	7	6	6	7	6	5	7	High	High	High	High	High	High	High	High	Peak Found	High	High	42	40	67.42	1		0
High	Q6IRU5	Clathrin light chain B OS=Mus musculus OX=10090 GN=Cltb PE=1 SV=1	Cltb	6	6	0.466	0.139417	0.66709	56.31	x	1.97494e+07	2.79522e+07	2.67783e+07	2.09678e+07	3.12393e+07	6.63675e+06	6.41033e+06	1.3381e+07	1.95308e+07	1.40274e+07	1.50998e+07	6	6	6	6	6	5	5	6	6	5	5	High	High	High	High	High	High	High	High	High	High	High	21	40	70.46	1		0
High	Q99LX0	Parkinson disease protein 7 homolog OS=Mus musculus OX=10090 GN=Park7 PE=1 SV=1	Park7	11	11	0.469	0.142122	0.674259	44.02	x	1.04257e+08	7.62131e+07	7.38473e+07	1.10981e+08	8.2004e+07	3.73829e+07	3.9114e+07	4.60891e+07	6.59284e+07	5.48425e+07	5.69745e+07	13	13	12	12	12	13	13	13	13	13	13	High	High	High	High	High	High	High	High	High	High	High	79	138	267.32	1		0
High	P05064	Fructose-bisphosphate aldolase A OS=Mus musculus OX=10090 GN=Aldoa PE=1 SV=2	Aldoa	19	15	2.898	0.142526	0.67434	35.77	x	5.5779e+07	3.99498e+07	3.97427e+07	4.42837e+07	5.53791e+07	1.16165e+08	1.50794e+08	1.24988e+08	1.85435e+08	1.47662e+08	1.11094e+08	16	16	16	17	17	17	16	16	17	16	17	High	High	High	High	High	High	High	High	High	High	High	71	273	628.39	1		0
High	Q8JZU0	Nucleoside diphosphate-linked moiety X motif 13 OS=Mus musculus OX=10090 GN=Nudt13 PE=1 SV=2	Nudt13	2	2	2.892	0.142437	0.67434	34.87	x	773297	1.25065e+06	206331	187315	1.1113e+06	2.20428e+06	2.48619e+06	2.066e+06	3.43277e+06	3.42599e+06	2.58605e+06	2	2	1	1	2	2	2	2	2	2	2	Peak Found	High	Peak Found	Peak Found	High	High	Peak Found	High	Peak Found	High	High	8	7	1.7	1		0
High	Q8VDG5	Phosphopantothenate--cysteine ligase OS=Mus musculus OX=10090 GN=Ppcs PE=1 SV=1	Ppcs	9	9	0.47	0.143036	0.675837	44.2	x	6.44973e+06	5.53756e+06	3.62277e+06	10684408	5.18024e+06	2.50109e+06	3.16256e+06	2.38971e+06	2.32696e+06	2.49067e+06	3.21976e+06	8	7	6	9	7	6	7	7	7	6	7	High	High	High	High	High	High	High	Peak Found	Peak Found	High	High	30	38	36.68	1		0
High	Q62422	Osteoclast-stimulating factor 1 OS=Mus musculus OX=10090 GN=Ostf1 PE=1 SV=2	Ostf1	6	6	2.893	0.143235	0.67586	47.27	x	5.57269e+06	4.02868e+06	1.9985e+06	3.75411e+06	4.1999e+06	8.07608e+06	1.26312e+07	9.85253e+06	1.3308e+07	1.00306e+07	9.84273e+06	6	7	4	5	5	5	6	6	5	5	7	High	High	High	High	High	High	High	High	High	High	High	44	32	55.98	1		0
High	P50428	Arylsulfatase A OS=Mus musculus OX=10090 GN=Arsa PE=1 SV=2	Arsa	6	6	2.885	0.144377	0.677674	41.76	x	1.33415e+06	2.59054e+06	1.43399e+06	345838	2.22022e+06	5.3892e+06	7.01754e+06	6.22665e+06	1.03486e+07	8.47356e+06	6.36345e+06	4	4	4	1	4	5	5	5	5	5	5	Peak Found	High	Peak Found	Peak Found	High	High	High	High	High	High	High	21	34	65.99	1		0
High	P16056	Hepatocyte growth factor receptor OS=Mus musculus OX=10090 GN=Met PE=1 SV=1	Met	2	2	0.539	0.144155	0.677674	43.84	x	650485	470767	280477	329426	432911	175394	242094	252153	177584	307317		1	1	1	1	1	1	1	1	1	1		High	Peak Found	High	High	Peak Found	Peak Found	Peak Found	Peak Found	Peak Found	Peak Found	Not Found	2	5	4.91	1		0
High	Q6ZWM4	U6 snRNA-associated Sm-like protein LSm8 OS=Mus musculus OX=10090 GN=Lsm8 PE=1 SV=3	Lsm8	2	2	0.525	0.144397	0.677674	43.5	x	736416	243397	846501	952739	745344	317920	154967		501382	162447	297164	2	1	2	2	2	2	1		2	1	1	High	Peak Found	High	High	High	Peak Found	Peak Found	Not Found	Peak Found	Peak Found	High	27	6	5.03	1		0
High	O88851	Putative hydrolase RBBP9 OS=Mus musculus OX=10090 GN=Rbbp9 PE=1 SV=2	Rbbp9	5	5	0.471	0.143858	0.677674	54.03	x	4.0637e+06	2.62793e+06	3.90194e+06	5.95629e+06	5.46866e+06	1.38282e+06	1.9682e+06	1.31857e+06	2.43741e+06	2.19508e+06	1.76504e+06	4	4	4	4	4	1	4	2	3	3	4	High	High	High	High	High	Peak Found	Peak Found	Peak Found	Peak Found	High	Peak Found	44	14	26.71	1		0
High	P13707	Glycerol-3-phosphate dehydrogenase [NAD(+)], cytoplasmic OS=Mus musculus OX=10090 GN=Gpd1 PE=1 SV=3	Gpd1	25	23	0.472	0.144838	0.677918	44.47	x	1.96353e+08	1.59324e+08	1.60564e+08	245701317	1.6944e+08	1.19976e+08	9.89454e+07	7.28248e+07	9.61246e+07	8.41466e+07	9.53479e+07	25	24	26	26	25	22	23	22	21	21	21	High	High	High	High	High	High	High	High	High	High	High	85	239	500.95	1		0
High	Q922D8	C-1-tetrahydrofolate synthase, cytoplasmic OS=Mus musculus OX=10090 GN=Mthfd1 PE=1 SV=4	Mthfd1	34	34	0.474	0.146067	0.682756	50.4	x	8.22201e+07	7.03646e+07	3.47543e+07	4.29009e+07	5.69337e+07	3.07274e+07	3.11619e+07	2.4873e+07	3.87859e+07	4.52492e+07	2.51001e+07	33	33	29	29	32	26	25	26	27	31	24	High	High	High	High	High	High	High	High	High	High	High	50	173	343.73	1		0
High	Q62264	Thyroid hormone-inducible hepatic protein OS=Mus musculus OX=10090 GN=Thrsp PE=1 SV=1	Thrsp	5	5	0.475	0.147191	0.68709	49.19	x	9.93716e+06	6.20328e+06	4.64392e+06	10761395	1.11197e+07	330037			356558	153470	190033	5	4	4	5	6	1			1	1	1	High	High	High	High	High	Peak Found	Not Found	Not Found	Peak Found	Peak Found	Peak Found	56	20	60.12	1		0
High	Q9D0R2	Threonine--tRNA ligase 1, cytoplasmic OS=Mus musculus OX=10090 GN=Tars1 PE=1 SV=2	Tars1	27	27	0.477	0.149144	0.693419	43.79	x	6.05358e+07	5.41428e+07	3.64552e+07	5.96349e+07	4.16001e+07	3.27469e+07	2.89673e+07	2.24845e+07	2.02674e+07	2.20888e+07	2.60911e+07	25	25	23	24	24	22	24	22	20	19	23	High	High	High	High	High	High	High	High	High	High	High	49	147	256.53	1		0
High	P07361	Alpha-1-acid glycoprotein 2 OS=Mus musculus OX=10090 GN=Orm2 PE=1 SV=1	Orm2	6	3	2.848	0.150252	0.694694	94.26	x	4.99783e+06	654829	9.55932e+06	2.62111e+07	1.13769e+07	4.62503e+07	3.31991e+07	5.50273e+07	2.97129e+07	5.1918e+06	6.45224e+07	1	1	1	3	1	2	2	2	2	1	2	High	High	High	High	High	High	High	High	High	High	High	30	146	372.89	1		0
High	Q91WK5	Glycine cleavage system H protein, mitochondrial OS=Mus musculus OX=10090 GN=Gcsh PE=1 SV=2	Gcsh	3	3	0.478	0.14989	0.694694	45.97	x	4.42571e+06	4.10967e+06	5.61919e+06	7979762	6.58333e+06	1.60689e+06	605413	3.46976e+06	3.21345e+06	2.60151e+06	1.10933e+06	2	2	3	3	3	2	1	3	2	2	1	High	High	High	High	High	High	High	High	High	High	High	39	17	58.18	1		0
High	P46656	Adrenodoxin, mitochondrial OS=Mus musculus OX=10090 GN=Fdx1 PE=1 SV=1	Fdx1	5	5	0.478	0.150613	0.694694	62.66	x	1.77971e+08	3.36572e+08	2.30509e+08	1.81184e+08	2.23672e+08	2.06035e+08	2.81613e+08	2.46906e+08	2.67116e+08	3.23554e+08	1.91611e+08	5	5	5	5	5	4	5	5	4	4	5	High	High	High	High	High	High	High	High	High	High	High	29	38	84.85	1		0
High	O54754	Aldehyde oxidase 1 OS=Mus musculus OX=10090 GN=Aox1 PE=1 SV=2	Aox1	31	29	0.478	0.15035	0.694694	50.27	x	1.88719e+07	1.25237e+07	1.51813e+07	2.38918e+07	1.38761e+07	4.31747e+06	6.30754e+06	4.23833e+06	2.33607e+06	2.02964e+06	6.85351e+06	27	21	25	25	23	9	15	12	7	5	16	High	High	High	High	High	High	High	High	High	Peak Found	High	37	109	200.1	1		0
High	O89103	Complement component C1q receptor OS=Mus musculus OX=10090 GN=Cd93 PE=1 SV=1	Cd93	2	2	2.777	0.151481	0.696453	18.75	x		169401				1.02025e+06	1.06409e+06	1.16626e+06	1.10356e+06	467571	707435		1				2	2	2	2	1	2	Not Found	Peak Found	Not Found	Not Found	Not Found	High	Peak Found	High	High	Peak Found	Peak Found	5	3	5.93	1		0
High	O35639	Annexin A3 OS=Mus musculus OX=10090 GN=Anxa3 PE=1 SV=4	Anxa3	2	2	2.72	0.151513	0.696453	40.84	x	87673.7					612489	400833	445442	651089	521713	271193	1					2	2	2	2	2	1	Peak Found	Not Found	Not Found	Not Found	Not Found	High	Peak Found	Peak Found	Peak Found	High	High	6	3	3.6	1		0.001
High	Q64105	Sepiapterin reductase OS=Mus musculus OX=10090 GN=Spr PE=1 SV=1	Spr	11	11	0.48	0.151794	0.696453	39.99	x	4.36892e+07	3.10425e+07	2.50616e+07	3.8316e+07	2.5359e+07	1.14823e+07	1.53263e+07	9.81412e+06	1.78773e+07	2.06562e+07	1.31491e+07	11	11	12	12	11	9	11	9	12	11	9	High	High	High	High	High	High	High	High	High	High	High	55	93	198.49	1		0
High	O35945	Aldehyde dehydrogenase, cytosolic 1 OS=Mus musculus OX=10090 GN=Aldh1a7 PE=1 SV=1	Aldh1a7	26	16	0.479	0.151615	0.696453	46.71	x	2.93142e+08	3.20109e+08	1.98536e+08	2.8426e+08	2.41027e+08	3.90646e+08	3.138e+08	2.31931e+08	3.76618e+08	3.24883e+08	2.96299e+08	18	17	18	19	18	16	16	15	14	15	16	High	High	High	High	High	High	High	High	High	High	High	72	407	1058.8	1	Met-loss+Acetyl [N-Term]	0
High	Q9D0J8	Parathymosin OS=Mus musculus OX=10090 GN=Ptms PE=1 SV=3	Ptms	3	3	0.48	0.152578	0.69913	43.06	x	3.81254e+07	3.21742e+07	2.0261e+07	4.34399e+07	2.56225e+07	1.53075e+07	1.4654e+07	1.08161e+07	1.28684e+07	1.75387e+07	1.721e+07	3	3	3	3	3	3	3	3	3	3	3	High	High	High	High	High	High	High	High	High	High	High	23	27	46.3	1		0
High	P11276	Fibronectin OS=Mus musculus OX=10090 GN=Fn1 PE=1 SV=4	Fn1	89	89	2.831	0.153056	0.699608	65.71	x	1.20801e+09	7.7024e+08	9.75338e+08	1.10486e+09	1.02712e+09	1.41613e+09	1.26444e+09	1.55394e+09	1.357e+09	8.84548e+08	1.62795e+09	101	76	101	102	94	116	116	118	116	115	116	High	High	High	High	High	High	High	High	High	High	High	59	1107	2588.05	1		0
High	P03930	ATP synthase protein 8 OS=Mus musculus OX=10090 GN=Mtatp8 PE=1 SV=1	Mtatp8	1	1	0.552	0.153083	0.699608	58.81	x	434576	378942	321301	979562						379159	192586	1	1	1	1						1	1	Peak Found	Peak Found	Peak Found	High	Not Found	Not Found	Not Found	Not Found	Not Found	Peak Found	Peak Found	19	1	2.43	1		0.001
High	P70158	Acid sphingomyelinase-like phosphodiesterase 3a OS=Mus musculus OX=10090 GN=Smpdl3a PE=1 SV=2	Smpdl3a	7	7	2.826	0.153897	0.701491	37.16	x	5.35109e+06	4.48132e+06	7.6307e+06	8.37445e+06	1.03069e+07	1.48305e+07	1.60662e+07	1.45596e+07	1.95596e+07	1.54262e+07	1.38841e+07	3	4	5	4	6	7	7	6	7	7	6	Peak Found	High	High	High	High	High	High	High	High	High	High	27	38	59.94	1		0
High	P20060	Beta-hexosaminidase subunit beta OS=Mus musculus OX=10090 GN=Hexb PE=1 SV=2	Hexb	15	15	2.826	0.153891	0.701491	49.08	x	8.79099e+06	1.20249e+07	9.38314e+06	8.8997e+06	1.04265e+07	2.63701e+07	2.89946e+07	2.83772e+07	3.88688e+07	3.0177e+07	2.86985e+07	13	14	9	9	11	14	15	15	15	15	14	High	Peak Found	High	High	High	High	High	High	High	High	High	30	71	62.2	1		0
High	O88531	Palmitoyl-protein thioesterase 1 OS=Mus musculus OX=10090 GN=Ppt1 PE=1 SV=2	Ppt1	7	7	2.823	0.154308	0.702444	43.97	x	2.79192e+06	7.92926e+06	2.67962e+06	3.22749e+06	4.72914e+06	1.6028e+07	1.39407e+07	1.30326e+07	2.40683e+07	1.90352e+07	1.63387e+07	3	7	5	5	6	8	7	7	8	7	8	High	High	High	High	High	High	High	High	High	High	High	29	49	105.55	1		0
High	P24369	Peptidyl-prolyl cis-trans isomerase B OS=Mus musculus OX=10090 GN=Ppib PE=1 SV=2	Ppib	10	10	2.818	0.155152	0.705365	43.25	x	2.36086e+08	2.52725e+08	2.33288e+08	2.25884e+08	2.49737e+08	5.40298e+08	6.38325e+08	5.22322e+08	5.91699e+08	7.24475e+08	5.46789e+08	14	16	16	14	16	16	16	16	16	16	16	High	High	High	High	High	High	High	High	High	High	High	49	333	626.49	1		0
High	Q8R2Y2	Cell surface glycoprotein MUC18 OS=Mus musculus OX=10090 GN=Mcam PE=1 SV=1	Mcam	5	5	2.815	0.155629	0.706612	52.16	x	3.74289e+06	4.70745e+06	2.96325e+06	2.43171e+06	3.135e+06	4.73117e+06	7.65969e+06	5.99036e+06	4.24359e+06	6.17772e+06	5.2021e+06	5	3	3	3	4	5	5	5	5	5	5	High	Peak Found	Peak Found	High	Peak Found	High	High	High	High	High	High	10	23	39.96	1		0
High	O88322	Nidogen-2 OS=Mus musculus OX=10090 GN=Nid2 PE=1 SV=2	Nid2	9	8	2.804	0.15749	0.70678	24.21	x	404301	987007	289714			4.1096e+06	4.99974e+06	3.91406e+06	6.60775e+06	5.45901e+06	4.87707e+06	2	4	1			8	8	7	8	8	8	Peak Found	Peak Found	Peak Found	Not Found	Not Found	High	High	High	High	High	High	9	27	21.7	1		0
High	P12850	Growth-regulated alpha protein OS=Mus musculus OX=10090 GN=Cxcl1 PE=1 SV=1	Cxcl1	2	2	2.802	0.157052	0.70678	49.47	x	849271	302302		244630	595191	1.71298e+06	2.15307e+06	1.5917e+06	2.68244e+06	1.16287e+06	2.942e+06	2	1		1	1	2	2	2	2	2	2	Peak Found	Peak Found	Not Found	Peak Found	Peak Found	High	High	Peak Found	High	Peak Found	Peak Found	32	4	5.22	1		0
High	Q8R2U0	Nucleoporin SEH1 OS=Mus musculus OX=10090 GN=Seh1l PE=2 SV=1	Seh1l	2	2	2.778	0.157304	0.70678	36.67	x	585901	577779	303169	112761	190964	1.06296e+06	999889	950590	1.45119e+06	1.22476e+06	872749	2	2	1	1	1	2	2	2	2	2	2	High	Peak Found	High	Peak Found	Peak Found	Peak Found	High	High	High	High	High	10	10	12.52	1		0
High	Q8K354	Carbonyl reductase [NADPH] 3 OS=Mus musculus OX=10090 GN=Cbr3 PE=1 SV=1	Cbr3	5	4	2.772	0.156499	0.70678	23.47	x	144378			372678		743291	1.78242e+06	1.60884e+06	949766	832276	1.52024e+06	1			1		2	3	3	2	2	3	Peak Found	Not Found	Not Found	Peak Found	Not Found	High	Peak Found	High	High	High	High	22	15	14.32	1		0
High	Q9ERS2	NADH dehydrogenase [ubiquinone] 1 alpha subcomplex subunit 13 OS=Mus musculus OX=10090 GN=Ndufa13 PE=1 SV=3	Ndufa13	2	2	0.541	0.157217	0.70678	63.44	x	872276	1.09313e+06	740850	1.10843e+06	160109	127343		113218	408336	1.03334e+06	218616	2	2	2	2	1	1		1	2	2	1	High	High	High	High	Peak Found	Peak Found	Not Found	Peak Found	Peak Found	High	High	14	8	9.2	1		0
High	P17515	C-X-C motif chemokine 10 OS=Mus musculus OX=10090 GN=Cxcl10 PE=1 SV=1	Cxcl10	3	3	0.485	0.157463	0.70678	82.47	x	2.26728e+07	1.51775e+07	6.59966e+06	3.0343e+06	6.69677e+06	4.59875e+06	4.49321e+06	3.36432e+06	3.87401e+06	1.37221e+06	5.5154e+06	3	3	3	3	3	3	3	3	3	2	3	High	High	High	High	High	High	High	High	High	High	High	32	21	30.68	1		0
High	Q571F8	Glutaminase liver isoform, mitochondrial OS=Mus musculus OX=10090 GN=Gls2 PE=1 SV=2	Gls2	20	20	0.484	0.15641	0.70678	61.07	x	8.25609e+07	1.40051e+08	7.7452e+07	6.9903e+07	7.92104e+07	3.82951e+07	5.49902e+07	3.74246e+07	4.38987e+07	7.43869e+07	2.94414e+07	21	21	21	21	21	21	20	20	20	21	20	High	High	High	High	High	High	High	High	High	High	High	49	175	320.67	1		0
High	P70122	Ribosome maturation protein SBDS OS=Mus musculus OX=10090 GN=Sbds PE=1 SV=4	Sbds	4	4	0.509	0.158711	0.711343	36.85	x	1.8527e+06	960124	760652	2.30765e+06	2.10054e+06	362414	579956	405777	221915	513176	123477	4	3	2	4	4	2	3	2	1	2	1	High	Peak Found	High	High	High	Peak Found	Peak Found	Peak Found	Peak Found	Peak Found	Peak Found	14	10	3.56	1		0
Medium	Q6P5H2	Nestin OS=Mus musculus OX=10090 GN=Nes PE=1 SV=1	Nes	1	1	2.787	0.160422	0.717169	94.11	x	3.21869e+07	1.48108e+08	1.76858e+07	17371868	2.16215e+07	1.14253e+08	6.90405e+07	2.4656e+07	9.58773e+07	1.32749e+08	4.52942e+07	1	1	1	1	1	1	1	1	1	1	1	High	High	High	High	High	High	High	High	High	High	High	0	21	22.94	1		0.024
High	P62814	V-type proton ATPase subunit B, brain isoform OS=Mus musculus OX=10090 GN=Atp6v1b2 PE=1 SV=1	Atp6v1b2	20	20	2.779	0.161745	0.720315	36.17	x	2.01739e+07	2.16421e+07	1.75849e+07	1.74956e+07	2.0415e+07	6.20664e+07	6.33915e+07	6.16973e+07	6.78113e+07	5.99425e+07	5.06924e+07	16	15	16	15	17	19	18	19	19	18	18	High	High	High	High	High	High	High	High	High	High	High	57	133	241.74	1		0
High	Q08857	Platelet glycoprotein 4 OS=Mus musculus OX=10090 GN=Cd36 PE=1 SV=2	Cd36	4	4	2.779	0.162298	0.721854	22.74	x	101623	905122	243445	245725	112664	3.35627e+06	3.18407e+06	2.68301e+06	2.95086e+06	3.09434e+06	2.26086e+06	1	3	1	1	1	4	4	4	4	4	4	Peak Found	Peak Found	Peak Found	Peak Found	Peak Found	High	High	High	High	High	High	10	12	3.98	1		0
High	Q78PY7	Staphylococcal nuclease domain-containing protein 1 OS=Mus musculus OX=10090 GN=Snd1 PE=1 SV=1	Snd1	37	37	0.491	0.162662	0.722549	43.44	x	1.41161e+08	1.95564e+08	1.4137e+08	8.94117e+07	1.13688e+08	5.32743e+07	7.27937e+07	6.97442e+07	4.68809e+07	6.36268e+07	6.19803e+07	37	37	36	37	36	33	34	32	34	32	33	High	High	High	High	High	High	High	High	High	High	High	58	338	707.46	1	Met-loss+Acetyl [N-Term]	0
High	P01864	Ig gamma-2A chain C region secreted form OS=Mus musculus OX=10090 PE=1 SV=1		3	3	2.753	0.163672	0.726114	51.15	x	328151					829017	1.53832e+06	2.66424e+06		1.36581e+06	1.25759e+06	1					1	2	2		2	1	High	Not Found	Not Found	Not Found	Not Found	High	High	High	Not Found	High	High	15	9	21.5	1		0
Medium	Q99PG4	Regulator of G-protein signaling 18 OS=Mus musculus OX=10090 GN=Rgs18 PE=1 SV=1	Rgs18	1	1	2.768	0.164466	0.727782	35.99	x	815571	922356	456318	432773	476980	1.24481e+06	1.47647e+06	1.31993e+06	1.32022e+06	1.68671e+06	1.36724e+06	1	1	1	1	1	1	1	1	1	1	1	High	High	High	Peak Found	High	High	High	High	High	High	High	3	12	23.08	1		0.022
High	Q60854	Serpin B6 OS=Mus musculus OX=10090 GN=Serpinb6 PE=1 SV=1	Serpinb6	15	15	2.765	0.164309	0.727782	58.51	x	1.35761e+07	1.07677e+07	1.51614e+07	9.62108e+06	2.21154e+07	3.517e+07	4.00035e+07	3.56328e+07	5.40639e+07	4.70745e+07	3.65895e+07	12	12	9	9	12	15	16	16	16	16	14	High	Peak Found	High	High	High	High	High	High	High	High	High	52	81	138.97	1		0
High	Q9EST5	Acidic leucine-rich nuclear phosphoprotein 32 family member B OS=Mus musculus OX=10090 GN=Anp32b PE=1 SV=1	Anp32b	7	4	2.753	0.166348	0.733576	32.05	x	1.86677e+06	1.44502e+06	1.60854e+06	1.421e+06	2.64151e+06	4.90106e+06	5.24403e+06	4.28948e+06	7.30893e+06	6.9653e+06	5.54146e+06	4	3	4	2	4	4	4	4	5	5	4	High	High	High	High	High	High	High	High	High	High	High	28	52	56.12	1		0
High	Q9QYG0	Protein NDRG2 OS=Mus musculus OX=10090 GN=Ndrg2 PE=1 SV=1	Ndrg2	13	13	0.495	0.166458	0.733576	47.06	x	1.12813e+08	1.53711e+08	1.01815e+08	1.03837e+08	1.28815e+08	5.23112e+07	6.89344e+07	5.39105e+07	6.13863e+07	8.03217e+07	5.77144e+07	17	16	15	17	16	13	13	15	12	14	15	High	High	High	High	High	High	High	High	High	High	High	60	164	452.07	1		0
High	P53808	Phosphatidylcholine transfer protein OS=Mus musculus OX=10090 GN=Pctp PE=1 SV=2	Pctp	5	5	0.495	0.167269	0.734595	46.55	x	5.87427e+06	3.25055e+06	2.93059e+06	7.56911e+06	3.69518e+06	1.78792e+06	2.43001e+06	1.59084e+06	1.45931e+06	1.50031e+06	1.4526e+06	4	5	4	5	4	3	5	3	3	3	3	High	High	High	High	High	High	High	High	Peak Found	High	High	30	20	43.83	1	Met-loss+Acetyl [N-Term]	0
High	Q8BWP5	Alpha-tocopherol transfer protein OS=Mus musculus OX=10090 GN=Ttpa PE=1 SV=1	Ttpa	12	12	0.496	0.167668	0.735419	48.89	x	1.96681e+07	1.02832e+07	1.47473e+07	3.35974e+07	1.44715e+07	7.93556e+06	1.04398e+07	7.53036e+06	4.31672e+06	8.03267e+06	6.84942e+06	12	11	12	12	12	11	11	11	6	9	10	High	High	High	High	High	High	High	High	High	High	High	62	74	170.18	1	Met-loss+Acetyl [N-Term]	0
High	P24549	Retinal dehydrogenase 1 OS=Mus musculus OX=10090 GN=Aldh1a1 PE=1 SV=5	Aldh1a1	27	17	0.496	0.168168	0.736687	52.42	x	6.37964e+08	4.11475e+08	3.89992e+08	6.96344e+08	5.69114e+08	2.81073e+08	3.4219e+08	2.26311e+08	2.07279e+08	1.81252e+08	3.05877e+08	24	23	25	25	24	23	25	23	21	20	24	High	High	High	High	High	High	High	High	High	High	High	70	680	1856.05	1	Met-loss+Acetyl [N-Term]	0
High	P46412	Glutathione peroxidase 3 OS=Mus musculus OX=10090 GN=Gpx3 PE=1 SV=2	Gpx3	6	6	2.742	0.168389	0.736728	53.86	x	609282	385647	743890	127250	576231	5.87696e+06	4.2253e+06	5.50548e+06	2.79775e+06	818981	3.2411e+06	2	1	3	1	2	5	6	6	5	2	5	Peak Found	Peak Found	Peak Found	Peak Found	Peak Found	High	High	High	High	Peak Found	High	32	15	19.17	1		0
High	Q9WV54	Acid ceramidase OS=Mus musculus OX=10090 GN=Asah1 PE=1 SV=1	Asah1	10	10	2.739	0.16896	0.736811	38.31	x	9.37105e+06	1.75686e+07	9.64674e+06	8.76321e+06	1.16149e+07	2.93297e+07	2.95404e+07	3.00265e+07	3.83254e+07	3.7512e+07	2.65113e+07	9	11	11	8	10	11	11	12	11	12	12	High	High	High	High	High	High	High	High	High	High	High	29	77	150.27	1		0
High	P35279	Ras-related protein Rab-6A OS=Mus musculus OX=10090 GN=Rab6a PE=1 SV=4	Rab6a	2	2	2.716	0.169042	0.736811	47.25	x		402685				957757	908507	1.3081e+06	1.16713e+06	1.2583e+06	1.2854e+06		2				2	2	2	2	2	2	Not Found	Peak Found	Not Found	Not Found	Not Found	High	High	High	High	High	High	12	9	16.57	1		0
High	O54909	Retinol dehydrogenase 16 OS=Mus musculus OX=10090 GN=Rdh16 PE=1 SV=1	Rdh16	9	1	2.701	0.16867	0.736811	25.79	x	343380	375849		298750	285727	932885	1.09013e+06	944487		492731	767405	1	1		1	1	1	1	1		1	1	Peak Found	Peak Found	High	High	High	High	High	High	Not Found	High	High	25	71	141.24	1		0
High	O88587	Catechol O-methyltransferase OS=Mus musculus OX=10090 GN=Comt PE=1 SV=2	Comt	11	11	0.498	0.169851	0.739416	60.92	x	7.76985e+07	4.7898e+07	4.1346e+07	8.16187e+07	9.43e+07	4.7471e+07	3.90725e+07	3.39032e+07	3.44014e+07	2.50212e+07	3.41763e+07	12	12	12	12	12	12	12	11	10	9	10	High	High	High	High	High	High	High	High	High	High	High	62	99	242.88	1		0
High	Q8BWU8	Ethanolamine-phosphate phospho-lyase OS=Mus musculus OX=10090 GN=Etnppl PE=2 SV=1	Etnppl	18	18	0.498	0.170163	0.73985	86.09	x	3.69728e+07	4.37168e+07	3.04974e+07	3.40393e+07	3.51538e+07	1.89075e+07	1.91729e+07	1.8649e+07	2.88465e+07	2.73774e+07	1.93571e+07	19	17	19	19	19	7	7	8	6	14	9	High	High	High	High	High	Peak Found	Peak Found	Peak Found	Peak Found	High	Peak Found	52	58	97.03	1		0
High	Q6P5E4	UDP-glucose:glycoprotein glucosyltransferase 1 OS=Mus musculus OX=10090 GN=Uggt1 PE=1 SV=4	Uggt1	46	46	2.729	0.170685	0.741193	53.34	x	2.46522e+07	3.21915e+07	1.88175e+07	2.39969e+07	2.19704e+07	7.70777e+07	7.80961e+07	6.99498e+07	5.61718e+07	6.65813e+07	5.55186e+07	37	37	29	33	30	45	44	41	44	43	42	High	High	High	High	High	High	High	High	High	High	High	44	234	371.35	1		0
High	Q8K4G1	Latent-transforming growth factor beta-binding protein 4 OS=Mus musculus OX=10090 GN=Ltbp4 PE=1 SV=2	Ltbp4	13	13	2.726	0.171328	0.74306	50.23	x	644387	942897	530002		556095	9.34199e+06	4.7296e+06	6.45141e+06	3.93568e+06	1.66419e+06	5.22633e+06	2	3	3		3	11	11	11	9	6	11	Peak Found	Peak Found	Peak Found	Not Found	Peak Found	High	High	High	High	Peak Found	High	10	26	20.72	1		0
High	P48774	Glutathione S-transferase Mu 5 OS=Mus musculus OX=10090 GN=Gstm5 PE=1 SV=1	Gstm5	5	4	0.558	0.171869	0.744482	53.84	x	987694	526238	150593	1.80719e+06	650245	255173	216829	59871.4	54316	287976	250998	3	3	2	4	3	2	2	1	1	2	2	High	Peak Found	Peak Found	High	Peak Found	Peak Found	Peak Found	Peak Found	Peak Found	Peak Found	Peak Found	25	59	104.48	1		0
High	Q99KP3	Lambda-crystallin homolog OS=Mus musculus OX=10090 GN=Cryl1 PE=1 SV=3	Cryl1	9	9	0.501	0.17256	0.746545	61.41	x	9.3897e+06	8.0937e+06	4.15262e+06	6.66919e+06	7.3424e+06	4.58808e+06	2.7183e+06	2.40717e+06	4.72913e+06	5.32106e+06	2.68385e+06	9	9	8	8	9	7	4	6	7	7	5	High	High	High	High	High	High	Peak Found	Peak Found	Peak Found	High	High	33	30	53.85	1	Met-loss+Acetyl [N-Term]	0
High	Q8BVE3	V-type proton ATPase subunit H OS=Mus musculus OX=10090 GN=Atp6v1h PE=1 SV=1	Atp6v1h	4	4	2.68	0.17395	0.751627	17.21	x	202960	226539		155231	205839	1.23692e+06	1.30435e+06	1.08484e+06	1.15195e+06	1.06822e+06	977469	1	1		1	1	2	2	2	2	2	2	Peak Found	Peak Found	Not Found	Peak Found	Peak Found	High	High	High	High	High	High	13	12	10.35	1		0
High	Q3UPH1	Protein PRRC1 OS=Mus musculus OX=10090 GN=Prrc1 PE=1 SV=1	Prrc1	8	8	2.704	0.175367	0.755989	43.85	x	4.99588e+06	4.41106e+06	4.7132e+06	4.76544e+06	6.40029e+06	1.33706e+07	1.61105e+07	1.3832e+07	1.55951e+07	1.94338e+07	1.21477e+07	7	4	8	7	7	7	8	8	8	8	8	High	High	High	High	High	High	High	High	High	High	High	35	54	158.79	1		0
High	Q8CH18	Cell division cycle and apoptosis regulator protein 1 OS=Mus musculus OX=10090 GN=Ccar1 PE=1 SV=1	Ccar1	7	7	2.703	0.175618	0.755989	25.46	x	1.20957e+06	1.23504e+06	315227	511169		3.64851e+06	3.14311e+06	3.48388e+06	3.49208e+06	3.69583e+06	3.06201e+06	4	5	2	2		5	5	5	5	5	5	High	High	Peak Found	High	Not Found	High	High	High	High	High	High	7	29	18.62	1		0
High	Q91XF0	Pyridoxine-5'-phosphate oxidase OS=Mus musculus OX=10090 GN=Pnpo PE=1 SV=1	Pnpo	7	7	0.504	0.175462	0.755989	40.73	x	2.20986e+07	1.34458e+07	1.71565e+07	1.77602e+07	1.95699e+07	4.93245e+06	7.9134e+06	6.07654e+06	7.31508e+06	1.03455e+07	6.47345e+06	6	6	6	6	6	5	5	5	5	6	5	High	High	High	High	High	High	High	High	High	High	High	34	41	77.77	1		0
High	Q62465	Synaptic vesicle membrane protein VAT-1 homolog OS=Mus musculus OX=10090 GN=Vat1 PE=1 SV=3	Vat1	11	11	2.693	0.17759	0.760199	41.33	x	7.4844e+06	5.16783e+06	4.05825e+06	3.93659e+06	5.93565e+06	1.4108e+07	2.1192e+07	1.74133e+07	1.8854e+07	1.66924e+07	1.39668e+07	10	8	8	8	9	11	11	10	11	11	11	High	High	High	High	High	High	High	High	High	High	High	39	68	146.64	1		0
High	Q91W90	Thioredoxin domain-containing protein 5 OS=Mus musculus OX=10090 GN=Txndc5 PE=1 SV=2	Txndc5	15	15	2.69	0.178154	0.760199	35.37	x	3.03284e+07	3.39e+07	2.85397e+07	2.58543e+07	3.77797e+07	1.03494e+08	8.10701e+07	9.85369e+07	1.02174e+08	9.9368e+07	8.61076e+07	13	14	13	13	14	14	15	16	15	15	15	High	High	High	High	High	High	High	High	High	High	High	53	163	365.92	1		0
High	P45377	Aldose reductase-related protein 2 OS=Mus musculus OX=10090 GN=Akr1b8 PE=1 SV=2	Akr1b8	11	11	2.689	0.178251	0.760199	63.76	x	1.68069e+06	1.86401e+06	2.25385e+06	1.18317e+06	6.36601e+06	1.05968e+07	1.67594e+07	1.03745e+07	1.98495e+07	1.62496e+07	8.97456e+06	2	2	3	2	8	9	10	8	10	9	7	High	Peak Found	Peak Found	Peak Found	High	High	High	High	High	High	High	57	40	51.38	1	Met-loss+Acetyl [N-Term]	0
High	P14901	Heme oxygenase 1 OS=Mus musculus OX=10090 GN=Hmox1 PE=1 SV=1	Hmox1	10	10	2.681	0.179833	0.760199	78.78	x	1.0102e+07	1.39137e+07	1.51163e+07	9.39797e+06	2.30155e+07	2.09389e+07	3.52023e+07	3.01713e+07	5.73646e+07	5.24425e+07	2.78894e+07	9	8	10	7	10	10	11	10	11	10	10	High	High	High	High	High	High	High	High	High	High	High	57	61	110.2	1		0
High	Q61879	Myosin-10 OS=Mus musculus OX=10090 GN=Myh10 PE=1 SV=2	Myh10	29	16	2.679	0.180258	0.760199	117.88	x	3.69396e+07	9.99576e+07	2.42532e+07	1.49817e+07	2.51791e+07	8.81916e+07	4.19061e+07	2.73117e+07	7.99966e+07	6.59013e+07	3.276e+07	4	2	4	4	4	16	11	16	15	13	13	Peak Found	Peak Found	Peak Found	Peak Found	Peak Found	High	High	High	High	High	High	18	150	297.34	1		0
High	Q8BFU2	Histone H2A type 3 OS=Mus musculus OX=10090 GN=H2aw PE=1 SV=3	H2aw	5	1	0.576	0.180227	0.760199	70.75	x	225540	49216.6	61685.8	182353	171093	123325		136862	44038.8		68524.4	1	1	1	2	2	1		1	1		2	Peak Found	Peak Found	High	High	High	Peak Found	Not Found	High	Peak Found	Not Found	Peak Found	55	570	928.4	1		0
High	Q9WV98	Mitochondrial import inner membrane translocase subunit Tim9 OS=Mus musculus OX=10090 GN=Timm9 PE=1 SV=1	Timm9	3	3	0.508	0.180588	0.760199	41.87	x	1.36789e+06	3.17349e+06	2.91141e+06	1.38482e+06	2.38204e+06	832492	1.1925e+06	1.21269e+06	2.80813e+06	1.8606e+06	2.05505e+06	2	3	2	2	2	2	2	2	3	3	3	High	Peak Found	High	High	High	Peak Found	Peak Found	Peak Found	High	High	High	38	13	17	1		0
High	Q71RI9	Kynurenine--oxoglutarate transaminase 3 OS=Mus musculus OX=10090 GN=Kyat3 PE=1 SV=1	Kyat3	20	19	0.506	0.178013	0.760199	43.4	x	5.21069e+07	3.29289e+07	3.32694e+07	5.85712e+07	4.72518e+07	2.25458e+07	2.53598e+07	2.11734e+07	2.14075e+07	1.85939e+07	1.92806e+07	17	16	17	17	16	16	16	15	15	12	15	High	High	High	High	High	High	High	High	High	High	High	57	133	268.58	1		0
High	Q8CI94	Glycogen phosphorylase, brain form OS=Mus musculus OX=10090 GN=Pygb PE=1 SV=3	Pygb	17	11	2.672	0.181591	0.761069	53.71	x	2.16151e+06	1.35355e+06	2.42542e+06	2.21962e+06	1.41723e+06	6.80091e+06	8.14332e+06	5.5545e+06	6.61888e+06	6.49916e+06	5.99131e+06	5	4	6	6	4	9	10	7	8	9	7	High	Peak Found	High	Peak Found	High	High	High	High	High	High	High	25	90	172.84	1		0
High	P62748	Hippocalcin-like protein 1 OS=Mus musculus OX=10090 GN=Hpcal1 PE=1 SV=2	Hpcal1	8	6	2.666	0.182885	0.76557	31.04	x	4.03067e+06	2.99972e+06	2.4752e+06	2.10754e+06	2.48215e+06	6.61677e+06	6.66015e+06	7.75896e+06	8.72046e+06	7.96978e+06	6.06023e+06	6	5	5	5	4	5	5	5	5	5	5	High	High	High	High	High	High	High	High	High	High	High	46	41	47.14	1		0
High	Q8K411	Presequence protease, mitochondrial OS=Mus musculus OX=10090 GN=Pitrm1 PE=1 SV=1	Pitrm1	41	41	2.658	0.184379	0.769487	46.9	x	2.67832e+07	3.81245e+07	3.40233e+07	2.61707e+07	2.71147e+07	6.92055e+07	8.32522e+07	6.86199e+07	9.54116e+07	9.39698e+07	6.11706e+07	29	33	31	31	30	37	36	36	38	36	35	High	High	High	High	High	High	High	High	High	High	High	56	231	403.96	1		0
High	P50516	V-type proton ATPase catalytic subunit A OS=Mus musculus OX=10090 GN=Atp6v1a PE=1 SV=2	Atp6v1a	28	28	2.657	0.184675	0.769487	36.58	x	1.16353e+08	6.93223e+07	1.00712e+08	1.50157e+08	1.07757e+08	9.78786e+07	9.25875e+07	1.04062e+08	8.46148e+07	6.29522e+07	1.10201e+08	21	21	21	18	23	27	26	26	25	26	26	High	High	High	High	High	High	High	High	High	High	High	62	140	225.64	1		0
High	Q5EBG8	Uncharacterized protein C1orf50 homolog OS=Mus musculus OX=10090 PE=1 SV=1		3	3	0.536	0.185145	0.769487	31.19	x	1.92244e+06	882522	793288	2.64247e+06	2.5084e+06		434657				459271	3	3	2	3	3		1				2	High	Peak Found	Peak Found	High	High	Not Found	Peak Found	Not Found	Not Found	Not Found	Peak Found	23	7	8.71	1		0
High	O88428	Bifunctional 3'-phosphoadenosine 5'-phosphosulfate synthase 2 OS=Mus musculus OX=10090 GN=Papss2 PE=1 SV=2	Papss2	24	24	0.513	0.184957	0.769487	61.3	x	3.68405e+07	3.66462e+07	1.99851e+07	2.77595e+07	2.73583e+07	1.96015e+07	2.6287e+07	2.27772e+07	2.12934e+07	2.2519e+07	2.0037e+07	22	22	19	21	21	14	15	15	14	12	15	High	High	High	High	High	High	High	High	High	High	High	56	97	155.11	1		0
High	P28651	Carbonic anhydrase-related protein OS=Mus musculus OX=10090 GN=Ca8 PE=1 SV=5	Ca8	7	7	0.514	0.186005	0.770309	33.78	x	4.02905e+06	3.00699e+06	2.93841e+06	5.06933e+06	4.54924e+06	857625	1.64094e+06	1.08939e+06	826363	1.89519e+06	1.31489e+06	5	5	5	6	6	3	4	4	2	4	4	High	High	High	High	High	Peak Found	High	Peak Found	Peak Found	Peak Found	Peak Found	37	17	33.71	1	Met-loss+Acetyl [N-Term]	0
High	Q640N1	Adipocyte enhancer-binding protein 1 OS=Mus musculus OX=10090 GN=Aebp1 PE=1 SV=1	Aebp1	4	4	2.577	0.186795	0.772661	21.88	x					145766	2.64374e+06	919111	1.03327e+06	592102	130913	942891					1	4	3	3	2	1	3	Not Found	Not Found	Not Found	Not Found	Peak Found	High	High	High	High	Peak Found	High	5	8	7.07	1		0
High	P35822	Receptor-type tyrosine-protein phosphatase kappa OS=Mus musculus OX=10090 GN=Ptprk PE=1 SV=1	Ptprk	9	9	2.645	0.187017	0.772663	36.44	x	1.20289e+06	1.83853e+06	790578	1.07758e+06	1.65097e+06	4.75072e+06	3.3472e+06	3.97267e+06	4.94383e+06	3.07526e+06	4.87942e+06	5	5	4	4	5	7	6	7	7	5	8	Peak Found	High	Peak Found	High	High	High	High	High	High	High	High	10	29	28.06	1		0
High	Q8BFS6	Serine/threonine-protein phosphatase CPPED1 OS=Mus musculus OX=10090 GN=Cpped1 PE=1 SV=1	Cpped1	5	5	0.516	0.188137	0.775247	56.19	x	5.76955e+06	4.80153e+06	2.56387e+06	5.32299e+06	2.36314e+06	906709	1.11109e+06	1.06323e+06	1.67503e+06	2.11204e+06	4.35584e+06	4	3	3	4	3	1	2	2	3	3	4	High	High	High	High	High	High	High	High	High	High	High	18	15	25.6	1	Met-loss+Acetyl [N-Term]	0
High	Q9CRB3	5-hydroxyisourate hydrolase OS=Mus musculus OX=10090 GN=Urah PE=1 SV=1	Urah	6	6	0.516	0.188532	0.775247	36.41	x	1.77559e+07	1.10979e+07	9.5082e+06	1.25155e+07	1.12635e+07	5.85085e+06	5.31546e+06	3.74713e+06	7.38317e+06	6.35759e+06	6.28732e+06	5	4	6	6	5	4	4	4	4	4	4	High	High	High	High	High	High	High	High	High	High	High	75	40	82.94	1	Met-loss+Acetyl [N-Term]	0
High	Q01279	Epidermal growth factor receptor OS=Mus musculus OX=10090 GN=Egfr PE=1 SV=1	Egfr	31	31	0.516	0.18793	0.775247	63.46	x	8.28585e+07	5.70046e+07	1.07263e+08	1.30115e+08	1.006e+08	6.78182e+07	5.35964e+07	5.71254e+07	4.23787e+07	3.11603e+07	4.8797e+07	31	28	30	32	32	28	27	27	24	23	25	High	High	High	High	High	High	High	High	High	High	High	32	246	430.98	1		0
High	Q60749	KH domain-containing, RNA-binding, signal transduction-associated protein 1 OS=Mus musculus OX=10090 GN=Khdrbs1 PE=1 SV=2	Khdrbs1	2	2	2.637	0.189197	0.777068	40.31	x	1.3134e+06	1.50885e+06	803619	723658	849220	2.69036e+06	2.18787e+06	2.51387e+06	2.85601e+06	2.04571e+06	2.29128e+06	1	1	1	1	1	1	1	1	1	1	1	High	High	High	High	High	High	High	High	High	High	High	5	22	17.81	1		0
High	Q61187	Tumor susceptibility gene 101 protein OS=Mus musculus OX=10090 GN=Tsg101 PE=1 SV=2	Tsg101	3	3	2.664	0.189844	0.777164	24.78	x		143023	166923			481564	1.59727e+06	2.47125e+06	2.72358e+06	917440	2.30611e+06		1	1			1	2	3	3	2	3	Not Found	Peak Found	Peak Found	Not Found	Not Found	High	High	High	High	High	High	8	12	7.84	1		0
High	P11247	Myeloperoxidase OS=Mus musculus OX=10090 GN=Mpo PE=1 SV=2	Mpo	7	7	2.63	0.190112	0.777164	59.55	x		209416			179165	3.09618e+06	3.94412e+06	3.9974e+06	2.45733e+06	1.67064e+06	2.06406e+06		1			1	5	6	6	6	4	5	Not Found	Peak Found	Not Found	Not Found	Peak Found	High	High	High	High	High	High	13	20	14.86	1		0
High	P21460	Cystatin-C OS=Mus musculus OX=10090 GN=Cst3 PE=1 SV=2	Cst3	6	6	2.629	0.190335	0.777164	62.26	x	4.23123e+07	2.55167e+07	3.77478e+07	3.52382e+07	3.61458e+07	6.21925e+07	5.58572e+07	6.48112e+07	6.51336e+07	2.68235e+07	7.07864e+07	6	4	6	6	6	9	9	9	9	7	10	High	High	High	High	High	High	High	High	High	High	High	54	81	184.86	1		0
High	Q8R086	Sulfite oxidase, mitochondrial OS=Mus musculus OX=10090 GN=Suox PE=1 SV=2	Suox	21	21	0.518	0.190795	0.778132	53.23	x	3.44358e+08	5.60769e+08	4.59953e+08	3.30119e+08	4.17065e+08	1.97752e+08	2.59697e+08	1.83109e+08	2.89607e+08	3.25344e+08	1.66998e+08	25	25	25	25	26	23	24	25	24	25	25	High	High	High	High	High	High	High	High	High	High	High	61	329	883.05	1		0
High	P34914	Bifunctional epoxide hydrolase 2 OS=Mus musculus OX=10090 GN=Ephx2 PE=1 SV=2	Ephx2	25	25	0.519	0.191213	0.778926	50.82	x	4.9597e+08	4.34059e+08	2.91449e+08	4.61092e+08	3.71233e+08	2.90243e+08	2.30045e+08	2.01193e+08	2.00426e+08	2.04302e+08	2.37131e+08	34	32	32	34	35	30	33	29	30	29	31	High	High	High	High	High	High	High	High	High	High	High	61	425	1156.24	1		0
High	P15508	Spectrin beta chain, erythrocytic OS=Mus musculus OX=10090 GN=Sptb PE=1 SV=4	Sptb	9	3	2.527	0.191903	0.779913	40.81	x				235986	136996	527243	318439	1.33676e+06		566034	201414				1	1	2	2	3		2	1	Not Found	Not Found	Not Found	Peak Found	Peak Found	High	Peak Found	High	Not Found	High	Peak Found	4	47	58.8	1		0
High	Q9WTU6	Mitogen-activated protein kinase 9 OS=Mus musculus OX=10090 GN=Mapk9 PE=1 SV=2	Mapk9	3	2	2.609	0.193459	0.78532	32.9	x	1.0509e+06	1.20887e+06	672527	662574	668851	2.06646e+06	1.82695e+06	1.72531e+06	2.29883e+06	2.53035e+06	1.75752e+06	1	1	1	1	1	1	1	1	1	1	1	Peak Found	Peak Found	High	High	High	Peak Found	Peak Found	Peak Found	Peak Found	Peak Found	Peak Found	9	7	7.94	1		0
High	Q8C1B7	Septin-11 OS=Mus musculus OX=10090 GN=Septin11 PE=1 SV=4	Septin11	12	10	2.61	0.194335	0.787962	42.59	x	5.11513e+06	7.73254e+06	3.55292e+06	2.81504e+06	4.50908e+06	1.17678e+07	1.23086e+07	1.21176e+07	1.64411e+07	1.47838e+07	1.12466e+07	7	9	7	7	8	9	9	9	9	9	9	High	High	High	High	High	High	High	High	High	High	High	37	85	127.41	1	Met-loss+Acetyl [N-Term]	0
High	Q99KN2	Probable cytosolic iron-sulfur protein assembly protein CIAO1 OS=Mus musculus OX=10090 GN=Ciao1 PE=1 SV=1	Ciao1	2	2	0.587	0.195331	0.791081	8.84	x	508910	1.07415e+06			263793	313235	284644		109156		316529	1	2			1	1	1		1		1	High	High	Not Found	High	High	Peak Found	Peak Found	Not Found	Peak Found	Not Found	Peak Found	8	5	1.62	1		0
High	Q9DCL9	Multifunctional protein ADE2 OS=Mus musculus OX=10090 GN=Paics PE=1 SV=4	Paics	13	13	0.523	0.195949	0.791742	37.51	x	1.00682e+07	8.94361e+06	4.71938e+06	8.63761e+06	9.01977e+06	3.02284e+06	4.0751e+06	4.08884e+06	3.90073e+06	4.28225e+06	3.06426e+06	13	12	11	11	12	8	10	10	8	9	8	High	High	High	High	High	Peak Found	High	High	Peak Found	High	High	34	44	70.29	1	Met-loss+Acetyl [N-Term]	0
High	P50580	Proliferation-associated protein 2G4 OS=Mus musculus OX=10090 GN=Pa2g4 PE=1 SV=3	Pa2g4	20	20	0.523	0.195824	0.791742	30.72	x	8.4656e+07	8.18582e+07	7.71903e+07	7.88805e+07	7.53965e+07	3.61088e+07	4.68127e+07	4.26715e+07	3.95852e+07	4.61767e+07	3.69197e+07	22	21	22	22	22	19	20	21	20	19	19	High	High	High	High	High	High	High	High	High	High	High	63	181	377.01	1	Met-loss+Acetyl [N-Term]	0
High	P61922	4-aminobutyrate aminotransferase, mitochondrial OS=Mus musculus OX=10090 GN=Abat PE=1 SV=1	Abat	28	28	0.524	0.196485	0.792988	56.14	x	1.9837e+08	2.82596e+08	4.00068e+08	2.91615e+08	3.90205e+08	1.19739e+08	2.07407e+08	1.31862e+08	1.62551e+08	2.72403e+08	1.22577e+08	34	35	38	37	38	32	34	33	34	33	32	High	High	High	High	High	High	High	High	High	High	High	79	407	998.98	1		0
High	P08752	Guanine nucleotide-binding protein G(i) subunit alpha-2 OS=Mus musculus OX=10090 GN=Gnai2 PE=1 SV=5	Gnai2	6	5	2.593	0.197915	0.794007	33.98	x	1.24143e+06	1.78454e+06	306871	660792	350367	4.19138e+06	3.72466e+06	3.52519e+06	4.15014e+06	3.88091e+06	3.63837e+06	4	4	1	2	1	5	5	5	5	5	5	Peak Found	Peak Found	High	High	Peak Found	High	High	High	High	High	High	20	27	36.47	1		0
High	P35564	Calnexin OS=Mus musculus OX=10090 GN=Canx PE=1 SV=1	Canx	15	15	2.591	0.198331	0.794007	46.97	x	8.23864e+06	1.08351e+07	7.47547e+06	7.80724e+06	3.94534e+06	3.27344e+07	2.6444e+07	3.27628e+07	4.4217e+07	3.99572e+07	3.05853e+07	10	12	10	12	8	15	15	15	15	16	16	High	High	High	High	High	High	High	High	High	High	High	26	84	107.21	1		0
High	Q9CR00	26S proteasome non-ATPase regulatory subunit 9 OS=Mus musculus OX=10090 GN=Psmd9 PE=1 SV=1	Psmd9	5	5	0.54	0.197624	0.794007	34.82	x	1.84567e+06	1.76401e+06	1.2631e+06	3.46125e+06	2.0731e+06	930052	569998	743758	875734	1.21423e+06	1.23825e+06	3	3	3	4	3	3	2	2	2	3	3	High	High	High	High	High	Peak Found	Peak Found	High	High	Peak Found	Peak Found	27	17	22.35	1		0
High	Q9DCY0	Glycine N-acyltransferase-like protein Keg1 OS=Mus musculus OX=10090 GN=Keg1 PE=1 SV=1	Keg1	13	13	0.524	0.197346	0.794007	49.41	x	7.45196e+07	1.29495e+08	9.35416e+07	8.89904e+07	9.60856e+07	5.48323e+07	6.58484e+07	4.50687e+07	4.69054e+07	6.87666e+07	2.7036e+07	14	14	12	13	13	13	13	14	11	13	11	High	High	High	High	High	High	High	High	High	High	High	69	150	325.3	1		0
High	Q9QYY9	All-trans-retinol dehydrogenase [NAD(+)] ADH4 OS=Mus musculus OX=10090 GN=Adh4 PE=1 SV=4	Adh4	10	10	0.527	0.20039	0.799495	53.68	x	1.5067e+07	5.84364e+06	8.70122e+06	1.30724e+07	1.07286e+07	6.3913e+06	4.96842e+06	7.64461e+06	3.33356e+06	3.30867e+06	6.38976e+06	9	6	7	8	8	6	6	7	3	5	7	High	High	High	High	High	High	Peak Found	High	Peak Found	High	High	37	38	52.62	1		0
High	P68433	Histone H3.1 OS=Mus musculus OX=10090 GN=H3c1 PE=1 SV=2	H3c1; H3c10; H3c11; H3c8	5	1	2.58	0.200682	0.799746	89.6	x	1.67838e+06	429785	2.09647e+06	3.53466e+06	3.23314e+06	4.34503e+06	1.31613e+06	1.14993e+07	4.7842e+06	5.54926e+06	3.1695e+06	3	2	3	3	2	3	2	3	3	3	3	High	High	Peak Found	High	Peak Found	High	High	High	High	High	High	43	408	331.09	1		0
High	Q9CWM4	Prefoldin subunit 1 OS=Mus musculus OX=10090 GN=Pfdn1 PE=1 SV=1	Pfdn1	1	1	2.511	0.201049	0.800295	31.14	x	383165	220538	325917	284160	393805				975570	631766		1	1	1	1	1				1	1		Peak Found	Peak Found	High	Peak Found	Peak Found	Not Found	Not Found	Not Found	High	High	Not Found	9	3	1.97	1		0.002
High	Q9R269	Periplakin OS=Mus musculus OX=10090 GN=Ppl PE=1 SV=1	Ppl	28	28	2.575	0.201951	0.802065	59.48	x	3.30631e+07	1.72629e+07	3.95918e+07	4.35487e+07	3.54663e+07	6.27832e+07	3.92793e+07	6.29815e+07	3.29134e+07	1.77564e+07	5.40476e+07	8	8	4	5	6	22	23	24	25	22	25	Peak Found	Peak Found	Peak Found	Peak Found	High	High	High	High	High	High	High	19	74	71.88	1		0
High	Q7TSV4	Phosphoglucomutase-2 OS=Mus musculus OX=10090 GN=Pgm2 PE=1 SV=1	Pgm2	16	16	2.573	0.202414	0.802065	66.93	x	4.06735e+07	1.95822e+07	6.04744e+07	5.49139e+07	5.43076e+07	3.36178e+07	3.04608e+07	3.30654e+07	3.2557e+07	2.5295e+07	3.70345e+07	9	10	10	8	12	15	15	15	15	14	14	High	High	High	High	High	High	High	High	High	High	High	33	67	88.41	1		0
High	Q9D824	Pre-mRNA 3'-end-processing factor FIP1 OS=Mus musculus OX=10090 GN=Fip1l1 PE=1 SV=1	Fip1l1	2	2	0.575	0.202018	0.802065	0	x		803440					462015	659407	851785	938898			1					1	1	1	1		High	High	Not Found	Not Found	Not Found	Not Found	Peak Found	High	Peak Found	High	Not Found	5	4	4.02	1		0
Medium	Q99J93	Interferon-induced transmembrane protein 2 OS=Mus musculus OX=10090 GN=Ifitm2 PE=1 SV=1	Ifitm2	1	1	2.583	0.203609	0.805475	40.99	x	801629	781879	362069	523548	497142	1.49958e+06	1.31642e+06	1.46012e+06	1.97059e+06	1.7134e+06	1.23469e+06	1	1	1	1	1	1	1	1	1	1	1	High	Peak Found	Peak Found	Peak Found	Peak Found	Peak Found	Peak Found	Peak Found	Peak Found	Peak Found	Peak Found	13	1	1.62	1		0.029
High	P03911	NADH-ubiquinone oxidoreductase chain 4 OS=Mus musculus OX=10090 GN=Mtnd4 PE=1 SV=1	Mtnd4	2	2	0.6	0.203984	0.805475	37.01	x	241504	88353	165847	611736						93064.6		2	1	1	2						1		High	Peak Found	Peak Found	High	Not Found	Not Found	Not Found	Not Found	Not Found	Peak Found	Not Found	6	3	7.02	1		0
High	P09411	Phosphoglycerate kinase 1 OS=Mus musculus OX=10090 GN=Pgk1 PE=1 SV=4	Pgk1	23	23	0.531	0.204199	0.805475	47.31	x	5.92793e+08	3.63861e+08	2.7198e+08	5.15888e+08	4.01979e+08	1.97379e+08	2.11129e+08	1.69545e+08	2.58548e+08	2.56859e+08	2.23185e+08	32	31	29	31	29	29	29	29	32	32	30	High	High	High	High	High	High	High	High	High	High	High	71	449	1037.51	1		0
High	P26262	Plasma kallikrein OS=Mus musculus OX=10090 GN=Klkb1 PE=1 SV=2	Klkb1	25	25	0.532	0.205264	0.808765	61.63	x	3.83663e+07	2.44339e+07	4.56589e+07	4.31318e+07	2.86253e+07	2.04519e+07	1.76439e+07	2.12234e+07	1.53359e+07	1.21466e+07	2.37863e+07	23	20	25	23	21	19	18	18	18	11	20	High	High	High	High	High	High	High	High	High	Peak Found	High	48	104	173.21	1		0
High	Q9D8K8	Solute carrier family 25 member 39 OS=Mus musculus OX=10090 GN=Slc25a39 PE=2 SV=1	Slc25a39	2	2	2.557	0.205902	0.809483	47.7	x	2.78291e+06	3.23402e+06	970169	1.51357e+06	1.45639e+06	3.17697e+06	3.27061e+06	2.5754e+06	2.21642e+06	2.67528e+06	3.00444e+06	2	1	1	2	2	1	1	1	1	1	1	High	Peak Found	High	High	High	Peak Found	Peak Found	High	High	Peak Found	High	5	8	12.61	1		0.004
High	Q61730	Interleukin-1 receptor accessory protein OS=Mus musculus OX=10090 GN=Il1rap PE=1 SV=1	Il1rap	10	10	0.532	0.205911	0.809483	49.29	x	3.16992e+07	1.7157e+07	3.83502e+07	3.3645e+07	3.13504e+07	1.70162e+07	1.37752e+07	1.73928e+07	9.71771e+06	4.96704e+06	1.95278e+07	11	10	11	11	11	9	9	10	7	6	9	High	High	High	High	High	High	High	High	Peak Found	Peak Found	High	17	47	51.49	1		0
High	Q05186	Reticulocalbin-1 OS=Mus musculus OX=10090 GN=Rcn1 PE=1 SV=1	Rcn1	4	4	2.552	0.206191	0.809672	33.19	x	752236	323566	213844	326864	469943	1.29188e+06	1.29538e+06	1.37931e+06	2.27215e+06	1.67003e+06	1.73606e+06	2	1	1	1	2	2	2	2	2	2	2	Peak Found	High	Peak Found	Peak Found	Peak Found	Peak Found	High	High	High	High	Peak Found	17	7	9.53	1		0
High	Q99JY3	GTPase IMAP family member 4 OS=Mus musculus OX=10090 GN=Gimap4 PE=1 SV=2	Gimap4	10	10	2.554	0.206671	0.810642	82.21	x	1.12775e+07	1.80785e+07	1.37226e+07	9.68321e+06	1.88475e+07	2.59927e+07	3.05436e+07	2.45128e+07	3.61722e+07	2.96106e+07	2.13377e+07	8	8	10	7	10	10	10	10	10	10	10	High	High	High	High	High	High	High	High	High	High	High	40	63	130.15	1		0
High	Q3THE2	Myosin regulatory light chain 12B OS=Mus musculus OX=10090 GN=Myl12b PE=1 SV=2	Myl12b	8	3	2.552	0.207072	0.810774	41.59	x	1.91912e+07	2.58243e+07	1.51128e+07	8.70372e+06	1.498e+07	2.83874e+07	2.98274e+07	4.60556e+07	6.64408e+07	4.99488e+07	4.6199e+07	3	4	3	3	3	4	4	4	4	3	4	High	High	High	High	High	High	High	High	High	High	High	59	135	325	1		0
High	P40124	Adenylyl cyclase-associated protein 1 OS=Mus musculus OX=10090 GN=Cap1 PE=1 SV=4	Cap1	18	18	2.55	0.207402	0.810774	32.71	x	4.01731e+07	3.26146e+07	3.33879e+07	4.76557e+07	4.25708e+07	9.26368e+07	1.02938e+08	9.3909e+07	1.27184e+08	1.02137e+08	8.6829e+07	20	18	19	19	19	23	23	22	23	23	23	High	High	High	High	High	High	High	High	High	High	High	52	210	393.43	1	Met-loss+Acetyl [N-Term]	0
High	Q8VCI5	Peroxisomal biogenesis factor 19 OS=Mus musculus OX=10090 GN=Pex19 PE=1 SV=1	Pex19	5	5	0.543	0.208846	0.813187	50.77	x	2.41867e+06	2.45199e+06	2.08498e+06	2.60237e+06	2.56989e+06	217152	421895	523461	631269	579646	395857	5	5	5	5	5	1	2	2	2	2	2	High	High	High	High	High	Peak Found	Peak Found	Peak Found	Peak Found	Peak Found	Peak Found	30	9	21.92	1		0
High	Q8JZK9	Hydroxymethylglutaryl-CoA synthase, cytoplasmic OS=Mus musculus OX=10090 GN=Hmgcs1 PE=1 SV=1	Hmgcs1	14	13	0.535	0.209185	0.813187	62.59	x	8.44812e+06	7.76582e+06	6.63293e+06	1.82148e+07	1.27622e+07	2.29896e+06	3.78227e+06	3.73976e+06	3.35552e+06	3.33869e+06	2.94994e+06	11	9	10	12	12	2	5	4	4	5	6	High	High	High	High	High	High	Peak Found	High	High	Peak Found	High	43	46	104.26	1		0
High	P30416	Peptidyl-prolyl cis-trans isomerase FKBP4 OS=Mus musculus OX=10090 GN=Fkbp4 PE=1 SV=5	Fkbp4	19	19	0.535	0.208907	0.813187	37.45	x	4.00833e+07	3.64311e+07	2.76237e+07	4.85762e+07	3.44218e+07	1.81539e+07	2.11207e+07	1.61439e+07	1.87233e+07	1.82834e+07	1.44923e+07	17	17	16	18	16	15	15	14	14	13	13	High	High	High	High	High	High	High	High	High	High	High	50	119	220.64	1		0
High	Q8BX02	KN motif and ankyrin repeat domain-containing protein 2 OS=Mus musculus OX=10090 GN=Kank2 PE=1 SV=1	Kank2	1	1	2.471	0.209532	0.813629	13.03	x	149153		143850		126360	324155	368492	384064	350121		171030	1		1		1	1	1	1	1		1	Peak Found	Not Found	Peak Found	Not Found	Peak Found	High	Peak Found	Peak Found	Peak Found	Not Found	Peak Found	2	1	2.07	1		0
High	Q3THK7	GMP synthase [glutamine-hydrolyzing] OS=Mus musculus OX=10090 GN=Gmps PE=1 SV=2	Gmps	7	7	0.537	0.210714	0.816976	53.94	x	4.16153e+06	3.23152e+06	2.80341e+06	4.51303e+06	3.31403e+06	1.55153e+06	2.1348e+06	1.23167e+06	1.68486e+06	2.16366e+06	1.40221e+06	6	6	5	5	5	5	6	4	5	5	5	High	High	High	High	High	High	High	High	High	High	Peak Found	14	19	26.25	1		0
High	Q62446	Peptidyl-prolyl cis-trans isomerase FKBP3 OS=Mus musculus OX=10090 GN=Fkbp3 PE=1 SV=2	Fkbp3	6	6	0.537	0.210863	0.816976	38.31	x	1.09923e+07	1.21474e+07	1.22891e+07	1.29503e+07	1.42777e+07	7.78214e+06	8.0524e+06	6.87666e+06	7.60968e+06	7.24394e+06	6.66159e+06	6	7	7	6	7	7	6	7	7	7	7	High	High	High	High	High	High	High	High	High	High	High	39	38	84.64	1		0
High	Q9R0E2	Procollagen-lysine,2-oxoglutarate 5-dioxygenase 1 OS=Mus musculus OX=10090 GN=Plod1 PE=1 SV=1	Plod1	22	21	2.527	0.212918	0.821632	77.38	x	2.33229e+08	1.65154e+08	2.15368e+08	3.03569e+08	2.09867e+08	1.03793e+08	1.15664e+08	1.05835e+08	7.47575e+07	6.57387e+07	1.21095e+08	13	9	10	12	10	18	19	18	16	16	17	High	High	High	High	High	High	High	High	High	High	High	40	105	142.5	1		0
High	Q3UQ28	Peroxidasin homolog OS=Mus musculus OX=10090 GN=Pxdn PE=1 SV=2	Pxdn	21	21	2.526	0.213007	0.821632	105.82	x	2.69209e+06	1.77918e+06	1.90509e+06	3.4372e+06	1.84274e+06	2.13049e+07	1.86868e+07	1.82094e+07	1.87133e+07	1.69519e+07	1.94979e+07	6	6	3	4	3	19	18	18	20	19	19	Peak Found	Peak Found	Peak Found	High	Peak Found	High	High	High	High	High	High	21	80	130.89	1		0
High	Q3U0B3	Dehydrogenase/reductase SDR family member 11 OS=Mus musculus OX=10090 GN=Dhrs11 PE=1 SV=1	Dhrs11	5	5	0.56	0.212705	0.821632	25.64	x	2.29725e+06	2.04496e+06	1.64341e+06	2.72884e+06	2.84966e+06			679744		292715	227742	4	3	4	5	5			2		1	1	High	High	High	High	High	Not Found	Not Found	Peak Found	Not Found	High	Peak Found	25	11	23.47	1		0
High	P10630	Eukaryotic initiation factor 4A-II OS=Mus musculus OX=10090 GN=Eif4a2 PE=1 SV=2	Eif4a2	16	7	0.539	0.212734	0.821632	47.79	x	8.53986e+06	8.22647e+06	4.90856e+06	5.70628e+06	6.45449e+06	3.09617e+06	4.83131e+06	2.37948e+06	3.04238e+06	5.35713e+06	2.30825e+06	5	6	5	4	4	6	6	4	4	6	4	High	High	High	High	High	High	High	High	High	High	High	55	100	160.92	1		0
High	Q921M4	Golgin subfamily A member 2 OS=Mus musculus OX=10090 GN=Golga2 PE=1 SV=3	Golga2	18	18	2.516	0.215444	0.82438	45.23	x	4.15388e+06	5.78316e+06	1.47034e+06	1.84873e+06	2.71105e+06	8.69742e+06	1.13739e+07	1.19926e+07	1.74504e+07	1.63858e+07	1.28034e+07	10	10	6	5	9	16	16	17	16	16	16	High	High	High	High	Peak Found	High	High	High	High	High	High	24	77	80.47	1		0
High	O88343	Electrogenic sodium bicarbonate cotransporter 1 OS=Mus musculus OX=10090 GN=Slc4a4 PE=1 SV=2	Slc4a4	2	2	2.455	0.21688	0.82438	54.74	x	172282	227537	637420			573635	705616	662937	945947	826628	702095	1	1	1			2	2	2	2	2	2	Peak Found	Peak Found	Peak Found	Not Found	Not Found	High	Peak Found	High	High	High	High	2	6	2.07	1		0
High	P08551	Neurofilament light polypeptide OS=Mus musculus OX=10090 GN=Nefl PE=1 SV=5	Nefl	2	1	0.59	0.21742	0.82438	9.99	x	967363	1.16043e+06	868980	906311	676795					534569		1	1	1	1	1					1		High	Peak Found	Peak Found	Peak Found	Peak Found	Not Found	Not Found	Not Found	Not Found	Peak Found	Not Found	6	20	24.6	1		0.001
High	P49443	Protein phosphatase 1A OS=Mus musculus OX=10090 GN=Ppm1a PE=1 SV=1	Ppm1a	9	7	0.543	0.217502	0.82438	42.93	x	5.83753e+06	4.24942e+06	3.98979e+06	7.54208e+06	4.81545e+06	1.88519e+06	2.20245e+06	2.5508e+06	2.0984e+06	2.09854e+06	2.08474e+06	7	7	7	7	7	4	5	7	5	5	6	High	High	High	High	High	High	Peak Found	High	Peak Found	Peak Found	Peak Found	31	31	63.28	1		0
High	Q8VI47	Canalicular multispecific organic anion transporter 1 OS=Mus musculus OX=10090 GN=Abcc2 PE=1 SV=2	Abcc2	11	11	0.543	0.217222	0.82438	60.99	x	9.46956e+06	1.3671e+07	6.38701e+06	3.73122e+06	4.89807e+06	1.55011e+06	2.95237e+06	2.82986e+06	2.64449e+06	5.53802e+06	2.76408e+06	10	10	8	8	7	5	6	6	7	8	6	High	High	High	High	High	Peak Found	High	High	Peak Found	High	Peak Found	11	43	69.03	1		0
High	Q3TNA1	Xylulose kinase OS=Mus musculus OX=10090 GN=Xylb PE=1 SV=1	Xylb	11	11	0.542	0.216599	0.82438	45.59	x	6.51183e+06	4.55472e+06	4.45226e+06	7.68389e+06	6.54291e+06	652794	955538	2.33749e+06	1.05701e+06	2.07529e+06	4.16316e+06	9	8	7	8	8	3	4	3	4	6	6	High	High	High	High	High	Peak Found	Peak Found	Peak Found	Peak Found	Peak Found	High	34	25	36.59	1		0
High	Q8VI78	Phospholipase A1 member A OS=Mus musculus OX=10090 GN=Pla1a PE=2 SV=3	Pla1a	6	6	0.541	0.21528	0.82438	50.76	x	5.40396e+06	944952	4.57247e+06	5.22764e+06	3.8224e+06	868386	749307	1.908e+06	236208		1.42867e+06	6	3	6	6	6	2	2	4	1		4	High	High	High	High	High	High	Peak Found	High	Peak Found	Not Found	High	17	19	42.39	1		0
High	P67984	60S ribosomal protein L22 OS=Mus musculus OX=10090 GN=Rpl22 PE=1 SV=2	Rpl22	4	4	0.54	0.214345	0.82438	44.22	x	9.11211e+07	8.11952e+07	4.96445e+07	3.64941e+07	5.00213e+07	2.609e+07	2.88679e+07	2.99857e+07	2.01617e+07	3.9135e+07	2.21614e+07	5	5	4	4	4	4	5	4	5	5	4	High	High	High	High	High	High	High	High	High	High	High	51	55	159.84	1		0
High	O70475	UDP-glucose 6-dehydrogenase OS=Mus musculus OX=10090 GN=Ugdh PE=1 SV=1	Ugdh	21	21	0.543	0.21777	0.824498	62.66	x	4.13426e+07	3.57888e+07	2.71829e+07	4.46127e+07	3.68394e+07	2.21322e+07	2.64611e+07	1.84562e+07	2.68226e+07	2.97141e+07	1.69573e+07	20	19	21	21	20	19	21	19	16	19	16	High	High	High	High	High	High	High	High	High	High	High	62	124	271.89	1		0
High	Q61166	Microtubule-associated protein RP/EB family member 1 OS=Mus musculus OX=10090 GN=Mapre1 PE=1 SV=3	Mapre1	7	7	2.503	0.218451	0.825286	39.67	x	1.43383e+06	2.06567e+06	749754	1.20179e+06	1.27171e+06	4.13017e+06	5.28289e+06	4.44795e+06	6.11246e+06	5.49267e+06	3.70336e+06	3	4	2	3	3	6	6	6	6	5	6	Peak Found	Peak Found	High	Peak Found	Peak Found	High	High	High	High	High	High	37	16	11.59	1	Met-loss+Acetyl [N-Term]	0
High	Q9WUU7	Cathepsin Z OS=Mus musculus OX=10090 GN=Ctsz PE=1 SV=1	Ctsz	11	11	2.501	0.2191	0.826841	53.92	x	1.7287e+07	1.96288e+07	2.27089e+07	2.31954e+07	3.17699e+07	5.71493e+07	5.99929e+07	6.52963e+07	1.16086e+08	6.0467e+07	7.27327e+07	10	10	12	12	12	15	15	14	15	14	14	High	High	High	High	High	High	High	High	High	High	High	56	137	234.42	1		0
High	P84228	Histone H3.2 OS=Mus musculus OX=10090 GN=H3c2 PE=1 SV=2	H3c13; H3c14; H3c15; H3c2; H3c3; H3c4; H3c6; H3c7	5	1	2.493	0.221022	0.832292	106.4	x	4.5527e+06	1.21145e+06	5.10749e+06	1.3085e+07	1.40281e+07	1.43168e+07	5.69432e+06	4.46262e+07	1.39269e+07	1.78742e+07	1.06237e+07	3	2	3	4	4	3	3	4	3	4	3	High	High	High	High	High	High	High	High	High	High	High	43	428	375.63	1		0
High	P02469	Laminin subunit beta-1 OS=Mus musculus OX=10090 GN=Lamb1 PE=1 SV=3	Lamb1	9	9	2.489	0.221984	0.833218	53.95	x	1.51418e+06	332334	1.21632e+06	99991.4	622689	6.53832e+06	3.65374e+06	4.63944e+06	3.52728e+06	3.3597e+06	6.04701e+06	3	1	3	1	1	7	6	7	6	6	7	Peak Found	Peak Found	Peak Found	Peak Found	Peak Found	High	High	High	Peak Found	High	High	7	14	12.64	1		0
High	Q9Z2U1	Proteasome subunit alpha type-5 OS=Mus musculus OX=10090 GN=Psma5 PE=1 SV=1	Psma5	10	10	0.547	0.221568	0.833218	31.82	x	6.89179e+07	5.54066e+07	4.98437e+07	7.26621e+07	6.40189e+07	3.19412e+07	2.94859e+07	3.18215e+07	4.19457e+07	3.37993e+07	3.69626e+07	10	10	10	10	10	9	9	9	10	9	9	High	High	High	High	High	High	High	High	High	High	High	62	81	201.44	1		0
High	Q5U5V2	Hydroxylysine kinase OS=Mus musculus OX=10090 GN=Hykk PE=1 SV=2	Hykk	9	9	0.548	0.222738	0.835147	42.34	x	9.31779e+06	6.14371e+06	6.08871e+06	1.01336e+07	5.82895e+06	3.00051e+06	3.30034e+06	2.05317e+06	2.39811e+06	4.1563e+06	3.14474e+06	8	7	8	8	7	4	6	5	5	6	4	High	High	High	High	High	Peak Found	High	High	Peak Found	High	Peak Found	31	28	51.28	1		0
High	Q01149	Collagen alpha-2(I) chain OS=Mus musculus OX=10090 GN=Col1a2 PE=1 SV=2	Col1a2	16	16	2.484	0.223199	0.835978	100.7	x	7.98112e+06	2.02792e+07	9.25439e+06	1.67441e+06	7.86264e+06	6.58253e+07	3.40549e+07	3.69362e+07	3.38842e+07	1.94297e+07	3.3301e+07	3	4	6	1	4	17	14	16	15	7	14	Peak Found	Peak Found	Peak Found	Peak Found	Peak Found	High	High	High	High	High	High	17	66	134.88	1		0
High	P24452	Macrophage-capping protein OS=Mus musculus OX=10090 GN=Capg PE=1 SV=2	Capg	5	5	2.479	0.22428	0.838127	87.79	x	9.39978e+06	1.67058e+07	1.17548e+07	7.74543e+06	1.23735e+07	3.39306e+07	3.96523e+07	3.64304e+07	4.44737e+07	3.77945e+07	2.51027e+07	2	2	1	2	2	6	6	6	6	6	6	Peak Found	Peak Found	Peak Found	Peak Found	Peak Found	High	High	High	High	High	High	21	29	68.45	1		0
High	Q64522	Histone H2A type 2-B OS=Mus musculus OX=10090 GN=H2ac21 PE=1 SV=3	H2ac21	3	1	2.478	0.224688	0.838127	34.2	x	2.14254e+07	1.63121e+07	8.33857e+06	1.32997e+07	1.40094e+07	3.27347e+07	2.51586e+07	3.50393e+07	3.09887e+07	3.96491e+07	2.25265e+07	2	2	1	2	2	2	2	2	2	2	2	High	High	High	High	High	High	High	High	High	High	High	47	162	281.29	1		0
Medium	Q9JKW0	ADP-ribosylation factor-like protein 6-interacting protein 1 OS=Mus musculus OX=10090 GN=Arl6ip1 PE=1 SV=1	Arl6ip1	1	1	2.429	0.224189	0.838127	82.37	x	524488	714370	160307	202586		797524	1.02497e+06	681552		613094	611642	1	1	1	1		1	1	1		1	1	High	Peak Found	Peak Found	High	Not Found	High	High	Peak Found	Not Found	Peak Found	Peak Found	5	4	1.79	1		0.016
High	P16882	Growth hormone receptor OS=Mus musculus OX=10090 GN=Ghr PE=1 SV=1	Ghr	4	4	0.565	0.225112	0.838639	30.38	x	2.1498e+06	1.21145e+06	2.37622e+06	2.51167e+06	1.97101e+06	1.22147e+06	372414	1.13689e+06	294174	267700	1.24785e+06	3	2	3	3	3	2	1	2	1	1	2	High	Peak Found	High	High	High	Peak Found	Peak Found	High	Peak Found	Peak Found	Peak Found	9	10	16.59	1		0
High	Q91WL5	Cytochrome P450 4A12A OS=Mus musculus OX=10090 GN=Cyp4a12a PE=1 SV=2	Cyp4a12a	6	6	0.597	0.225884	0.840617	55.42	x	1.60566e+06	1.06176e+06	1.20173e+06	2.27446e+06	663171	401972		133627	296651		1.474e+06	4	3	3	5	3	1		1	1		1	High	Peak Found	High	High	Peak Found	High	Not Found	Peak Found	Peak Found	Not Found	Peak Found	15	8	18.39	1		0
High	Q3TLP5	Enoyl-CoA hydratase domain-containing protein 2, mitochondrial OS=Mus musculus OX=10090 GN=Echdc2 PE=1 SV=2	Echdc2	11	11	2.467	0.2274	0.843317	43.98	x	8.39773e+06	9.08461e+06	8.50516e+06	1.09532e+07	1.14053e+07	2.46096e+07	2.4501e+07	2.77369e+07	2.9635e+07	1.66641e+07	1.657e+07	8	7	7	11	9	12	11	12	11	9	11	High	High	High	High	High	High	High	High	High	High	High	53	61	146.97	1		0
High	O55111	Desmoglein-2 OS=Mus musculus OX=10090 GN=Dsg2 PE=1 SV=3	Dsg2	16	16	2.46	0.229196	0.843317	43.92	x	9.81765e+06	7.07184e+06	1.0891e+07	4.71027e+06	7.97366e+06	2.84032e+07	1.68727e+07	2.02867e+07	2.85965e+07	3.2272e+07	2.17485e+07	13	10	14	10	9	16	14	15	15	15	15	High	High	High	High	High	High	High	High	High	High	High	20	88	176.36	1		0
High	Q61411	GTPase HRas OS=Mus musculus OX=10090 GN=Hras PE=1 SV=2	Hras	4	4	0.614	0.229754	0.843317	45.21	x	472059	686896	242930	518393	664194	161860			437828	279652	362299	1	1	1	1	1	1			1	1	1	Peak Found	High	High	High	High	Peak Found	Not Found	Not Found	Peak Found	Peak Found	Peak Found	25	5	5.62	1		0
High	P56565	Protein S100-A1 OS=Mus musculus OX=10090 GN=S100a1 PE=1 SV=2	S100a1	1	1	0.592	0.228655	0.843317	37.54	x	1.09923e+06	1.09679e+06	1.05956e+06	2.4076e+06	1.04456e+06		507999	637900		893729	681153	1	1	1	1	1		1	1		1	1	High	Peak Found	High	High	High	Not Found	High	High	Not Found	High	High	16	8	24.01	1		0
High	Q9QXC1	Fetuin-B OS=Mus musculus OX=10090 GN=Fetub PE=1 SV=1	Fetub	14	14	0.554	0.229398	0.843317	73.16	x	1.34907e+08	4.5022e+07	1.58393e+08	1.779e+08	1.38859e+08	7.87956e+07	5.89568e+07	1.12997e+08	5.94045e+07	3.03762e+07	9.05103e+07	14	12	18	16	15	14	13	16	13	13	14	High	High	High	High	High	High	High	High	High	High	High	59	183	466.64	1		0
High	P54726	UV excision repair protein RAD23 homolog A OS=Mus musculus OX=10090 GN=Rad23a PE=1 SV=2	Rad23a	3	2	0.553	0.228896	0.843317	26.95	x	2.85796e+06	2.33562e+06	2.57823e+06	2.72773e+06	3.14751e+06	1.23942e+06	1.3015e+06	1.57782e+06	1.82153e+06	1.74847e+06	1.86969e+06	2	2	2	2	2	2	2	2	2	2	2	High	High	High	High	High	Peak Found	High	Peak Found	Peak Found	High	High	7	22	15.98	1		0
High	P55096	ATP-binding cassette sub-family D member 3 OS=Mus musculus OX=10090 GN=Abcd3 PE=1 SV=2	Abcd3	8	8	0.552	0.227647	0.843317	69.6	x	6.08434e+06	5.38864e+06	4.32937e+06	8.30309e+06	2.24288e+06	1.59989e+06	519636	326801	465177	3.5596e+06	2.05978e+06	6	6	7	7	3	4	3	1	2	6	5	High	High	High	High	High	Peak Found	Peak Found	High	Peak Found	High	High	18	21	35.99	1		0
High	Q9R0P3	S-formylglutathione hydrolase OS=Mus musculus OX=10090 GN=Esd PE=1 SV=1	Esd	14	14	0.552	0.227384	0.843317	45.7	x	1.09501e+08	6.3869e+07	5.02648e+07	1.064e+08	7.20622e+07	4.48996e+07	5.14953e+07	3.39588e+07	5.93255e+07	4.38009e+07	5.02529e+07	13	13	13	15	13	12	11	11	13	10	13	High	High	High	High	High	High	High	High	High	High	High	75	135	330.69	1		0
High	Q9WVA3	Mitotic checkpoint protein BUB3 OS=Mus musculus OX=10090 GN=Bub3 PE=1 SV=2	Bub3	6	6	2.454	0.230708	0.84504	45.94	x	1.09209e+06	2.06155e+06	452756	833195	686012	5.19868e+06	5.1029e+06	4.34217e+06	6.84242e+06	4.36111e+06	4.02953e+06	3	5	2	3	3	6	6	6	6	5	6	High	High	High	Peak Found	Peak Found	High	High	High	High	High	High	24	22	20.46	1		0
High	Q8K183	Pyridoxal kinase OS=Mus musculus OX=10090 GN=Pdxk PE=1 SV=1	Pdxk	12	12	0.555	0.230508	0.84504	43.4	x	3.42446e+07	2.41952e+07	2.01528e+07	4.45598e+07	3.13795e+07	1.68785e+07	1.51747e+07	1.30673e+07	1.67239e+07	1.30858e+07	1.54624e+07	12	12	12	12	13	10	10	10	11	9	10	High	High	High	High	High	High	High	High	High	High	High	57	91	174.41	1		0
High	Q8BMP6	Golgi resident protein GCP60 OS=Mus musculus OX=10090 GN=Acbd3 PE=1 SV=3	Acbd3	3	3	2.437	0.231009	0.845254	38.43	x	263341	359186			144389	1.20729e+06	1.41745e+06	993972	1.51388e+06	1.16506e+06	835445	1	1			1	2	2	2	2	2	2	Peak Found	Peak Found	Not Found	Not Found	Peak Found	High	High	High	Peak Found	High	High	8	8	6.49	1		0
High	Q8BMD8	Calcium-binding mitochondrial carrier protein SCaMC-1 OS=Mus musculus OX=10090 GN=Slc25a24 PE=1 SV=1	Slc25a24	4	4	0.571	0.231807	0.846211	141.65	x	499501	605044	2.71047e+06	1835158	3.37496e+06	577623	314001	1.17725e+06	1.544e+06	882896	922727	1	1	1	1	2	2	2	3	3	3	3	Peak Found	Peak Found	Peak Found	Peak Found	Peak Found	High	Peak Found	High	High	High	High	12	8	3.79	1		0
High	P70671	Interferon regulatory factor 3 OS=Mus musculus OX=10090 GN=Irf3 PE=1 SV=1	Irf3	2	2	0.556	0.232196	0.846211	43.87	x	2.93845e+06	4.82609e+06	3.33635e+06	3.29818e+06	3.73528e+06	1.53954e+06	1.94216e+06	216475	1.44007e+06	1.985e+06	1.52e+06	2	2	2	2	2	2	2	1	2	2	2	High	High	High	High	High	Peak Found	High	Peak Found	High	High	Peak Found	5	8	8.18	1		0
High	P48758	Carbonyl reductase [NADPH] 1 OS=Mus musculus OX=10090 GN=Cbr1 PE=1 SV=3	Cbr1	14	13	0.556	0.232241	0.846211	50.62	x	9.27755e+07	5.77745e+07	2.00292e+07	5.36046e+07	3.38334e+07	2.84695e+07	3.03108e+07	2.19724e+07	2.92593e+07	2.83286e+07	2.75742e+07	14	12	11	12	11	12	12	11	13	12	13	High	High	High	High	High	High	High	High	High	High	High	68	116	271.88	1	Met-loss+Acetyl [N-Term]	0
High	Q03311	Cholinesterase OS=Mus musculus OX=10090 GN=Bche PE=1 SV=2	Bche	11	11	2.447	0.232604	0.846649	43.32	x	2.43084e+07	2.52693e+07	1.5606e+07	1.17432e+07	1.34756e+07	3.5056e+07	4.26763e+07	3.37128e+07	3.16671e+07	3.01776e+07	3.69803e+07	9	7	10	9	10	11	11	11	10	9	11	High	High	High	High	High	High	High	High	High	High	High	25	47	112.8	1		0
High	Q921H8	3-ketoacyl-CoA thiolase A, peroxisomal OS=Mus musculus OX=10090 GN=Acaa1a PE=1 SV=1	Acaa1a	15	6	2.442	0.233695	0.84807	52.6	x	1.62007e+07	1.40445e+07	1.14595e+07	1.1533e+07	8.48283e+06	3.77942e+07	2.81242e+07	2.75725e+07	3.08579e+07	2.48337e+07	2.46963e+07	7	8	7	8	6	7	7	6	7	6	7	High	High	High	High	High	High	High	High	High	High	High	66	192	534.36	1		0
High	P50446	Keratin, type II cytoskeletal 6A OS=Mus musculus OX=10090 GN=Krt6a PE=1 SV=3	Krt6a	15	3	2.439	0.234453	0.84807	78.59	x	3.20636e+06	1.2184e+07	2.28896e+06	2.5162e+06	2.68547e+06	1.45918e+07	8.53263e+06	7.06894e+06	1.13364e+07	1.25516e+07	7.67509e+06	3	3	2	3	2	3	3	3	3	3	3	High	High	Peak Found	Peak Found	High	High	High	High	High	Peak Found	Peak Found	22	231	381.66	1		0
High	Q6P1F6	Serine/threonine-protein phosphatase 2A 55 kDa regulatory subunit B alpha isoform OS=Mus musculus OX=10090 GN=Ppp2r2a PE=1 SV=1	Ppp2r2a	3	3	2.427	0.234051	0.84807	28.53	x	207408	200725	174279	200886	447968	1.04035e+06	1.19462e+06	716265	1.63439e+06	1.25661e+06	915019	1	1	1	1	2	3	3	2	3	3	3	Peak Found	Peak Found	Peak Found	Peak Found	High	High	High	High	High	Peak Found	Peak Found	9	6	1.87	1		0
High	P70697	Uroporphyrinogen decarboxylase OS=Mus musculus OX=10090 GN=Urod PE=1 SV=2	Urod	6	6	0.558	0.233902	0.84807	43.82	x	3.28532e+06	2.89646e+06	1.86857e+06	4.18559e+06	3.37565e+06	828476	1.05266e+06	564548	1.26331e+06	935002	786504	5	6	4	5	5	3	3	3	4	3	3	High	High	Peak Found	High	High	Peak Found	Peak Found	Peak Found	Peak Found	Peak Found	Peak Found	23	13	30.78	1		0
High	P34884	Macrophage migration inhibitory factor OS=Mus musculus OX=10090 GN=Mif PE=1 SV=2	Mif	1	1	0.558	0.234305	0.84807	37.75	x	1.76217e+07	1.06754e+07	8.28187e+06	13546036	9.89851e+06	7.83248e+06	5.66737e+06	3.84696e+06	7.69316e+06	5.85164e+06	6.19366e+06	1	1	1	1	1	1	1	1	1	1	1	High	High	High	High	High	High	High	High	High	High	High	8	20	34.06	1		0.002
High	P97298	Pigment epithelium-derived factor OS=Mus musculus OX=10090 GN=Serpinf1 PE=1 SV=2	Serpinf1	17	17	0.558	0.234422	0.84807	65.68	x	1.7388e+08	6.46213e+07	2.49549e+08	2.65484e+08	2.03866e+08	1.28453e+08	8.62207e+07	1.35876e+08	7.79201e+07	3.7291e+07	1.44268e+08	18	16	19	20	19	20	19	20	17	15	20	High	High	High	High	High	High	High	High	High	High	High	55	198	500.63	1		0
High	P28653	Biglycan OS=Mus musculus OX=10090 GN=Bgn PE=1 SV=1	Bgn	8	7	2.436	0.235444	0.848681	87.77	x	302583	106483		167394	161864	1.86432e+07	2.16583e+06	4.89614e+06	3.35505e+06	1.3003e+06	5.99841e+06	2	1		1	1	7	3	6	4	4	5	Peak Found	Peak Found	Not Found	Peak Found	Peak Found	High	High	High	High	High	High	25	20	32.1	1		0
High	P05555	Integrin alpha-M OS=Mus musculus OX=10090 GN=Itgam PE=1 SV=2	Itgam	2	2	2.386	0.235382	0.848681	47.91	x			240252	119381	205468	1.0314e+06	897179	848834	1.03321e+06	545666	470469			1	1	1	2	2	2	2	2	2	Not Found	Not Found	Peak Found	Peak Found	Peak Found	High	High	Peak Found	Peak Found	Peak Found	Peak Found	3	3	4.04	1		0
High	Q8R2Y8	Peptidyl-tRNA hydrolase 2, mitochondrial OS=Mus musculus OX=10090 GN=Ptrh2 PE=1 SV=1	Ptrh2	2	2	2.371	0.23575	0.848681	25.56	x	150061	156412	204450	174384	227211	251237	436755	415364	520907	454955	411704	1	1	1	1	1	1	1	1	1	1	1	Peak Found	High	Peak Found	Peak Found	Peak Found	Peak Found	High	High	High	High	High	20	8	9.32	1		0
High	O35453	Serine protease hepsin OS=Mus musculus OX=10090 GN=Hpn PE=1 SV=3	Hpn	2	2	0.614	0.235811	0.848681	31.05	x	690122	930888	908367	636802	623307	551868	299476	266226	418213	474863	217537	2	2	2	2	2	2	1	1	2	2	1	Peak Found	High	High	Peak Found	Peak Found	Peak Found	Peak Found	Peak Found	Peak Found	Peak Found	Peak Found	5	3	2.37	1		0
High	Q5SW19	Clustered mitochondria protein homolog OS=Mus musculus OX=10090 GN=Cluh PE=1 SV=2	Cluh	14	14	0.56	0.236257	0.848681	39.55	x	8.58589e+06	9.19041e+06	4.72163e+06	8.66704e+06	6.22948e+06	4.01368e+06	4.02196e+06	3.41086e+06	2.6068e+06	5.37786e+06	3.0942e+06	10	9	9	10	9	9	8	9	8	8	7	High	High	High	High	High	High	High	High	High	High	High	15	46	53.72	1		0
High	P48678	Prelamin-A/C OS=Mus musculus OX=10090 GN=Lmna PE=1 SV=2	Lmna	45	44	2.43	0.236855	0.849704	45.16	x	4.02838e+08	4.27652e+08	2.86248e+08	2.04206e+08	2.85098e+08	7.47456e+08	7.42988e+08	7.54356e+08	8.94331e+08	7.11059e+08	7.06665e+08	56	54	56	52	53	55	56	57	57	59	59	High	High	High	High	High	High	High	High	High	High	High	72	678	1389.72	1		0
High	P17665	Cytochrome c oxidase subunit 7C, mitochondrial OS=Mus musculus OX=10090 GN=Cox7c PE=1 SV=1	Cox7c	2	2	0.616	0.237672	0.849981	81.8	x	700138	1.05116e+06	620348	784250	191670	270614	246814	304809	406171	857935	806223	1	1	1	1	1	1	1	1	1	1	1	High	High	High	High	Peak Found	Peak Found	Peak Found	High	High	Peak Found	High	29	8	7.69	1		0.001
High	O08585	Clathrin light chain A OS=Mus musculus OX=10090 GN=Clta PE=1 SV=2	Clta	4	4	0.561	0.238151	0.849981	71.73	x	1.20917e+07	1.52376e+07	1.85556e+07	1.42904e+07	1.97084e+07	3.11446e+06	3.9348e+06	9.63346e+06	2.17744e+07	1.03141e+07	8.83264e+06	3	3	4	4	4	3	3	3	4	4	4	High	High	High	High	High	High	Peak Found	High	High	High	High	14	22	37.35	1		0
High	P10639	Thioredoxin OS=Mus musculus OX=10090 GN=Txn PE=1 SV=3	Txn	4	4	0.561	0.237946	0.849981	55.35	x	2.08941e+07	1.33635e+07	2.19082e+07	33904743	2.90116e+07	7.55034e+06	8.64583e+06	1.36974e+07	2.1193e+07	1.13774e+07	1.72167e+07	4	4	4	4	4	4	3	4	4	4	4	High	High	High	High	High	High	High	High	High	High	High	44	22	49.58	1		0
High	P22907	Porphobilinogen deaminase OS=Mus musculus OX=10090 GN=Hmbs PE=1 SV=2	Hmbs	8	8	0.561	0.237237	0.849981	37.92	x	8.48903e+06	6.89675e+06	5.05894e+06	7.34007e+06	5.51887e+06	3.62544e+06	4.46866e+06	3.44274e+06	3.9915e+06	5.04107e+06	3.72395e+06	7	5	7	7	7	6	6	5	5	6	6	High	High	High	High	High	High	High	High	High	High	High	33	31	65.26	1		0
High	P97494	Glutamate--cysteine ligase catalytic subunit OS=Mus musculus OX=10090 GN=Gclc PE=1 SV=4	Gclc	27	27	0.561	0.237838	0.849981	41.98	x	1.1477e+08	1.08297e+08	7.99998e+07	1.2456e+08	9.50256e+07	9.36825e+07	8.97064e+07	7.53221e+07	9.57659e+07	9.53791e+07	9.63095e+07	29	26	27	28	27	25	26	24	24	24	26	High	High	High	High	High	High	High	High	High	High	High	63	247	556.79	1		0
High	P36552	Oxygen-dependent coproporphyrinogen-III oxidase, mitochondrial OS=Mus musculus OX=10090 GN=Cpox PE=1 SV=2	Cpox	22	22	2.421	0.239251	0.851314	48.63	x	1.54307e+08	2.15927e+08	1.48585e+08	1.16479e+08	1.66754e+08	3.39967e+08	4.48404e+08	3.31831e+08	5.24217e+08	4.66276e+08	3.00964e+08	26	27	26	25	27	28	30	29	30	31	28	High	High	High	High	High	High	High	High	High	High	High	60	378	822.6	1		0
High	Q7TPR4	Alpha-actinin-1 OS=Mus musculus OX=10090 GN=Actn1 PE=1 SV=1	Actn1	48	29	2.42	0.239632	0.851314	43.14	x	4.32742e+07	5.25383e+07	3.42901e+07	4.71952e+07	4.43179e+07	9.25238e+07	9.39729e+07	1.01846e+08	1.17595e+08	1.11559e+08	8.58637e+07	29	29	27	29	29	28	30	30	29	30	30	High	High	High	High	High	High	High	High	High	High	High	69	472	1020.69	1		0
High	Q8BSY0	Aspartyl/asparaginyl beta-hydroxylase OS=Mus musculus OX=10090 GN=Asph PE=1 SV=1	Asph	3	3	2.419	0.240416	0.851314	63.5	x	390613	774188	154330	272964	422593	1.78055e+06	1.51808e+06	1.15221e+06	1.52742e+06	1.3745e+06	1.16795e+06	2	3	1	1	1	3	3	2	3	2	2	Peak Found	Peak Found	Peak Found	Peak Found	Peak Found	High	Peak Found	Peak Found	Peak Found	High	High	5	5	2.57	1		0
High	Q6P4T2	U5 small nuclear ribonucleoprotein 200 kDa helicase OS=Mus musculus OX=10090 GN=Snrnp200 PE=1 SV=1	Snrnp200	59	59	2.417	0.240477	0.851314	43.99	x	3.47597e+07	3.5722e+07	2.07552e+07	1.70338e+07	2.01988e+07	7.501e+07	7.52129e+07	6.27928e+07	7.85567e+07	8.76e+07	5.64004e+07	42	41	29	30	28	49	57	53	54	54	49	High	High	High	High	High	High	High	High	High	High	High	36	267	436.86	1		0
High	Q9CZL5	Pterin-4-alpha-carbinolamine dehydratase 2 OS=Mus musculus OX=10090 GN=Pcbd2 PE=1 SV=2	Pcbd2	5	5	0.563	0.240105	0.851314	46.64	x	1.14766e+07	9.50465e+06	8.98315e+06	1.11759e+07	1.04895e+07	6.70221e+06	7.46711e+06	6.76544e+06	9.06151e+06	7.28109e+06	7.2441e+06	5	5	5	5	5	5	5	4	5	5	5	High	High	High	High	High	Peak Found	High	Peak Found	High	High	Peak Found	42	22	32.02	1		0
High	Q571I9	Aldehyde dehydrogenase family 16 member A1 OS=Mus musculus OX=10090 GN=Aldh16a1 PE=1 SV=2	Aldh16a1	17	17	0.563	0.23997	0.851314	46.05	x	2.51797e+07	2.22607e+07	1.22637e+07	1.98999e+07	1.67794e+07	8.37706e+06	1.1497e+07	1.01871e+07	9.76966e+06	1.23831e+07	1.18721e+07	17	17	16	16	17	14	14	13	12	15	15	High	High	High	High	High	High	High	High	High	High	High	31	97	214.21	1		0
High	Q8VEM8	Phosphate carrier protein, mitochondrial OS=Mus musculus OX=10090 GN=Slc25a3 PE=1 SV=1	Slc25a3	7	7	0.562	0.239152	0.851314	62.2	x	5.83998e+06	6.98185e+06	3.38821e+06	9.27894e+06	557127	2.72395e+06	2.21056e+06	3.05293e+06	2.42252e+06	1.42821e+07	4.77594e+06	5	5	4	6	2	5	5	5	4	6	5	High	High	High	High	High	High	Peak Found	High	Peak Found	High	High	21	34	26.18	1		0
High	Q505B7	Protein archease OS=Mus musculus OX=10090 GN=Zbtb8os PE=1 SV=2	Zbtb8os	2	2	0.581	0.24122	0.853079	67.43	x	2.06483e+06	1.33952e+06	1.32173e+06	2397364	1.81397e+06	1.03832e+06	833437	865157	1.57064e+06	637998	1.37133e+06	2	1	2	2	2	2	2	2	2	1	2	High	High	High	High	High	High	Peak Found	High	Peak Found	Peak Found	High	10	9	19.82	1		0
High	P35486	Pyruvate dehydrogenase E1 component subunit alpha, somatic form, mitochondrial OS=Mus musculus OX=10090 GN=Pdha1 PE=1 SV=1	Pdha1	5	5	0.564	0.241533	0.853318	40.91	x	2.62793e+06	3.19864e+06	2.3745e+06	3.15352e+06	1.31811e+06	413293	993644	519905	1.46859e+06	1.8796e+06	1.70251e+06	4	4	4	4	3	2	3	2	3	3	3	High	High	High	High	High	High	High	Peak Found	High	High	High	18	18	21.6	1		0
High	Q9ESP1	Stromal cell-derived factor 2-like protein 1 OS=Mus musculus OX=10090 GN=Sdf2l1 PE=1 SV=2	Sdf2l1	2	2	2.41	0.242837	0.854322	38.81	x	1.07939e+06	1.10057e+06	752212	654772	839555	1.44095e+06	1.68749e+06	2.64812e+06	2.06615e+06	2.07386e+06	2.24938e+06	2	2	2	2	2	2	2	2	2	2	2	High	High	High	Peak Found	High	High	High	High	High	High	High	16	11	25.04	1		0
High	P51660	Peroxisomal multifunctional enzyme type 2 OS=Mus musculus OX=10090 GN=Hsd17b4 PE=1 SV=3	Hsd17b4	28	28	2.409	0.242591	0.854322	43.8	x	2.78317e+08	4.74506e+08	4.50271e+08	3.11433e+08	5.66533e+08	6.64806e+08	6.66293e+08	7.7781e+08	7.47012e+08	9.67864e+08	6.12772e+08	24	24	27	27	23	31	29	30	29	30	31	High	High	High	High	High	High	High	High	High	High	High	54	277	579.6	1		0
High	Q06890	Clusterin OS=Mus musculus OX=10090 GN=Clu PE=1 SV=1	Clu	20	20	2.407	0.242944	0.854322	81.22	x	4.33623e+08	1.39485e+08	6.70768e+08	7.36784e+08	4.60604e+08	1.21831e+09	4.12485e+08	1.38525e+09	1.17573e+09	2.26714e+08	1.44526e+09	24	21	26	26	26	28	27	28	28	26	28	High	High	High	High	High	High	High	High	High	High	High	40	500	1175.51	1		0
High	P58771	Tropomyosin alpha-1 chain OS=Mus musculus OX=10090 GN=Tpm1 PE=1 SV=1	Tpm1	11	5	2.406	0.243344	0.854322	50.2	x	1.81819e+07	1.69128e+07	1.87847e+07	1.53146e+07	2.03304e+07	2.52827e+07	3.01043e+07	4.30229e+07	6.44547e+07	3.93738e+07	4.35255e+07	4	5	5	4	5	5	5	5	5	5	5	High	High	High	High	High	High	High	High	High	High	High	29	118	198.48	1		0
High	P10605	Cathepsin B OS=Mus musculus OX=10090 GN=Ctsb PE=1 SV=2	Ctsb	15	15	2.404	0.243779	0.854322	42.97	x	1.80364e+08	1.36932e+08	1.91617e+08	1.75381e+08	2.04672e+08	4.10017e+08	3.81961e+08	4.52589e+08	4.88281e+08	2.42311e+08	4.02495e+08	19	19	19	19	18	20	19	20	20	20	20	High	High	High	High	High	High	High	High	High	High	High	60	369	885.74	1		0
High	P14246	Solute carrier family 2, facilitated glucose transporter member 2 OS=Mus musculus OX=10090 GN=Slc2a2 PE=1 SV=3	Slc2a2	3	3	0.567	0.242426	0.854322	54.84	x	2.47172e+06	2.63493e+06	1.12013e+06	2.20844e+06	1.24805e+06	1.22685e+06	917023	1.0604e+06	794537	1.5061e+06	890446	2	2	2	2	2	2	2	2	2	2	2	High	High	High	High	High	High	High	Peak Found	Peak Found	Peak Found	High	7	10	12.03	1		0
High	Q8VDQ1	Prostaglandin reductase 2 OS=Mus musculus OX=10090 GN=Ptgr2 PE=1 SV=2	Ptgr2	9	9	0.566	0.243883	0.854322	73	x	8.19231e+06	4.98977e+06	4.71502e+06	7.91712e+06	4.98502e+06	1.65671e+06	1.60212e+06	1.57687e+06	2.32714e+06	3.08181e+06	2.06644e+06	8	6	8	8	6	2	3	3	4	5	4	High	High	High	High	High	High	Peak Found	Peak Found	High	High	High	37	27	49.98	1		0
High	Q9Z0S1	3'(2'),5'-bisphosphate nucleotidase 1 OS=Mus musculus OX=10090 GN=Bpnt1 PE=1 SV=2	Bpnt1	17	17	0.567	0.245151	0.857413	44.19	x	7.21459e+07	7.44742e+07	5.83085e+07	7.18106e+07	6.73776e+07	5.51301e+07	5.565e+07	5.03559e+07	6.17409e+07	6.38901e+07	5.34526e+07	17	17	17	15	17	15	15	15	15	16	15	High	High	High	High	High	High	High	High	High	High	High	72	140	366.21	1	Met-loss+Acetyl [N-Term]	0
Medium	Q66X22	NACHT, LRR and PYD domains-containing protein 9B OS=Mus musculus OX=10090 GN=Nlrp9b PE=1 SV=1	Nlrp9b	1	1	2.396	0.245969	0.859414	70.92	x	1.21136e+06	1.50803e+06	2.487e+06	698925	2.78541e+06	3.01025e+06	3.11737e+06	6.43612e+06	3.06464e+06	5.11863e+06	3.47203e+06	1	1	1	1	1	1	1	1	1	1	1	Peak Found	Peak Found	High	Peak Found	Peak Found	High	High	High	High	High	Peak Found	1	6	1.61	1		0.042
High	P28666	Murinoglobulin-2 OS=Mus musculus OX=10090 GN=Mug2 PE=1 SV=2	Mug2	37	15	2.393	0.246806	0.859569	47.47	x	8.071e+06	5.49548e+06	4.10991e+06	3.18471e+06	5.20692e+06	1.41021e+07	1.50504e+07	1.33623e+07	1.3998e+07	1.54795e+07	1.68775e+07	12	8	8	8	11	13	13	14	12	14	14	High	Peak Found	High	High	High	High	High	High	High	High	High	38	659	1417.17	1		0
High	Q9EQ06	Estradiol 17-beta-dehydrogenase 11 OS=Mus musculus OX=10090 GN=Hsd17b11 PE=1 SV=1	Hsd17b11	8	5	2.391	0.247493	0.859569	46.66	x	1.06014e+06	1.28715e+06	417626	979363	876647	3.23423e+06	3.22654e+06	2.09661e+06	1.69795e+06	3.24456e+06	1.97257e+06	5	4	3	4	4	6	6	5	4	6	5	High	High	Peak Found	High	Peak Found	High	High	High	High	High	High	35	34	25.85	1		0
High	O35955	Proteasome subunit beta type-10 OS=Mus musculus OX=10090 GN=Psmb10 PE=1 SV=1	Psmb10	6	6	2.391	0.247318	0.859569	39.26	x	2.77372e+06	2.63541e+06	2.04739e+06	2.06677e+06	2.78732e+06	5.07629e+06	5.03956e+06	5.77345e+06	9.53714e+06	6.84881e+06	5.68207e+06	6	5	4	5	6	6	6	6	6	6	5	High	High	High	High	High	High	High	High	High	High	High	32	28	36.49	1		0
High	Q91W43	Glycine dehydrogenase (decarboxylating), mitochondrial OS=Mus musculus OX=10090 GN=Gldc PE=1 SV=1	Gldc	23	23	0.569	0.247342	0.859569	51.69	x	1.69821e+07	2.60214e+07	2.58359e+07	2.45777e+07	2.77655e+07	8.03063e+06	1.61626e+07	1.48695e+07	1.52114e+07	2.78119e+07	1.34182e+07	20	21	21	17	19	16	22	23	21	22	17	High	High	High	High	High	High	High	High	High	High	High	35	114	190.51	1		0
High	A2AJL3	FGGY carbohydrate kinase domain-containing protein OS=Mus musculus OX=10090 GN=Fggy PE=1 SV=1	Fggy	20	20	0.569	0.246742	0.859569	59.84	x	3.13626e+07	2.48771e+07	1.85783e+07	2.72368e+07	2.2367e+07	1.42348e+07	1.44769e+07	1.02736e+07	1.10896e+07	1.02903e+07	1.51766e+07	18	16	19	18	20	17	16	17	15	14	15	High	High	High	High	High	High	High	High	High	High	High	53	104	200.25	1		0
High	Q9JK38	Glucosamine 6-phosphate N-acetyltransferase OS=Mus musculus OX=10090 GN=Gnpnat1 PE=1 SV=1	Gnpnat1	4	4	0.566	0.246308	0.859569	29.99	x	4.48148e+06	1.60578e+06	886578	4.23215e+06	2.8002e+06	501664	927316	301837	954263	998192	450663	4	2	2	4	3	1	2	1	2	2	1	High	High	High	High	High	Peak Found	High	Peak Found	Peak Found	High	High	41	14	37.4	1		0
High	P16125	L-lactate dehydrogenase B chain OS=Mus musculus OX=10090 GN=Ldhb PE=1 SV=2	Ldhb	6	5	2.389	0.248071	0.860184	44.01	x	1.16389e+06	1.3442e+06	964907	996024	2.57231e+06	2.92772e+06	4.63195e+06	2.67015e+06	5.15071e+06	4.52374e+06	3.32225e+06	3	4	3	4	5	4	5	4	5	5	5	High	Peak Found	Peak Found	Peak Found	High	Peak Found	High	High	High	Peak Found	Peak Found	21	29	53.55	1		0
High	P11031	Activated RNA polymerase II transcriptional coactivator p15 OS=Mus musculus OX=10090 GN=Sub1 PE=1 SV=3	Sub1	3	3	2.388	0.248163	0.860184	26.04	x	1.03396e+06	1.19325e+06	668158	676793	592768	4.02724e+06	4.1672e+06	1.12176e+06	5.67259e+06	4.62874e+06	3.50859e+06	2	2	1	1	1	3	3	1	3	3	3	High	High	High	Peak Found	High	High	Peak Found	Peak Found	Peak Found	High	Peak Found	20	7	2.24	1		0
High	O89020	Afamin OS=Mus musculus OX=10090 GN=Afm PE=1 SV=2	Afm	27	27	0.57	0.248566	0.860725	58.82	x	1.07824e+08	4.31124e+07	1.17662e+08	1.21587e+08	1.11038e+08	6.67886e+07	5.43246e+07	7.7465e+07	3.38988e+07	1.71817e+07	7.49892e+07	28	25	28	28	28	27	28	28	24	21	27	High	High	High	High	High	High	High	High	High	High	High	52	217	360.3	1		0
High	Q99KP6	Pre-mRNA-processing factor 19 OS=Mus musculus OX=10090 GN=Prpf19 PE=1 SV=1	Prpf19	13	13	2.381	0.250237	0.863891	54.44	x	1.92866e+07	2.528e+07	9.51642e+06	7.42027e+06	8.91543e+06	2.8935e+07	3.68386e+07	3.44709e+07	4.02918e+07	4.03668e+07	2.90156e+07	15	13	11	11	11	14	14	14	14	13	14	High	High	High	High	High	High	High	High	High	High	High	55	95	210.93	1	Met-loss+Acetyl [N-Term]	0
High	P08226	Apolipoprotein E OS=Mus musculus OX=10090 GN=Apoe PE=1 SV=2	Apoe	21	21	2.38	0.250598	0.863891	67.61	x	1.02761e+09	5.53871e+08	1.24211e+09	1.26844e+09	1.00724e+09	2.59022e+09	2.08215e+09	2.90084e+09	1.81491e+09	7.68254e+08	2.49037e+09	36	31	37	36	37	39	39	39	37	37	40	High	High	High	High	High	High	High	High	High	High	High	66	840	1750.8	1		0
High	P84104	Serine/arginine-rich splicing factor 3 OS=Mus musculus OX=10090 GN=Srsf3 PE=1 SV=1	Srsf3	3	2	2.378	0.250903	0.863891	84.13	x	1.41176e+06	793345	840083	1.20407e+06	912395	3.0674e+06	3.24674e+06	3.08119e+06	4.07881e+06	3.74409e+06	2.23175e+06	2	2	1	2	2	2	2	1	3	3	1	Peak Found	Peak Found	Peak Found	Peak Found	Peak Found	Peak Found	Peak Found	Peak Found	High	High	Peak Found	21	18	28.16	1		0
High	Q91V80	Apolipoprotein F OS=Mus musculus OX=10090 GN=Apof PE=2 SV=2	Apof	6	6	0.572	0.250818	0.863891	75.49	x	2.44909e+07	1.12041e+07	2.96994e+07	3.54266e+07	2.55553e+07	1.69626e+07	1.1426e+07	1.84897e+07	1.30705e+07	7.61328e+06	2.02827e+07	6	5	6	6	6	5	5	5	6	5	6	High	High	High	High	High	High	High	High	High	High	High	29	62	164.41	1		0
High	Q80WJ7	Protein LYRIC OS=Mus musculus OX=10090 GN=Mtdh PE=1 SV=1	Mtdh	18	18	0.572	0.250957	0.863891	55.76	x	3.92796e+07	6.45991e+07	3.3553e+07	1.5461e+07	2.99881e+07	1.0549e+07	1.74826e+07	1.65696e+07	1.85066e+07	2.93659e+07	1.16883e+07	18	18	17	14	18	13	15	16	14	16	14	High	High	High	High	High	High	High	High	High	High	High	44	116	164.62	1		0
High	Q8K370	Acyl-CoA dehydrogenase family member 10 OS=Mus musculus OX=10090 GN=Acad10 PE=1 SV=1	Acad10	17	17	2.376	0.2517	0.864164	39.38	x	4.05387e+07	5.82423e+07	4.69998e+07	38888328	4.95098e+07	7.5659e+07	9.78466e+07	1.1184e+08	1.44137e+08	1.11194e+08	9.52897e+07	16	17	17	17	17	17	17	17	17	17	17	High	High	High	High	High	High	High	High	High	High	High	16	140	248.02	1		0
High	Q61189	Methylosome subunit pICln OS=Mus musculus OX=10090 GN=Clns1a PE=1 SV=1	Clns1a	2	2	2.375	0.25189	0.864164	32.39	x	1.96542e+06	2.38653e+06	1.52947e+06	1.35944e+06	1.49607e+06	3.59246e+06	4.55477e+06	4.41938e+06	3.9694e+06	5.26461e+06	3.06235e+06	1	1	1	1	1	1	1	1	1	1	1	High	Peak Found	Peak Found	High	Peak Found	Peak Found	Peak Found	Peak Found	Peak Found	Peak Found	Peak Found	11	2	1.97	1		0
High	Q3UTJ2	Sorbin and SH3 domain-containing protein 2 OS=Mus musculus OX=10090 GN=Sorbs2 PE=1 SV=2	Sorbs2	14	13	2.375	0.251872	0.864164	54.72	x	1.11209e+07	1.5307e+07	8.23475e+06	5.23097e+06	7.96577e+06	1.84343e+07	1.88257e+07	1.98567e+07	2.71571e+07	2.75492e+07	1.9741e+07	12	10	8	9	10	10	9	10	9	11	9	High	High	High	High	High	High	High	High	High	High	High	14	98	152.2	1		0
High	P01900	H-2 class I histocompatibility antigen, D-D alpha chain OS=Mus musculus OX=10090 GN=H2-D1 PE=1 SV=1	H2-D1	4	1	2.371	0.253025	0.864936	47.55	x	2.86374e+06	2.39899e+06	1.59178e+06	1.95205e+06		7.87038e+06	5.21827e+06	3.49862e+06	9.95123e+06	3.67888e+06	6.83029e+06	1	1	1	1		2	2	1	2	2	2	Peak Found	Peak Found	Peak Found	Peak Found	Not Found	High	High	Peak Found	High	High	High	13	53	125.71	1		0
High	Q9QWG7	Sulfotransferase family cytosolic 1B member 1 OS=Mus musculus OX=10090 GN=Sult1b1 PE=1 SV=2	Sult1b1	5	5	0.574	0.253255	0.864936	84.12	x	1.99687e+07	1.2533e+07	2.05933e+07	1.45675e+07	1.90794e+07	2.64619e+07	1.67895e+07	2.24206e+07	1.49978e+07	8.57337e+06	2.84955e+07	5	5	5	4	5	3	2	4	2	3	3	High	High	High	High	High	Peak Found	Peak Found	Peak Found	Peak Found	Peak Found	Peak Found	23	10	16.94	1		0
High	P97434	Myosin phosphatase Rho-interacting protein OS=Mus musculus OX=10090 GN=Mprip PE=1 SV=2	Mprip	8	8	2.368	0.255051	0.86541	75.47	x	408719	910530	106687	378040		1.63808e+06	1.39856e+06	3.33184e+06	3.34264e+06	2.06702e+06	3.64528e+06	2	3	1	2		6	5	7	6	6	7	Peak Found	High	High	Peak Found	Not Found	High	High	High	High	High	High	9	14	6.02	1		0
High	Q8BWN8	Peroxisomal succinyl-coenzyme A thioesterase OS=Mus musculus OX=10090 GN=Acot4 PE=1 SV=1	Acot4	10	8	2.36	0.256087	0.86541	40.88	x	1.46951e+06	616717	1.10655e+06	985255	857215	7.55615e+06	4.91359e+06	4.46793e+06	5.7017e+06	3.74882e+06	4.62701e+06	4	3	4	4	2	7	7	6	7	7	6	High	Peak Found	High	Peak Found	Peak Found	High	High	High	High	High	High	28	51	84.97	1	Met-loss+Acetyl [N-Term]	0
High	P26150	3 beta-hydroxysteroid dehydrogenase/Delta 5-->4-isomerase type 3 OS=Mus musculus OX=10090 GN=Hsd3b3 PE=1 SV=3	Hsd3b3	4	4	0.649	0.253764	0.86541	34.06	x	398336	937216	226041	4.30979e+06	217612					358200	243413	1	2	1	2	1					1	1	Peak Found	High	Peak Found	High	Peak Found	Not Found	Not Found	Not Found	Not Found	High	Peak Found	13	5	3.51	1		0
High	Q8K215	LYR motif-containing protein 4 OS=Mus musculus OX=10090 GN=Lyrm4 PE=1 SV=1	Lyrm4	3	3	0.577	0.256136	0.86541	41.97	x	1.22816e+07	1.06963e+07	6.31307e+06	6.3485e+06	7.52944e+06	3.97565e+06	7.13369e+06	4.91452e+06	5.86544e+06	8.63274e+06	3.31859e+06	2	3	2	2	2	2	3	2	3	3	2	High	High	High	High	High	Peak Found	Peak Found	High	Peak Found	Peak Found	Peak Found	34	9	18.66	1		0
High	Q61268	Apolipoprotein C-IV OS=Mus musculus OX=10090 GN=Apoc4 PE=1 SV=1	Apoc4	2	2	0.577	0.256372	0.86541	70.24	x	3.51425e+06	798699	5.99032e+06	4.78619e+06	3.49908e+06	1.748e+06	866068	1.61432e+06	716715	342443	2.65609e+06	2	1	3	3	3	3	2	2	1	1	3	High	Peak Found	High	High	High	High	Peak Found	High	Peak Found	Peak Found	High	16	11	22.55	1		0
High	Q9Z2W0	Aspartyl aminopeptidase OS=Mus musculus OX=10090 GN=Dnpep PE=1 SV=2	Dnpep	18	18	0.576	0.254658	0.86541	38.86	x	4.84342e+07	3.82552e+07	3.45913e+07	5.2915e+07	4.08825e+07	2.63527e+07	2.96804e+07	2.09851e+07	2.35168e+07	2.3019e+07	3.32805e+07	16	16	18	17	18	16	17	17	16	16	17	High	High	High	High	High	High	High	High	High	High	High	61	131	297.07	1		0
High	O70362	Phosphatidylinositol-glycan-specific phospholipase D OS=Mus musculus OX=10090 GN=Gpld1 PE=1 SV=1	Gpld1	18	18	0.575	0.254524	0.86541	54.54	x	1.98418e+07	3.60612e+06	3.50237e+07	3.69975e+07	2.02436e+07	1.02426e+07	8.72973e+06	1.58567e+07	7.74723e+06	1.94673e+06	1.71144e+07	17	10	18	18	17	14	14	17	12	5	15	High	High	High	High	High	High	High	High	High	Peak Found	High	30	94	176.95	1		0
High	Q91WS0	CDGSH iron-sulfur domain-containing protein 1 OS=Mus musculus OX=10090 GN=Cisd1 PE=1 SV=1	Cisd1	3	3	0.578	0.257004	0.866706	98.7	x	3.54407e+06	3.70495e+06	2.9289e+06	3.18533e+06	141302	991984	618654	1.07944e+06	622840	2.54198e+06	1.74754e+06	3	2	3	2	1	2	2	2	1	2	3	High	High	High	High	Peak Found	Peak Found	Peak Found	Peak Found	Peak Found	High	High	34	8	11.85	1		0
High	Q91WU0	Carboxylesterase 1F OS=Mus musculus OX=10090 GN=Ces1f PE=1 SV=1	Ces1f	25	21	0.578	0.2575	0.867539	58.1	x	2.0314e+08	2.71174e+08	1.99111e+08	1.90991e+08	1.71578e+08	1.45397e+08	1.72044e+08	1.11503e+08	8.99802e+07	1.81124e+08	8.93162e+07	23	22	22	22	23	21	23	22	16	21	20	High	High	High	High	High	High	High	High	High	High	High	62	294	730.56	1		0
High	P26039	Talin-1 OS=Mus musculus OX=10090 GN=Tln1 PE=1 SV=2	Tln1	94	85	2.353	0.258189	0.86902	43.68	x	7.7167e+07	8.3235e+07	5.3316e+07	5.22779e+07	6.20938e+07	1.17008e+08	1.58414e+08	1.52356e+08	1.8938e+08	1.9676e+08	1.28332e+08	75	76	69	71	74	80	84	84	83	85	80	High	High	High	High	High	High	High	High	High	High	High	56	615	1213.08	1		0
High	Q9DCM0	Persulfide dioxygenase ETHE1, mitochondrial OS=Mus musculus OX=10090 GN=Ethe1 PE=1 SV=2	Ethe1	11	11	0.579	0.258495	0.869211	49.28	x	1.00305e+08	1.22324e+08	1.52842e+08	9.38603e+07	1.70439e+08	4.07079e+07	5.91536e+07	5.65671e+07	9.00017e+07	1.0337e+08	6.05715e+07	11	10	13	11	13	11	12	12	12	12	11	High	High	High	High	High	High	High	High	High	High	High	69	129	274.67	1		0
High	O35988	Syndecan-4 OS=Mus musculus OX=10090 GN=Sdc4 PE=1 SV=1	Sdc4	1	1	2.329	0.258975	0.869985	47.76	x	317387	611069	453689	344622	281163	1.42823e+06	704058	736897	1.11876e+06	553546	1.08801e+06	1	1	1	1	1	1	1	1	1	1	1	Peak Found	Peak Found	Peak Found	Peak Found	High	High	High	High	High	Peak Found	High	7	6	9.5	1		0
High	Q9JJL3	Solute carrier organic anion transporter family member 1B2 OS=Mus musculus OX=10090 GN=Slco1b2 PE=1 SV=1	Slco1b2	6	6	0.58	0.259714	0.871629	68.71	x	3.3088e+06	5.90444e+06	1.35138e+06	3.65039e+06	1.26203e+06	1.82697e+06	1.20703e+06	723228	1.05364e+06	2.01083e+06	1.42184e+06	5	6	4	6	5	5	5	3	3	5	4	High	High	High	High	Peak Found	High	Peak Found	Peak Found	Peak Found	High	Peak Found	13	18	28.76	1		0
High	Q8CAQ8	MICOS complex subunit Mic60 OS=Mus musculus OX=10090 GN=Immt PE=1 SV=1	Immt	19	19	2.339	0.262215	0.873069	45.3	x	8.32509e+06	8.94182e+06	1.07416e+07	8.20172e+06	8.555e+06	1.37913e+07	1.81833e+07	2.62087e+07	3.9519e+07	3.08091e+07	3.23816e+07	15	15	16	13	14	16	17	19	18	18	19	High	High	High	High	High	High	High	High	High	High	High	31	86	130.36	1		0
High	Q9WV80	Sorting nexin-1 OS=Mus musculus OX=10090 GN=Snx1 PE=1 SV=1	Snx1	5	3	2.338	0.264305	0.873069	37.8	x	412299	589034	164511	374068	389175	822016	1.1187e+06	878968	1.14572e+06	1.15598e+06	840148	2	2	1	1	2	2	2	2	2	2	2	Peak Found	Peak Found	Peak Found	Peak Found	Peak Found	Peak Found	High	Peak Found	High	High	Peak Found	11	8	5.91	1		0
High	Q5U405	Transmembrane protease serine 13 OS=Mus musculus OX=10090 GN=Tmprss13 PE=2 SV=2	Tmprss13	1	1	2.337	0.262881	0.873069	34.88	x	1.68061e+07	3.5683e+07	1.39384e+07	7.87509e+06	1.38e+07	3.58094e+07	2.71513e+07	2.12136e+07	4.03136e+07	3.52379e+07	2.89787e+07	1	2	2	2	2	2	2	2	2	2	2	High	High	High	Peak Found	High	High	High	High	Peak Found	High	High	1	19	3.68	1		0.008
High	Q91YP2	Neurolysin, mitochondrial OS=Mus musculus OX=10090 GN=Nln PE=1 SV=1	Nln	18	18	2.337	0.262714	0.873069	30.75	x	1.96906e+07	2.57888e+07	1.77433e+07	1.44158e+07	1.40823e+07	4.04712e+07	4.71058e+07	4.08799e+07	5.46036e+07	4.87808e+07	3.53607e+07	18	16	18	16	16	18	18	17	17	18	18	High	High	High	High	High	High	High	High	High	High	High	35	115	199.5	1		0
High	Q9D883	Splicing factor U2AF 35 kDa subunit OS=Mus musculus OX=10090 GN=U2af1 PE=1 SV=4	U2af1	3	3	2.336	0.265525	0.873069	25.99	x	413626	805625	787473	451724	753230	2.59819e+06	2.10841e+06	1.34973e+06	1.71885e+06	3.02057e+06	1.98091e+06	1	2	2	2	2	3	3	2	2	3	3	Peak Found	Peak Found	Peak Found	High	High	High	High	High	High	High	High	23	15	18.44	1	Met-loss+Acetyl [N-Term]	0
High	Q08761	Vitamin K-dependent protein S OS=Mus musculus OX=10090 GN=Pros1 PE=2 SV=1	Pros1	12	12	2.333	0.263896	0.873069	58.3	x	7.73197e+06	6.20444e+06	8.43413e+06	8.51403e+06	7.86586e+06	2.12206e+07	1.64139e+07	2.01621e+07	1.07484e+07	5.36278e+06	1.68729e+07	9	11	7	8	9	12	12	11	11	8	11	High	High	High	High	High	High	High	High	High	High	High	20	46	58.32	1		0
High	Q3UQ84	Threonine--tRNA ligase, mitochondrial OS=Mus musculus OX=10090 GN=Tars2 PE=1 SV=1	Tars2	14	14	2.329	0.265262	0.873069	47.01	x	3.48265e+06	5.43683e+06	3.70958e+06	2.27844e+06	2.65146e+06	8.89211e+06	1.22327e+07	9.04824e+06	1.26876e+07	1.53438e+07	7.81708e+06	9	9	9	8	7	13	13	12	13	12	11	High	High	High	High	High	High	High	High	High	High	High	21	59	58.34	1		0
Medium	P03888	NADH-ubiquinone oxidoreductase chain 1 OS=Mus musculus OX=10090 GN=Mtnd1 PE=1 SV=3	Mtnd1	1	1	0.654	0.265651	0.873069	36.19	x	294351	285086	176224	448297						226891	158310	1	1	1	1						1	1	High	High	High	High	Not Found	Not Found	Not Found	Not Found	Not Found	High	Peak Found	3	5	3.87	1		0.026
High	O08715	A-kinase anchor protein 1, mitochondrial OS=Mus musculus OX=10090 GN=Akap1 PE=1 SV=4	Akap1	2	2	0.632	0.264915	0.873069	40.13	x	1.08646e+06	1.19138e+06	1.08082e+06	864598	853831	194316		541885	381796	764953	264216	2	2	2	2	2	1		2	1	2	1	High	High	High	Peak Found	High	Peak Found	Not Found	High	Peak Found	Peak Found	Peak Found	3	7	1.6	1		0.001
High	Q9EQS3	c-Myc-binding protein OS=Mus musculus OX=10090 GN=Mycbp PE=1 SV=5	Mycbp	4	4	0.585	0.265201	0.873069	40.49	x	5.41815e+06	2.50244e+06	5.9214e+06	4.23202e+06	5.15913e+06	1.46624e+06	1.3237e+06	3.11689e+06	1.72441e+06	2.03998e+06	3.00308e+06	4	3	4	4	4	3	2	4	2	3	4	High	High	High	High	High	Peak Found	Peak Found	High	Peak Found	Peak Found	High	51	14	26.29	1		0
High	P05063	Fructose-bisphosphate aldolase C OS=Mus musculus OX=10090 GN=Aldoc PE=1 SV=4	Aldoc	9	5	0.585	0.265608	0.873069	45.8	x	3.8402e+06	1.87753e+06	1.9729e+06	4.10945e+06	3.21743e+06	957121	1.56898e+06	1.19064e+06	1.37488e+06	1.2977e+06	1.70103e+06	5	2	4	5	5	3	4	4	3	2	4	High	Peak Found	High	High	High	Peak Found	Peak Found	Peak Found	Peak Found	Peak Found	Peak Found	32	89	159.87	1		0
High	Q9CZN7	Serine hydroxymethyltransferase, mitochondrial OS=Mus musculus OX=10090 GN=Shmt2 PE=1 SV=1	Shmt2	24	23	0.585	0.265591	0.873069	56.78	x	4.40302e+07	4.77652e+07	6.91801e+07	8.68649e+07	7.07916e+07	3.21208e+07	3.46319e+07	3.43554e+07	3.72701e+07	4.77569e+07	4.16559e+07	20	20	21	22	21	19	21	21	20	19	20	High	High	High	High	High	High	High	High	High	High	High	60	181	292	1		0
High	Q60936	Atypical kinase COQ8A, mitochondrial OS=Mus musculus OX=10090 GN=Coq8a PE=1 SV=2	Coq8a	14	14	0.584	0.264008	0.873069	52.54	x	1.54484e+07	1.53442e+07	2.19478e+07	1.60282e+07	2.39175e+07	3.44321e+06	5.52825e+06	5.90246e+06	7.0853e+06	8.78461e+06	4.57768e+06	13	11	13	12	13	6	10	10	8	11	6	High	High	High	High	High	High	High	High	High	High	High	34	50	89.8	1	Met-loss+Acetyl [N-Term]	0
High	Q8BP48	Methionine aminopeptidase 1 OS=Mus musculus OX=10090 GN=Metap1 PE=1 SV=1	Metap1	6	6	0.582	0.263709	0.873069	28.48	x	1.8799e+06	1.16707e+06	2.39514e+06	2.17631e+06	2.33797e+06	1.15278e+06	1.51795e+06	4.40433e+06	1.13608e+06	1.41668e+06	1.26544e+06	4	3	4	4	4	4	5	4	5	5	4	High	Peak Found	High	High	High	Peak Found	Peak Found	High	Peak Found	Peak Found	Peak Found	21	10	13.04	1		0
High	Q9EP89	Serine beta-lactamase-like protein LACTB, mitochondrial OS=Mus musculus OX=10090 GN=Lactb PE=1 SV=1	Lactb	16	16	0.582	0.26231	0.873069	47.86	x	3.85468e+07	4.81461e+07	4.85111e+07	4.15364e+07	4.76998e+07	2.00227e+07	2.38664e+07	2.32463e+07	2.91668e+07	4.34889e+07	2.70956e+07	15	16	14	15	16	14	14	14	16	14	15	High	High	High	High	High	High	High	High	High	High	High	40	115	244.24	1		0
High	P05132	cAMP-dependent protein kinase catalytic subunit alpha OS=Mus musculus OX=10090 GN=Prkaca PE=1 SV=3	Prkaca	5	5	0.581	0.261434	0.873069	38.16	x	3.66358e+06	3.52081e+06	3.51494e+06	3.3199e+06	2.77042e+06	1.71702e+06	2.42109e+06	1.45989e+06	836363	2.02782e+06	1.37158e+06	5	4	5	5	4	4	4	3	2	3	3	High	High	High	High	High	High	High	High	Peak Found	Peak Found	Peak Found	19	21	22.46	1		0
High	Q80YC5	Coagulation factor XII OS=Mus musculus OX=10090 GN=F12 PE=1 SV=2	F12	11	11	0.581	0.260946	0.873069	71.06	x	3.61117e+07	1.2869e+07	4.88982e+07	5.25708e+07	3.83074e+07	2.84312e+07	1.29419e+07	3.2515e+07	1.37469e+07	4.26606e+06	2.74112e+07	10	9	11	11	11	11	9	11	11	7	10	High	High	High	High	High	High	High	High	High	High	High	23	84	184.24	1		0
High	Q9ERE7	LRP chaperone MESD OS=Mus musculus OX=10090 GN=Mesd PE=1 SV=1	Mesd	5	5	2.326	0.266084	0.873217	26.57	x	3.16412e+06	3.62175e+06	2.24425e+06	1.33711e+06	2.50709e+06	7.11707e+06	6.86705e+06	7.16165e+06	7.7959e+06	7.02435e+06	6.80066e+06	5	5	4	3	4	5	5	5	5	5	5	High	High	High	High	High	High	High	High	High	High	High	27	26	35.3	1		0
High	Q9Z1P8	Angiopoietin-related protein 4 OS=Mus musculus OX=10090 GN=Angptl4 PE=1 SV=1	Angptl4	2	2	2.331	0.268061	0.876109	23.54	x	707154	304951	703479	381273	861062	1.18347e+06	1.10886e+06	1.51373e+06	1.6658e+06		1.87876e+06	2	1	2	2	2	2	2	2	2		2	High	Peak Found	High	Peak Found	High	High	High	High	High	Not Found	High	7	11	19.86	1		0
High	P50518	V-type proton ATPase subunit E 1 OS=Mus musculus OX=10090 GN=Atp6v1e1 PE=1 SV=2	Atp6v1e1	11	11	2.319	0.268084	0.876109	51.17	x	1.34247e+07	6.52214e+06	1.09005e+07	5.35709e+06	5.85458e+06	1.49738e+07	1.54516e+07	1.82282e+07	2.116e+07	1.49763e+07	1.54771e+07	9	8	7	8	6	9	9	10	10	9	10	High	High	High	High	High	High	High	High	High	High	High	51	53	85.99	1	Met-loss+Acetyl [N-Term]	0
High	Q00897	Alpha-1-antitrypsin 1-4 OS=Mus musculus OX=10090 GN=Serpina1d PE=1 SV=1	Serpina1d	20	8	0.587	0.267902	0.876109	43.43	x	2.79455e+08	1.69498e+08	3.15928e+08	2.84753e+08	3.49605e+08	1.93678e+08	1.67385e+08	1.95696e+08	1.27683e+08	8.32346e+07	2.2563e+08	9	8	9	9	10	8	8	8	8	8	8	High	High	High	High	High	High	High	High	High	High	High	60	867	2362.5	1		0
Medium	Q8C726	BTB/POZ domain-containing protein 9 OS=Mus musculus OX=10090 GN=Btbd9 PE=1 SV=1	Btbd9	1	1	2.314	0.269941	0.878046	74.88	x	545603	177316	136223	795674	598340	1.18938e+06	2.03431e+06		911393	359925	1.26274e+06	1	1	1	1	1	1	1		1	1	1	High	Peak Found	Peak Found	Peak Found	Peak Found	Peak Found	Peak Found	Not Found	Peak Found	Peak Found	Peak Found	1	1	2.27	1		0.032
High	O88803	Leukocyte cell-derived chemotaxin-2 OS=Mus musculus OX=10090 GN=Lect2 PE=1 SV=1	Lect2	4	4	2.311	0.270487	0.878046	68.25	x	1.15349e+07	3.67505e+06	1.83833e+07	1.2279e+07	4.09725e+06	3.6574e+07	1.34183e+07	3.84025e+07	1.03818e+07	5.91157e+06	4.07117e+07	3	3	5	4	3	4	4	5	3	4	5	High	Peak Found	High	High	High	High	High	High	High	High	High	35	26	52.36	1		0
Medium	Q18PI6	SLAM family member 5 OS=Mus musculus OX=10090 GN=Cd84 PE=1 SV=1	Cd84	1	1	2.26	0.270756	0.878046	17.32	x	181992					291392	354505	450611	509179	402671	420103	1					1	1	1	1	1	1	Peak Found	Not Found	Not Found	Not Found	Not Found	Peak Found	Peak Found	High	Peak Found	Peak Found	Peak Found	3	1	1.62	1		0.02
Medium	Q8C7E7	Starch-binding domain-containing protein 1 OS=Mus musculus OX=10090 GN=Stbd1 PE=1 SV=1	Stbd1	1	1	0.659	0.269635	0.878046	16.95	x	236380	388105	263583	282360	391575	175794	255637			175770		1	1	1	1	1	1	1			1		Peak Found	Peak Found	Peak Found	Peak Found	High	Peak Found	Peak Found	Not Found	Not Found	Peak Found	Not Found	3	1	2.32	1		0.031
High	Q80VP1	Epsin-1 OS=Mus musculus OX=10090 GN=Epn1 PE=1 SV=3	Epn1	5	4	0.588	0.269214	0.878046	33.45	x	1.61255e+06	4.36337e+06	812789	2.11475e+06	2.43883e+06	1.11747e+06	1.74814e+06	1.29017e+06	1.12611e+06	964862	1.16433e+06	2	4	1	2	3	2	3	2	2	2	2	Peak Found	High	High	High	High	High	High	High	High	Peak Found	Peak Found	11	13	17.21	1		0
High	Q9CR86	Calcium-regulated heat stable protein 1 OS=Mus musculus OX=10090 GN=Carhsp1 PE=1 SV=1	Carhsp1	1	1	0.651	0.272103	0.878539	79.43	x	609431	497634	490080	737582	1.47902e+06	175932	162822	181769	525025	434726	295530	1	1	2	1	2	1	1	1	1	1	1	High	High	Peak Found	High	Peak Found	Peak Found	Peak Found	High	Peak Found	High	Peak Found	11	5	6.84	1		0
High	P61202	COP9 signalosome complex subunit 2 OS=Mus musculus OX=10090 GN=Cops2 PE=1 SV=1	Cops2	7	7	0.59	0.271992	0.878539	64.62	x	5.09993e+06	2.33627e+06	2.55066e+06	5.00439e+06	3.42789e+06	1.95565e+06	1.3556e+06	2.31809e+06	1.03658e+06	1.93765e+06	1.23655e+06	7	4	6	6	7	5	3	7	4	5	4	High	High	High	High	High	High	Peak Found	High	Peak Found	High	Peak Found	23	27	43.13	1		0
High	P70194	C-type lectin domain family 4 member F OS=Mus musculus OX=10090 GN=Clec4f PE=1 SV=1	Clec4f	12	12	2.304	0.272591	0.8793	58.7	x	2.65355e+07	2.72289e+07	2.77889e+07	2.5042e+07	2.68919e+07	3.4746e+07	4.1064e+07	5.64455e+07	5.64734e+07	6.66955e+07	5.11126e+07	12	11	11	13	11	14	14	14	14	14	13	High	High	High	High	High	High	High	High	High	High	High	25	73	159.83	1		0
High	Q91VC3	Eukaryotic initiation factor 4A-III OS=Mus musculus OX=10090 GN=Eif4a3 PE=1 SV=3	Eif4a3	8	7	2.297	0.274772	0.881621	41.83	x	733201	1.2653e+06	680425	747332	653839	3.02189e+06	2.72616e+06	2.34393e+06	3.74073e+06	3.49134e+06	2.51551e+06	2	3	2	3	3	5	5	4	5	5	5	High	Peak Found	High	High	Peak Found	High	High	High	High	High	High	23	18	10.13	1	Met-loss+Acetyl [N-Term]	0
High	P97430	Antileukoproteinase OS=Mus musculus OX=10090 GN=Slpi PE=1 SV=1	Slpi	5	5	0.592	0.274519	0.881621	42.69	x	2.26203e+07	1.47276e+07	1.73944e+07	1.33441e+07	2.18287e+07	1.48357e+07	9.04173e+06	1.34422e+07	1.1764e+07	5.26322e+06	1.11308e+07	5	5	6	6	6	6	5	5	6	4	5	High	High	High	High	High	High	High	High	High	High	High	33	53	77.28	1		0
High	Q3ULJ0	Glycerol-3-phosphate dehydrogenase 1-like protein OS=Mus musculus OX=10090 GN=Gpd1l PE=1 SV=2	Gpd1l	11	9	0.592	0.273773	0.881621	28.7	x	8.19234e+06	5.96265e+06	5.11434e+06	8.56749e+06	6.0332e+06	3.37378e+06	4.53748e+06	3.62832e+06	4.28323e+06	4.21309e+06	3.69439e+06	8	7	7	9	8	7	8	8	8	8	7	High	High	High	High	High	High	High	High	High	High	High	38	51	89.8	1		0
High	Q6ZQI3	Malectin OS=Mus musculus OX=10090 GN=Mlec PE=1 SV=2	Mlec	8	8	2.294	0.275691	0.881689	25.71	x	918928	5.22051e+06	879135	1.0481e+06	572230	5.34554e+06	7.05127e+06	5.44922e+06	3.09178e+06	3.52883e+06	2.93926e+06	3	5	3	4	2	5	6	5	4	5	4	Peak Found	High	Peak Found	Peak Found	Peak Found	High	High	High	High	High	High	30	20	20.56	1		0
High	Q2TPA8	Hydroxysteroid dehydrogenase-like protein 2 OS=Mus musculus OX=10090 GN=Hsdl2 PE=1 SV=1	Hsdl2	3	3	2.294	0.27586	0.881689	56.77	x	835450	1.87199e+06	1.25539e+06	839762	1.05012e+06	2.66979e+06	3.08568e+06	2.49875e+06	4.69102e+06	4.8425e+06	2.78083e+06	2	3	2	2	3	3	3	3	3	3	3	High	High	High	Peak Found	High	High	High	High	High	High	High	7	17	33.07	1		0
High	Q9D2R0	Acetoacetyl-CoA synthetase OS=Mus musculus OX=10090 GN=Aacs PE=1 SV=1	Aacs	8	8	0.594	0.275846	0.881689	57.01	x	3.86837e+06	7.41666e+06	7.95217e+06	7.47618e+06	6.92208e+06	1.07283e+06	1.13584e+06	943959	1.6438e+06	953175	1.15996e+06	6	7	7	7	6	2	2	1	3	1	2	High	High	High	High	High	Peak Found	Peak Found	Peak Found	Peak Found	Peak Found	Peak Found	12	22	16.67	1		0
High	E9Q5K4	Cytochrome P450 2C44 OS=Mus musculus OX=10090 GN=Cyp2c23 PE=1 SV=1	Cyp2c23	5	5	0.654	0.276262	0.882168	59.62	x	866022	679888	237009	2.5954e+06	335303	119423	129541	176465	349845	687140		3	3	2	4	1	1	1	2	2	3		High	High	Peak Found	High	High	Peak Found	Peak Found	Peak Found	Peak Found	Peak Found	Not Found	13	8	10.59	1		0
High	Q07076	Annexin A7 OS=Mus musculus OX=10090 GN=Anxa7 PE=1 SV=2	Anxa7	2	2	2.292	0.279179	0.88506	37.16	x	426060	484517	360302	489765	379805	968184	916073	855866	1.3648e+06	957684	997663	2	2	2	2	2	2	2	2	2	2	2	Peak Found	Peak Found	Peak Found	High	Peak Found	Peak Found	High	Peak Found	High	High	High	5	6	3.07	1		0
High	O55028	[3-methyl-2-oxobutanoate dehydrogenase [lipoamide]] kinase, mitochondrial OS=Mus musculus OX=10090 GN=Bckdk PE=1 SV=1	Bckdk	3	3	2.291	0.283671	0.88506	75.72	x	424759	1.14712e+06				1.31365e+06	1.75793e+06	1.20147e+06	955199	1.85839e+06	903567	2	2				2	2	2	1	2	2	Peak Found	High	Not Found	Not Found	Not Found	High	High	High	High	High	High	9	9	17.79	1		0
High	Q99K48	Non-POU domain-containing octamer-binding protein OS=Mus musculus OX=10090 GN=Nono PE=1 SV=3	Nono	7	6	2.286	0.278253	0.88506	46.7	x	2.19814e+06	2.95973e+06	1.24051e+06	759188	1.65224e+06	3.92588e+06	3.7643e+06	5.57547e+06	5.84607e+06	4.11689e+06	4.16452e+06	6	6	4	3	5	5	6	6	6	6	6	High	High	High	High	High	High	High	High	High	High	High	18	39	58.15	1		0
High	Q9CQU0	Thioredoxin domain-containing protein 12 OS=Mus musculus OX=10090 GN=Txndc12 PE=1 SV=1	Txndc12	6	6	2.286	0.278392	0.88506	43.05	x	6.94676e+06	6.21265e+06	7.58434e+06	5.63078e+06	9.09771e+06	9.84155e+06	1.2196e+07	1.79016e+07	2.51427e+07	1.83786e+07	2.06473e+07	5	5	4	4	5	6	6	6	7	6	6	High	High	High	High	High	High	High	High	High	High	High	54	39	61.69	1		0
High	Q8BX10	Serine/threonine-protein phosphatase PGAM5, mitochondrial OS=Mus musculus OX=10090 GN=Pgam5 PE=1 SV=1	Pgam5	5	5	2.284	0.279029	0.88506	41.51	x	1.30454e+06	2.12122e+06	1.30006e+06	795124	1.2883e+06	2.70774e+06	4.01721e+06	3.80058e+06	4.69783e+06	4.44098e+06	2.81106e+06	4	5	4	3	4	5	5	5	5	5	5	Peak Found	High	High	Peak Found	High	High	High	High	High	High	High	18	23	11.07	1		0
High	Q9D8B3	Charged multivesicular body protein 4b OS=Mus musculus OX=10090 GN=Chmp4b PE=1 SV=2	Chmp4b	3	3	2.283	0.282164	0.88506	38.75	x	585976	916354	750649	324369	1.23027e+06	1.60302e+06	2.03902e+06	1.77392e+06	3.17777e+06	2.62925e+06	1.83843e+06	2	3	3	1	3	3	3	3	3	3	3	Peak Found	Peak Found	High	Peak Found	High	High	High	High	High	High	High	18	15	22.09	1		0
High	P01901	H-2 class I histocompatibility antigen, K-B alpha chain OS=Mus musculus OX=10090 GN=H2-K1 PE=1 SV=1	H2-K1	12	6	2.282	0.279561	0.88506	36.77	x	1.37469e+07	1.05972e+07	1.03427e+07	7.29223e+06	8.36087e+06	2.5288e+07	1.78895e+07	2.12538e+07	3.24236e+07	1.58542e+07	2.60837e+07	6	6	6	6	5	6	6	6	6	5	6	High	High	High	High	High	High	High	High	High	High	High	45	123	289.06	1		0
High	Q8VCC2	Liver carboxylesterase 1 OS=Mus musculus OX=10090 GN=Ces1 PE=1 SV=1	Ces1	19	16	2.278	0.280626	0.88506	43.32	x	4.81542e+07	4.88567e+07	4.18697e+07	4.84745e+07	2.99796e+07	9.35723e+07	1.37986e+08	1.06717e+08	6.80758e+07	8.8486e+07	9.67637e+07	16	15	16	16	16	16	16	16	16	16	16	High	High	High	High	High	High	High	High	High	High	High	45	222	469.47	1		0
High	Q8BK67	Protein RCC2 OS=Mus musculus OX=10090 GN=Rcc2 PE=1 SV=1	Rcc2	5	5	2.277	0.281112	0.88506	29.53	x	847772	954741		103086	589173	2.29728e+06	2.3924e+06	2.00698e+06	3.15043e+06	2.8803e+06	2.07837e+06	4	3		1	2	5	5	5	5	5	5	Peak Found	Peak Found	Not Found	Peak Found	High	High	High	High	High	High	High	11	13	14.74	1		0
High	Q9DC70	NADH dehydrogenase [ubiquinone] iron-sulfur protein 7, mitochondrial OS=Mus musculus OX=10090 GN=Ndufs7 PE=1 SV=1	Ndufs7	3	3	2.269	0.283588	0.88506	54.88	x	7.96987e+06	1.761e+07	1.0351e+07	4.83819e+06	7.6305e+06	1.43216e+07	1.45801e+07	1.10107e+07	1.75388e+07	1.87865e+07	1.13475e+07	2	1	2	3	2	2	2	2	2	2	2	High	High	High	High	High	Peak Found	Peak Found	Peak Found	Peak Found	High	Peak Found	19	6	3.44	1		0
High	P60122	RuvB-like 1 OS=Mus musculus OX=10090 GN=Ruvbl1 PE=1 SV=1	Ruvbl1	11	11	2.269	0.283769	0.88506	28.39	x	3.18565e+06	2.86326e+06	2.52644e+06	1.97486e+06	1.56435e+06	7.13487e+06	6.35891e+06	7.18683e+06	8.76428e+06	9.22426e+06	7.50954e+06	8	7	8	7	5	10	10	11	10	11	11	High	High	High	High	High	High	High	High	High	High	High	32	45	58.3	1		0
High	P56959	RNA-binding protein FUS OS=Mus musculus OX=10090 GN=Fus PE=1 SV=1	Fus	5	5	2.267	0.284339	0.88506	52.68	x	2.89152e+06	2.8359e+06	1.31793e+06	1.73801e+06	2.10464e+06	3.89146e+06	5.10422e+06	3.43472e+06	6.40147e+06	5.81462e+06	4.27872e+06	3	2	1	3	2	2	4	2	2	3	2	High	High	High	High	High	High	High	High	High	High	High	18	20	33.69	1		0
Medium	Q5SYL3	Protein KIAA0100 OS=Mus musculus OX=10090 GN=Kiaa0100 PE=1 SV=1	Kiaa0100	1	1	2.259	0.284529	0.88506	22.75	x		548153	359209	448208	400881	1.10159e+06			794388		1.03453e+06		1	1	1	1	1			1		1	Not Found	Peak Found	Peak Found	Peak Found	Peak Found	Peak Found	Not Found	Not Found	High	Not Found	High	0	2	2.08	1		0.022
High	P00397	Cytochrome c oxidase subunit 1 OS=Mus musculus OX=10090 GN=Mtco1 PE=1 SV=2	Mtco1	2	2	0.675	0.284102	0.88506	36.42	x	354069	283503	503743	976640						353852	229749	1	1	1	2						1	1	Peak Found	Peak Found	Peak Found	High	Not Found	Not Found	Not Found	Not Found	Not Found	Peak Found	Peak Found	8	2	4.34	1		0
Medium	P04224	H-2 class II histocompatibility antigen, E-K alpha chain OS=Mus musculus OX=10090 PE=1 SV=1		1	1	0.671	0.283617	0.88506	94.82	x	716296	1.6456e+06	176346	369801	363728	781603	248568	127326	604807	247604	238663	1	1	1	1	1	1	1	1	1	1	1	High	High	High	High	High	Peak Found	Peak Found	Peak Found	High	Peak Found	Peak Found	4	6	1.64	1		0.042
High	Q791V5	Mitochondrial carrier homolog 2 OS=Mus musculus OX=10090 GN=Mtch2 PE=1 SV=1	Mtch2	6	6	0.649	0.283804	0.88506	92.61	x	1.16699e+06	1.58498e+06	768778	2.83833e+06	211773	186104	57107.3	313339	152002	1.17935e+06	270770	3	4	3	5	3	2	1	3	1	4	2	High	High	High	High	Peak Found	Peak Found	Peak Found	Peak Found	Peak Found	High	High	32	13	15.75	1	Met-loss+Acetyl [N-Term]	0
High	P20918	Plasminogen OS=Mus musculus OX=10090 GN=Plg PE=1 SV=3	Plg	44	44	0.599	0.281931	0.88506	60.88	x	3.58354e+08	1.64537e+08	4.98773e+08	5.5724e+08	4.15583e+08	2.65685e+08	2.2578e+08	3.3463e+08	1.6716e+08	9.45703e+07	2.97198e+08	47	43	52	53	52	51	47	51	45	46	50	High	High	High	High	High	High	High	High	High	High	High	70	547	1208.28	1		0
High	P10649	Glutathione S-transferase Mu 1 OS=Mus musculus OX=10090 GN=Gstm1 PE=1 SV=2	Gstm1	18	11	0.598	0.281806	0.88506	58.44	x	7.06752e+08	4.90658e+08	3.96968e+08	9.63215e+08	6.33537e+08	2.7471e+08	3.93134e+08	2.74804e+08	2.90171e+08	2.4608e+08	4.1329e+08	18	20	17	18	18	17	18	17	19	17	19	High	High	High	High	High	High	High	High	High	High	High	70	594	1263.68	1		0
High	P62960	Y-box-binding protein 1 OS=Mus musculus OX=10090 GN=Ybx1 PE=1 SV=3	Ybx1	10	10	0.597	0.280498	0.88506	42.28	x	2.33577e+07	2.46616e+07	1.85106e+07	1.97461e+07	1.70481e+07	1.45429e+07	1.79268e+07	1.33278e+07	1.56593e+07	1.81447e+07	1.44608e+07	9	9	9	9	8	10	11	9	9	9	9	High	High	High	High	High	High	High	High	High	High	High	50	77	151.16	1		0
High	P47876	Insulin-like growth factor-binding protein 1 OS=Mus musculus OX=10090 GN=Igfbp1 PE=2 SV=2	Igfbp1	9	9	0.597	0.279648	0.88506	78.72	x	6.98855e+07	1.61766e+07	6.16397e+07	4.62016e+07	4.87079e+07	2.25034e+07	1.68683e+07	3.52234e+07	1.75495e+07	9.08773e+06	3.89505e+07	13	9	13	13	13	8	10	10	7	5	9	High	High	High	High	High	High	High	High	High	Peak Found	High	52	72	151.91	1		0
High	P70694	Estradiol 17 beta-dehydrogenase 5 OS=Mus musculus OX=10090 GN=Akr1c6 PE=1 SV=1	Akr1c6	18	13	0.597	0.28003	0.88506	48.56	x	2.67624e+08	1.97099e+08	1.17525e+08	2.37394e+08	1.76081e+08	1.113e+08	1.22852e+08	7.46704e+07	1.06247e+08	1.18666e+08	1.23328e+08	20	18	17	19	19	19	17	17	17	17	17	High	High	High	High	High	High	High	High	High	High	High	64	315	660.16	1		0
High	P67778	Prohibitin OS=Mus musculus OX=10090 GN=Phb PE=1 SV=1	Phb1	9	9	0.595	0.277706	0.88506	78.51	x	4.73519e+06	7.44038e+06	7.26922e+06	7.45423e+06	1.14663e+06	1.00153e+06	3.68388e+06	1.59848e+06	6.08378e+06	7.44798e+06	3.14138e+06	6	7	7	7	4	4	4	5	5	7	5	High	High	High	High	High	Peak Found	Peak Found	High	High	High	High	36	36	47.39	1		0
High	P47934	Carnitine O-acetyltransferase OS=Mus musculus OX=10090 GN=Crat PE=1 SV=3	Crat	11	11	2.264	0.285172	0.885481	51.42	x	2.34752e+06	3.62448e+06	818875	858865	300289	8.5789e+06	8.01329e+06	6.67911e+06	9.19213e+06	5.8665e+06	4.72898e+06	6	8	3	3	1	10	10	10	10	10	8	High	High	High	High	Peak Found	High	High	High	High	High	High	19	37	28.58	1		0
High	Q6PGB6	N-alpha-acetyltransferase 50 OS=Mus musculus OX=10090 GN=Naa50 PE=1 SV=1	Naa50	2	2	0.659	0.285602	0.886027	18.57	x	1.00457e+06	883988	277357	333305	743527	311592	570189	275737	741595	314618	276601	2	2	1	1	2	1	2	1	2	1	1	High	Peak Found	Peak Found	Peak Found	High	Peak Found	Peak Found	Peak Found	Peak Found	Peak Found	Peak Found	11	3	1.71	1		0
High	Q99KV1	DnaJ homolog subfamily B member 11 OS=Mus musculus OX=10090 GN=Dnajb11 PE=1 SV=1	Dnajb11	9	9	2.259	0.286971	0.887657	67.16	x	7.48259e+06	1.25631e+07	4.07997e+06	4.94968e+06	4.66473e+06	1.68245e+07	1.57867e+07	1.1551e+07	1.23686e+07	1.43303e+07	1.36537e+07	8	9	6	8	8	9	9	8	8	9	9	High	High	High	High	High	High	High	High	High	High	High	34	54	101.8	1		0
High	P53996	Cellular nucleic acid-binding protein OS=Mus musculus OX=10090 GN=Cnbp PE=1 SV=2	Cnbp	3	3	2.258	0.287146	0.887657	77.64	x	9.11362e+06	9.14066e+06	5.71841e+06	5.56694e+06	5.33549e+06	1.64789e+07	2.26323e+07	1.23554e+07	2.13272e+07	2.28026e+07	2.14019e+07	2	2	3	3	3	2	2	3	2	3	3	High	Peak Found	High	High	High	Peak Found	Peak Found	High	High	Peak Found	High	18	12	16.57	1		0
High	P97493	Thioredoxin, mitochondrial OS=Mus musculus OX=10090 GN=Txn2 PE=1 SV=1	Txn2	4	4	0.603	0.287095	0.887657	42.52	x	1.19441e+07	8.45878e+06	1.39352e+07	7.68414e+06	1.57025e+07	1.22987e+06	1.74293e+06	5.08275e+06	1.03478e+07	7.84364e+06	8.09776e+06	4	4	4	3	4	2	2	3	4	4	4	High	High	High	High	High	High	High	High	High	High	High	37	30	81.09	1		0
High	A2ADY9	Protein DDI1 homolog 2 OS=Mus musculus OX=10090 GN=Ddi2 PE=1 SV=1	Ddi2	11	11	0.602	0.286522	0.887657	43.3	x	3.19254e+07	1.36825e+07	2.37879e+07	6.12107e+07	3.69089e+07	1.23024e+07	1.52745e+07	2.36211e+07	1.10321e+07	7.94378e+06	1.97404e+07	10	11	9	10	11	5	9	8	8	8	7	High	High	High	High	High	Peak Found	Peak Found	High	High	High	Peak Found	47	25	64.35	1		0
High	Q9CQE1	Protein NipSnap homolog 3B OS=Mus musculus OX=10090 GN=Nipsnap3b PE=1 SV=1	Nipsnap3b	11	11	2.252	0.289056	0.888004	44	x	9.90092e+07	1.61485e+08	1.36114e+08	1.08608e+08	1.20445e+08	2.50632e+08	2.83382e+08	2.55982e+08	3.30539e+08	3.41017e+08	2.16297e+08	12	13	13	14	13	15	15	15	15	14	15	High	High	High	High	High	High	High	High	High	High	High	59	250	566.63	1		0
High	Q8BHG2	CXXC motif containing zinc binding protein OS=Mus musculus OX=10090 GN=Czib PE=1 SV=1	Czib	3	3	0.628	0.289376	0.888004	48.69	x	2.08641e+06	1.15703e+06	1.27422e+06	3.47524e+06	1.91972e+06	301758	397711	340994	1.57212e+06	635382	1.53e+06	3	2	3	3	3	1	1	1	3	2	3	High	High	High	High	High	High	Peak Found	Peak Found	High	High	Peak Found	28	11	20.27	1		0
High	Q91WG8	Bifunctional UDP-N-acetylglucosamine 2-epimerase/N-acetylmannosamine kinase OS=Mus musculus OX=10090 GN=Gne PE=1 SV=1	Gne	5	5	0.612	0.289537	0.888004	46.86	x	2.78014e+06	2.43176e+06	695603	1.52419e+06	2.07882e+06	1.26183e+06	1.45255e+06	959338	927910	912106	943175	5	5	2	4	5	3	4	2	3	3	3	High	High	High	High	High	Peak Found	Peak Found	Peak Found	Peak Found	Peak Found	Peak Found	8	10	10.23	1		0
High	Q9JKB1	Ubiquitin carboxyl-terminal hydrolase isozyme L3 OS=Mus musculus OX=10090 GN=Uchl3 PE=1 SV=2	Uchl3	7	7	0.605	0.289969	0.888004	43.77	x	6.28272e+06	4.78515e+06	4.06692e+06	7.73219e+06	6.34916e+06	2.66549e+06	2.47343e+06	3.5978e+06	4.03825e+06	4.39121e+06	3.39889e+06	6	7	6	7	7	6	6	6	6	7	6	High	High	Peak Found	High	High	High	High	High	High	High	High	47	35	71.18	1		0
High	Q91WU5	Arsenite methyltransferase OS=Mus musculus OX=10090 GN=As3mt PE=1 SV=2	As3mt	17	17	0.605	0.290059	0.888004	48.42	x	2.33138e+07	2.8091e+07	2.08125e+07	1.43374e+07	2.0416e+07	1.03572e+07	1.4978e+07	1.03112e+07	1.64296e+07	2.14519e+07	1.24159e+07	16	17	16	14	16	12	14	10	14	14	14	High	High	High	High	High	High	High	High	High	High	High	55	56	86.99	1		0
High	Q8K0R6	Glycolipid transfer protein domain-containing protein 2 OS=Mus musculus OX=10090 GN=Gltpd2 PE=1 SV=1	Gltpd2	3	3	0.604	0.288036	0.888004	61.16	x	2.58831e+06	1.65533e+06	2.72422e+06	1.70893e+06	2.28753e+06	1.68042e+06	1.53326e+06	1.49315e+06	1.35875e+06	1.19202e+06	1.73763e+06	3	3	3	3	3	3	3	3	3	3	3	High	Peak Found	High	High	High	Peak Found	High	High	High	Peak Found	High	12	19	23.75	1		0
High	Q8BGQ7	Alanine--tRNA ligase, cytoplasmic OS=Mus musculus OX=10090 GN=Aars1 PE=1 SV=1	Aars1	24	24	0.604	0.288533	0.888004	45.9	x	3.63804e+07	2.97492e+07	2.04105e+07	3.27733e+07	2.50525e+07	1.94299e+07	2.03469e+07	1.4889e+07	2.15891e+07	2.05944e+07	1.88762e+07	23	22	22	23	23	21	22	20	21	20	22	High	High	High	High	High	High	High	High	High	High	High	37	117	185.9	1		0
High	P52760	2-iminobutanoate/2-iminopropanoate deaminase OS=Mus musculus OX=10090 GN=Rida PE=1 SV=3	Rida	11	11	0.604	0.287949	0.888004	52.48	x	3.64605e+08	3.12642e+08	3.45745e+08	4.28587e+08	3.6381e+08	1.40244e+08	1.5085e+08	1.43455e+08	2.06865e+08	2.6498e+08	1.96527e+08	16	15	16	16	16	15	15	14	16	15	16	High	High	High	High	High	High	High	High	High	High	High	87	223	579.95	1		0
High	Q61136	Serine/threonine-protein kinase PRP4 homolog OS=Mus musculus OX=10090 GN=Prpf4b PE=1 SV=3	Prpf4b	3	3	2.252	0.292366	0.892519	45.02	x	1.03029e+06	868690	1.03125e+06	888631	823946	2.58179e+06	1.63628e+06	2.5371e+06	2.63629e+06	1.75469e+06	2.67599e+06	2	3	2	2	2	3	3	3	3	3	3	High	Peak Found	Peak Found	Peak Found	Peak Found	Peak Found	High	High	Peak Found	High	High	3	6	9.07	1		0
High	Q62433	Protein NDRG1 OS=Mus musculus OX=10090 GN=Ndrg1 PE=1 SV=1	Ndrg1	4	4	2.248	0.292558	0.892519	49.99	x	684214	221932	180021	149688	1.05122e+06	756598	1.39753e+06	1.83352e+06	1.88261e+06	1.40625e+06	1.18257e+06	3	1	1	1	3	2	3	4	3	3	3	Peak Found	Peak Found	Peak Found	Peak Found	High	High	High	High	High	High	Peak Found	16	10	4.04	1		0
High	P12246	Serum amyloid P-component OS=Mus musculus OX=10090 GN=Apcs PE=1 SV=2	Apcs	4	4	2.242	0.29225	0.892519	54.47	x	5.15369e+06	1.14773e+06	4.63721e+06	7.16356e+06	6.19658e+06	1.40625e+07	1.17547e+07	1.46196e+07	8.1053e+06	2.06498e+06	1.2583e+07	4	2	4	3	4	4	4	4	4	2	4	High	High	High	High	High	High	High	High	High	High	High	22	28	71.78	1		0
High	Q9CYK2	Glutaminyl-peptide cyclotransferase OS=Mus musculus OX=10090 GN=Qpct PE=1 SV=2	Qpct	3	3	2.211	0.292454	0.892519	41.42	x	270853	314226	371960	126828		1.23737e+06	280455	722748	971564	540228	1.25351e+06	1	1	2	1		2	1	2	2	2	2	Peak Found	Peak Found	Peak Found	Peak Found	Not Found	High	Peak Found	Peak Found	Peak Found	Peak Found	High	12	3	2.17	1		0
High	P61750	ADP-ribosylation factor 4 OS=Mus musculus OX=10090 GN=Arf4 PE=1 SV=2	Arf4	5	2	2.193	0.293512	0.894647	42.19	x	171389	175314	171301	256990	523275	492964	472884	560922	554502	1.24085e+06	403187	1	1	1	1	2	2	1	2	1	2	1	Peak Found	Peak Found	Peak Found	Peak Found	High	High	High	High	High	High	Peak Found	42	31	75.68	1		0
High	Q8VDP4	Cell cycle and apoptosis regulator protein 2 OS=Mus musculus OX=10090 GN=Ccar2 PE=1 SV=2	Ccar2	6	6	2.235	0.294838	0.897411	40.04	x	575554	1.7641e+06	1.2413e+06	927873	945014	2.29789e+06	2.85005e+06	2.60406e+06	2.93844e+06	4.14315e+06	2.36512e+06	3	4	3	2	3	5	5	5	5	5	4	Peak Found	Peak Found	High	Peak Found	Peak Found	High	High	High	High	High	High	7	17	5.9	1		0
High	P70195	Proteasome subunit beta type-7 OS=Mus musculus OX=10090 GN=Psmb7 PE=1 SV=1	Psmb7	11	11	0.609	0.294934	0.897411	32.89	x	3.98063e+07	4.18078e+07	2.69101e+07	3.69501e+07	3.18877e+07	2.63573e+07	2.09481e+07	1.69154e+07	1.64858e+07	2.59077e+07	2.48102e+07	10	10	10	10	10	10	9	8	7	9	9	High	High	High	High	High	High	High	High	High	High	High	69	73	151.54	1		0
High	Q8BFZ3	Beta-actin-like protein 2 OS=Mus musculus OX=10090 GN=Actbl2 PE=1 SV=1	Actbl2	9	1	2.232	0.29581	0.897631	31.41	x	5.62122e+06	9.60137e+06	7.73578e+06	5.84754e+06	8.36517e+06	1.9771e+07	1.27946e+07	1.61673e+07	2.10013e+07	1.47999e+07	1.64414e+07	1	1	1	1	1	1	1	1	1	1	1	Peak Found	High	High	High	High	High	Peak Found	High	High	High	High	26	541	754.2	1		0
High	Q9CQH3	NADH dehydrogenase [ubiquinone] 1 beta subcomplex subunit 5, mitochondrial OS=Mus musculus OX=10090 GN=Ndufb5 PE=1 SV=1	Ndufb5	2	2	0.682	0.297569	0.901193	70.27	x	399112	1.01696e+06	250163	691075				146414	198485	1.15023e+06	317338	1	2	1	1				1	1	2	1	High	High	Peak Found	High	Not Found	Not Found	Not Found	Peak Found	Peak Found	High	Peak Found	10	4	6.98	1		0
High	Q3UMF0	Cordon-bleu protein-like 1 OS=Mus musculus OX=10090 GN=Cobll1 PE=1 SV=2	Cobll1	3	3	0.631	0.297727	0.901193	39.97	x	1.77469e+06	2.37729e+06	892364	1.75374e+06	1.27919e+06	975995	960814	199048	1.17579e+06	850073	727668	2	2	2	2	2	2	1	1	2	2	2	High	High	Peak Found	High	High	Peak Found	Peak Found	Peak Found	High	High	Peak Found	3	11	9.12	1		0
Medium	Q5SYD0	Unconventional myosin-Id OS=Mus musculus OX=10090 GN=Myo1d PE=1 SV=1	Myo1d	1	1	2.217	0.298015	0.901282	66.33	x	210270	694185		518187	199161	1.29426e+06	466538	256688	1.14751e+06	1.40909e+06	636903	1	1		1	1	1	1	1	1	1	1	Peak Found	Peak Found	Not Found	Peak Found	Peak Found	High	Peak Found	Peak Found	Peak Found	Peak Found	Peak Found	1	1	1.78	1		0.015
High	Q91V16	Electron transfer flavoprotein regulatory factor 1 OS=Mus musculus OX=10090 GN=Etfrf1 PE=1 SV=1	Etfrf1	1	1	0.684	0.298597	0.90226	43.74	x	236940	365713	229624	167040	217522				162148	170770	113110	1	1	1	1	1				1	1	1	Peak Found	High	Peak Found	High	Peak Found	Not Found	Not Found	Not Found	Peak Found	Peak Found	Peak Found	10	2	2.15	1		0.009
High	P59325	Eukaryotic translation initiation factor 5 OS=Mus musculus OX=10090 GN=Eif5 PE=1 SV=1	Eif5	13	13	0.613	0.299278	0.903364	42.7	x	1.9203e+07	1.09683e+07	1.06988e+07	1.76941e+07	1.16251e+07	1.00786e+07	9.08756e+06	8.53993e+06	7.33031e+06	1.02786e+07	7.22664e+06	12	12	12	12	11	12	12	11	11	11	12	High	High	High	High	High	High	High	High	High	High	High	34	75	121.43	1		0
High	Q78IK2	ATP synthase membrane subunit DAPIT, mitochondrial OS=Mus musculus OX=10090 GN=Atp5md PE=1 SV=1	Atp5mk	1	1	0.683	0.300023	0.904218	26.87	x	411413	508040	342336	651835						312271		1	1	1	1						1		High	Peak Found	Peak Found	High	Not Found	Not Found	Not Found	Not Found	Not Found	Peak Found	Not Found	17	2	4.15	1		0
High	Q8BH35	Complement component C8 beta chain OS=Mus musculus OX=10090 GN=C8b PE=1 SV=1	C8b	20	20	0.615	0.301898	0.909083	60.85	x	4.26583e+07	2.65322e+07	5.92105e+07	6.52907e+07	5.69219e+07	4.85467e+07	3.66637e+07	3.77971e+07	1.55156e+07	1.64453e+07	3.43351e+07	20	15	20	19	20	19	21	20	14	12	18	High	High	High	High	High	High	High	High	High	High	High	53	161	380.19	1		0
High	O89023	Tripeptidyl-peptidase 1 OS=Mus musculus OX=10090 GN=Tpp1 PE=1 SV=2	Tpp1	9	9	2.208	0.303941	0.909737	45.81	x	5.04571e+06	4.5696e+06	4.13092e+06	4.11021e+06	6.75671e+06	1.3436e+07	1.26722e+07	1.38014e+07	1.82917e+07	1.36987e+07	1.35224e+07	8	7	8	7	8	9	9	9	9	9	9	High	High	High	High	High	High	High	High	High	High	High	25	40	48.56	1		0
Medium	P70206	Plexin-A1 OS=Mus musculus OX=10090 GN=Plxna1 PE=1 SV=1	Plxna1	1	1	2.2	0.303715	0.909737	29.45	x	314627	478783				1.01611e+06	905336	717675	952720		783018	1	1				1	1	1	1		1	Peak Found	Peak Found	Not Found	Not Found	Not Found	High	High	High	High	Not Found	High	0	5	5.17	1		0.01
High	Q924Y0	Gamma-butyrobetaine dioxygenase OS=Mus musculus OX=10090 GN=Bbox1 PE=1 SV=1	Bbox1	9	9	0.617	0.303932	0.909737	53.01	x	1.43282e+07	8.18381e+06	4.47656e+06	1.42865e+07	5.40585e+06	5.74953e+06	5.34589e+06	3.64017e+06	4.01651e+06	4.69091e+06	4.83766e+06	8	8	6	9	6	7	7	6	5	7	6	High	High	High	High	High	High	High	High	High	High	High	26	39	64.58	1		0
High	P70274	Selenoprotein P OS=Mus musculus OX=10090 GN=Selenop PE=1 SV=3	Selenop	10	10	0.616	0.303345	0.909737	58.45	x	1.00055e+08	5.13429e+07	1.22545e+08	1.14511e+08	9.06738e+07	8.66221e+07	6.43859e+07	8.89694e+07	4.05742e+07	1.84994e+07	9.41217e+07	10	10	10	11	10	10	10	10	10	9	10	High	High	High	High	High	High	High	High	High	High	High	35	137	269.64	1		0
High	P62281	40S ribosomal protein S11 OS=Mus musculus OX=10090 GN=Rps11 PE=1 SV=3	Rps11	9	9	2.207	0.304249	0.909875	50.65	x	2.3876e+07	3.42768e+07	1.17995e+07	1.39825e+07	1.45315e+07	4.42318e+07	3.37009e+07	3.46853e+07	3.78681e+07	3.6279e+07	3.44732e+07	8	9	8	9	8	9	9	9	9	9	9	High	High	High	High	High	High	High	High	High	High	High	51	68	120.89	1		0
High	O35114	Lysosome membrane protein 2 OS=Mus musculus OX=10090 GN=Scarb2 PE=1 SV=3	Scarb2	3	3	2.218	0.305595	0.911585	34.27	x	309540	1.20276e+06	336063	610587		1.33617e+06	1.90187e+06	1.12114e+06	1.42273e+06	2.47815e+06	834757	1	3	2	2		2	3	2	2	3	2	Peak Found	Peak Found	Peak Found	Peak Found	Not Found	High	High	High	High	High	High	10	9	20.05	1		0
High	Q9JKR6	Hypoxia up-regulated protein 1 OS=Mus musculus OX=10090 GN=Hyou1 PE=1 SV=1	Hyou1	30	30	2.203	0.305661	0.911585	59.1	x	5.20663e+07	7.02026e+07	2.87601e+07	3.21136e+07	2.55916e+07	8.94064e+07	8.54624e+07	7.59889e+07	6.09951e+07	7.48095e+07	7.12398e+07	27	27	24	25	23	30	30	31	28	30	29	High	High	High	High	High	High	High	High	High	High	High	40	214	436.31	1		0
High	P62254	Ubiquitin-conjugating enzyme E2 G1 OS=Mus musculus OX=10090 GN=Ube2g1 PE=1 SV=3	Ube2g1	1	1	0.692	0.305569	0.911585	42.25	x	309356	261351	210874	317173	256062		158701	114955	306915	214035	207867	1	1	1	1	1		1	1	1	1	1	High	Peak Found	Peak Found	High	High	Not Found	Peak Found	Peak Found	Peak Found	Peak Found	Peak Found	6	3	6.41	1	Met-loss+Acetyl [N-Term]	0.002
High	Q8BP92	Reticulocalbin-2 OS=Mus musculus OX=10090 GN=Rcn2 PE=1 SV=1	Rcn2	2	2	2.211	0.307524	0.911707	44.36	x	265711	471938			366480	716912	689968	1.14749e+06	1.81221e+06	976664	1.32334e+06	1	2			1	2	2	2	2	2	2	Peak Found	Peak Found	Not Found	Not Found	Peak Found	Peak Found	Peak Found	High	High	High	Peak Found	7	5	6.02	1		0
High	Q8CIM7	Cytochrome P450 2D26 OS=Mus musculus OX=10090 GN=Cyp2d26 PE=1 SV=1	Cyp2d26	20	16	2.197	0.307737	0.911707	32.5	x	3.93976e+07	5.1771e+07	2.88812e+07	3.07947e+07	3.17412e+07	7.99221e+07	9.02339e+07	9.0808e+07	5.33638e+07	8.01947e+07	7.59705e+07	14	15	13	14	14	16	16	16	16	16	16	High	High	High	High	High	High	High	High	High	High	High	49	176	299.45	1		0
High	Q9Z2M7	Phosphomannomutase 2 OS=Mus musculus OX=10090 GN=Pmm2 PE=1 SV=1	Pmm2	11	11	0.619	0.306886	0.911707	37.47	x	1.81537e+07	1.16848e+07	8.307e+06	1.62719e+07	1.05518e+07	6.56677e+06	6.87184e+06	5.83216e+06	8.28978e+06	8.60365e+06	6.39612e+06	11	10	10	11	11	10	9	9	8	10	8	High	High	High	High	High	High	High	High	High	High	High	55	46	61.77	1	Met-loss+Acetyl [N-Term]	0
High	Q9JJ28	Protein flightless-1 homolog OS=Mus musculus OX=10090 GN=Flii PE=1 SV=1	Flii	12	12	2.195	0.308479	0.91172	47.37	x	3.15459e+06	6.9701e+06	1.76524e+06	1.65484e+06	1.3627e+06	9.81995e+06	9.27802e+06	9.47546e+06	1.04544e+07	1.36043e+07	6.26312e+06	8	11	4	6	4	12	11	12	11	12	10	Peak Found	High	High	High	High	High	High	High	High	High	High	13	40	56.13	1		0
High	Q00PI9	Heterogeneous nuclear ribonucleoprotein U-like protein 2 OS=Mus musculus OX=10090 GN=Hnrnpul2 PE=1 SV=2	Hnrnpul2	11	11	2.192	0.309274	0.91172	38.07	x	6.81906e+06	5.95155e+06	3.39383e+06	2.97338e+06	3.79483e+06	1.17885e+07	1.22401e+07	1.09855e+07	1.2446e+07	1.3984e+07	8.83676e+06	10	9	7	7	8	10	10	9	10	11	9	High	Peak Found	High	High	High	High	High	High	High	High	High	23	50	80.97	1		0
High	P39061	Collagen alpha-1(XVIII) chain OS=Mus musculus OX=10090 GN=Col18a1 PE=1 SV=4	Col18a1	17	17	2.192	0.309192	0.91172	49.95	x	3.33158e+07	2.23083e+07	2.49566e+07	2.88609e+07	2.02901e+07	6.89945e+07	6.59476e+07	6.79688e+07	5.89417e+07	3.50035e+07	7.46069e+07	15	14	12	12	11	16	16	17	15	15	17	High	High	High	High	High	High	High	High	High	High	High	12	131	238.08	1		0
High	O35459	Delta(3,5)-Delta(2,4)-dienoyl-CoA isomerase, mitochondrial OS=Mus musculus OX=10090 GN=Ech1 PE=1 SV=1	Ech1	15	15	2.192	0.30931	0.91172	45.04	x	1.3758e+08	2.50207e+08	2.1721e+08	1.91317e+08	2.16483e+08	3.31879e+08	4.4441e+08	3.73187e+08	4.97873e+08	5.2262e+08	3.15246e+08	21	22	22	22	23	25	25	25	25	25	25	High	High	High	High	High	High	High	High	High	High	High	55	395	969.28	1		0
High	P42669	Transcriptional activator protein Pur-alpha OS=Mus musculus OX=10090 GN=Pura PE=1 SV=1	Pura	9	9	0.621	0.308731	0.91172	35.01	x	1.70664e+07	2.15588e+07	1.12133e+07	9.47867e+06	1.22187e+07	8.89289e+06	7.919e+06	6.6492e+06	2.9208e+07	4.36334e+07	7.49222e+06	8	8	7	8	7	7	8	8	8	8	7	High	High	High	High	High	High	High	High	High	High	High	55	61	115.33	1		0
High	Q9CQ19	Myosin regulatory light polypeptide 9 OS=Mus musculus OX=10090 GN=Myl9 PE=1 SV=3	Myl9	8	3	2.189	0.31068	0.913499	59.86	x	805643	379271	857545		269624	725429	876587	2.33127e+06	2.43883e+06	1.65051e+06	2.0483e+06	2	2	2		1	2	2	3	3	3	3	High	Peak Found	High	Not Found	Peak Found	High	High	High	High	High	High	59	91	181.06	1		0
High	Q9CQ60	6-phosphogluconolactonase OS=Mus musculus OX=10090 GN=Pgls PE=1 SV=1	Pgls	13	13	0.622	0.3107	0.913499	39.32	x	2.89359e+07	2.23771e+07	1.79231e+07	2.96436e+07	2.27676e+07	1.19877e+07	1.24912e+07	1.32374e+07	1.729e+07	1.65732e+07	1.36647e+07	13	12	13	13	13	12	12	12	11	11	11	High	High	High	High	High	High	High	High	High	High	High	89	116	246.73	1	Met-loss+Acetyl [N-Term]	0
High	P26645	Myristoylated alanine-rich C-kinase substrate OS=Mus musculus OX=10090 GN=Marcks PE=1 SV=2	Marcks	10	10	2.182	0.312735	0.914522	34.39	x	9.10232e+06	9.40712e+06	6.50804e+06	7.00761e+06	8.59233e+06	1.3061e+07	1.54013e+07	1.78396e+07	3.03871e+07	1.97273e+07	1.92811e+07	12	12	10	12	12	12	12	12	12	12	12	High	High	High	High	High	High	High	High	High	High	High	59	93	166.01	1		0
High	P20108	Thioredoxin-dependent peroxide reductase, mitochondrial OS=Mus musculus OX=10090 GN=Prdx3 PE=1 SV=1	Prdx3	10	10	2.182	0.312895	0.914522	38.35	x	4.01078e+08	6.31197e+08	5.54133e+08	3.68751e+08	4.98134e+08	8.6922e+08	1.05364e+09	8.93454e+08	1.3365e+09	1.31001e+09	8.28929e+08	17	17	17	17	17	18	17	17	17	17	17	High	High	High	High	High	High	High	High	High	High	High	55	482	1280.2	1		0
High	P97822	Acidic leucine-rich nuclear phosphoprotein 32 family member E OS=Mus musculus OX=10090 GN=Anp32e PE=1 SV=2	Anp32e	3	3	2.181	0.314403	0.914522	23.06	x	731796	274527	347880	377258	706149	3.03632e+06	2.58195e+06	1.31184e+06	2.52378e+06	2.46809e+06	1.65164e+06	2	1	1	1	2	3	3	2	3	3	3	High	Peak Found	Peak Found	Peak Found	Peak Found	High	High	Peak Found	High	High	High	18	10	23.51	1		0
High	Q99K23	Ufm1-specific protease 2 OS=Mus musculus OX=10090 GN=Ufsp2 PE=1 SV=1	Ufsp2	6	6	2.179	0.314004	0.914522	44.09	x	2.13554e+06	2.90196e+06	781832	500065	330365	5.02327e+06	6.0171e+06	4.20485e+06	4.73078e+06	5.02466e+06	2.64186e+06	6	6	4	2	2	6	6	6	6	6	5	Peak Found	High	Peak Found	Peak Found	Peak Found	High	High	High	High	High	High	16	17	20.42	1		0
High	P60710	Actin, cytoplasmic 1 OS=Mus musculus OX=10090 GN=Actb PE=1 SV=1	Actb	22	1	2.177	0.314487	0.914522	31.75	x	4.32118e+07	4.27427e+07	4.30261e+07	4.03736e+07	4.61072e+07	9.61947e+07	9.95654e+07	8.72065e+07	9.27488e+07	8.21588e+07	9.25332e+07	4	4	4	3	4	4	4	4	4	4	4	High	High	High	High	High	High	High	High	High	High	High	73	1722	4187.52	1	Met-loss+Acetyl [N-Term]	0
High	Q9CPX6	Ubiquitin-like-conjugating enzyme ATG3 OS=Mus musculus OX=10090 GN=Atg3 PE=1 SV=1	Atg3	4	4	0.668	0.311364	0.914522	44.14	x	2.25858e+06	714182	510602	2.0336e+06	1.05646e+06	458959	624945	330782	490372	723909	1.32981e+06	3	2	2	3	2	2	2	1	1	2	2	High	Peak Found	High	High	High	High	High	Peak Found	Peak Found	High	Peak Found	15	9	16.36	1		0
High	Q64459	Cytochrome P450 3A11 OS=Mus musculus OX=10090 GN=Cyp3a11 PE=1 SV=1	Cyp3a11	12	12	0.625	0.314719	0.914522	87.28	x	1.34393e+07	1.46504e+07	6.0413e+06	1.39435e+07	1.04723e+07	7.24631e+06	4.28387e+06	5.07531e+06	3.5031e+06	3.35012e+06	6.36899e+06	12	11	11	12	12	8	6	7	4	4	7	High	High	High	High	High	High	High	High	Peak Found	Peak Found	High	32	41	60.12	1		0
High	Q64516	Glycerol kinase OS=Mus musculus OX=10090 GN=Gk PE=1 SV=2	Gk	22	22	0.625	0.314636	0.914522	44.41	x	3.96542e+07	3.06601e+07	2.17905e+07	36866340	3.00085e+07	2.79279e+07	2.8377e+07	2.60067e+07	3.08027e+07	2.93972e+07	2.96958e+07	21	20	19	21	21	16	17	18	16	15	18	High	High	High	High	High	High	High	High	High	High	High	48	123	157.57	1		0
High	Q8VCW8	Medium-chain acyl-CoA ligase ACSF2, mitochondrial OS=Mus musculus OX=10090 GN=Acsf2 PE=1 SV=1	Acsf2	18	18	0.625	0.314035	0.914522	59.95	x	1.84504e+07	3.40268e+07	1.75038e+07	2.29942e+07	6.33236e+06	7.11189e+06	5.70103e+06	5.83424e+06	1.01071e+07	2.1798e+07	1.17786e+07	15	17	15	17	12	13	10	11	14	17	14	High	High	High	High	High	High	High	High	High	High	High	45	84	188.88	1		0
High	P15105	Glutamine synthetase OS=Mus musculus OX=10090 GN=Glul PE=1 SV=6	Glul	17	17	0.625	0.313965	0.914522	72.4	x	8.24372e+08	3.26911e+08	2.42714e+08	4.55793e+08	7.42096e+08	2.65709e+08	5.18724e+08	2.19602e+08	2.56604e+08	2.04001e+08	3.93449e+08	23	21	20	24	24	20	22	20	17	21	23	High	High	High	High	High	High	High	High	High	High	High	61	308	733.83	1	Met-loss+Acetyl [N-Term]	0
High	P11862	Growth arrest-specific protein 2 OS=Mus musculus OX=10090 GN=Gas2 PE=1 SV=1	Gas2	8	8	0.623	0.311581	0.914522	59.12	x	4.91346e+06	4.21437e+06	3.2961e+06	2.55809e+06	1.76752e+06	1.86729e+06	2.23849e+06	1.32443e+06	2.23192e+06	3.07652e+06	2.02116e+06	4	5	4	5	3	2	3	2	2	2	2	High	High	High	High	High	Peak Found	Peak Found	Peak Found	Peak Found	High	High	34	20	34.95	1		0
High	O54984	ATPase GET3 OS=Mus musculus OX=10090 GN=Get3 PE=1 SV=2	Get3	3	3	2.174	0.315577	0.915489	27.11	x	776200	1.41922e+06	1.06402e+06	1.65967e+06	1.21715e+06	2.82327e+06	2.71428e+06	2.5975e+06	3.72563e+06	3.07964e+06	2.43717e+06	2	3	3	3	3	3	3	3	3	3	3	High	High	High	Peak Found	High	High	High	High	High	High	High	10	18	2.19	1		0
High	E9Q557	Desmoplakin OS=Mus musculus OX=10090 GN=Dsp PE=1 SV=1	Dsp	26	26	2.174	0.315574	0.915489	45.4	x	1.55e+07	2.49711e+07	1.39984e+07	9.77978e+06	1.1791e+07	2.99966e+07	2.84155e+07	2.62428e+07	3.40899e+07	3.56745e+07	2.80372e+07	21	19	18	14	16	22	23	22	21	24	24	High	High	High	High	High	High	High	High	High	High	High	12	110	145.43	1		0
High	Q60973	Histone-binding protein RBBP7 OS=Mus musculus OX=10090 GN=Rbbp7 PE=1 SV=1	Rbbp7	10	4	2.17	0.31714	0.917268	34.96	x	2.94125e+06	3.25311e+06	1.37693e+06	1.28273e+06	1.59022e+06	2.93977e+06	1.19691e+06	3.41021e+06	4.73415e+06	3.78505e+06	4.54668e+06	3	2	2	2	2	2	1	2	2	2	3	High	High	High	High	High	High	High	High	High	High	High	29	85	113.82	1		0
High	Q8VCR2	17-beta-hydroxysteroid dehydrogenase 13 OS=Mus musculus OX=10090 GN=Hsd17b13 PE=1 SV=2	Hsd17b13	11	8	2.169	0.317506	0.917268	55.95	x	2.29009e+06	7.24605e+06	1.31416e+06	2.74262e+06	515919	4.4005e+06	2.12276e+07	6.65484e+06	6.76416e+06	1.54343e+07	7.89555e+06	5	4	5	5	2	6	7	7	6	8	8	High	High	Peak Found	High	Peak Found	High	High	High	High	High	High	44	50	56.78	1		0
High	Q9DCD0	6-phosphogluconate dehydrogenase, decarboxylating OS=Mus musculus OX=10090 GN=Pgd PE=1 SV=3	Pgd	21	21	2.169	0.31741	0.917268	40.02	x	5.19207e+07	3.70071e+07	3.50608e+07	5.52978e+07	4.61534e+07	1.01503e+08	1.33894e+08	9.40228e+07	1.30198e+08	1.11575e+08	9.6606e+07	20	17	19	20	20	21	22	20	22	21	21	High	High	High	High	High	High	High	High	High	High	High	61	180	392.53	1		0
High	P16406	Glutamyl aminopeptidase OS=Mus musculus OX=10090 GN=Enpep PE=1 SV=1	Enpep	19	19	0.627	0.317042	0.917268	57.61	x	3.32434e+07	3.77624e+07	2.38825e+07	2.42536e+07	2.39177e+07	5.39814e+07	5.74559e+07	4.69866e+07	3.40192e+07	5.06409e+07	4.31873e+07	17	18	16	16	16	10	13	13	13	11	11	High	High	High	High	High	High	High	High	High	High	High	25	81	104.07	1		0
High	P00375	Dihydrofolate reductase OS=Mus musculus OX=10090 GN=Dhfr PE=1 SV=3	Dhfr	4	4	0.629	0.319237	0.919581	66.85	x	2.25341e+07	1.18469e+07	2.22822e+07	1.84277e+07	1.5956e+07	1.95551e+07	1.50607e+07	1.76627e+07	1.23171e+07	6.74253e+06	2.62402e+07	4	4	3	2	3	4	3	3	3	4	4	High	High	Peak Found	High	High	Peak Found	Peak Found	High	High	High	High	30	13	20.75	1		0
High	Q9CZW5	Mitochondrial import receptor subunit TOM70 OS=Mus musculus OX=10090 GN=Tomm70 PE=1 SV=2	Tomm70	15	15	0.629	0.318929	0.919581	38.25	x	8.76e+06	1.15323e+07	7.38244e+06	6.59258e+06	5.79819e+06	2.86649e+06	3.18677e+06	5.1516e+06	3.3644e+06	3.52529e+06	4.45987e+06	12	13	11	11	11	8	8	10	8	8	9	High	High	High	High	High	High	Peak Found	High	Peak Found	High	High	34	54	68.88	1		0
High	O08795	Glucosidase 2 subunit beta OS=Mus musculus OX=10090 GN=Prkcsh PE=1 SV=1	Prkcsh	12	12	2.163	0.319851	0.919782	42.32	x	3.21087e+07	3.4588e+07	2.24269e+07	2.47842e+07	1.87083e+07	5.73498e+07	5.43925e+07	5.31534e+07	4.11545e+07	4.6685e+07	4.75047e+07	12	11	10	10	9	12	13	11	11	12	13	High	High	High	High	High	High	High	High	High	High	High	28	97	184.88	1		0
High	P17717	UDP-glucuronosyltransferase 2B17 OS=Mus musculus OX=10090 GN=Ugt2b17 PE=1 SV=1	Ugt2b17	12	10	0.63	0.319958	0.919782	67.25	x	2.3469e+07	2.67907e+07	1.35566e+07	2.94586e+07	8.02597e+06	1.12729e+07	9.14418e+06	1.09523e+07	6.7971e+06	1.97647e+07	1.36698e+07	9	9	9	9	8	8	9	8	7	9	9	High	High	High	High	High	High	High	High	High	High	High	29	89	144.83	1		0
High	O08573	Galectin-9 OS=Mus musculus OX=10090 GN=Lgals9 PE=1 SV=1	Lgals9	13	13	0.63	0.320279	0.919944	51.55	x	3.77911e+07	5.35534e+07	3.2531e+07	2.73849e+07	2.75614e+07	1.42164e+07	2.30635e+07	1.93287e+07	2.87077e+07	2.62555e+07	1.94808e+07	15	15	15	14	13	13	13	15	14	13	12	High	High	High	High	High	High	High	High	High	High	High	50	109	234.45	1		0
High	P42225	Signal transducer and activator of transcription 1 OS=Mus musculus OX=10090 GN=Stat1 PE=1 SV=1	Stat1	4	4	2.159	0.321281	0.921189	49.33	x		343371		208418		1.38281e+06	1.22857e+06	1.16328e+06	1.9728e+06	1.94339e+06	1.07089e+06		2		1		3	3	3	3	3	3	Not Found	Peak Found	Not Found	Peak Found	Not Found	High	High	Peak Found	High	Peak Found	Peak Found	7	8	6.71	1		0
High	Q9D4D4	Transketolase-like protein 2 OS=Mus musculus OX=10090 GN=Tktl2 PE=1 SV=1	Tktl2	1	1	0.631	0.321505	0.921189	71.59	x	2.37618e+06		2.35659e+06	4.99245e+06	2.11575e+06		2.72801e+06	1.7306e+06			174920	1		1	1	1		1	1			1	High	Not Found	High	High	Peak Found	Not Found	Peak Found	Peak Found	Not Found	Not Found	Peak Found	4	3	10.05	1		0
High	Q61545	RNA-binding protein EWS OS=Mus musculus OX=10090 GN=Ewsr1 PE=1 SV=2	Ewsr1	5	5	2.156	0.322181	0.922031	44.94	x	2.29418e+06	3.66506e+06	3.40479e+06	1.22279e+06	2.60241e+06	5.10398e+06	5.2282e+06	5.53909e+06	8.7221e+06	7.50395e+06	5.50869e+06	2	3	3	3	3	4	3	3	3	3	3	High	High	High	High	High	High	High	High	High	High	High	11	25	25.09	1		0
High	Q9CZ30	Obg-like ATPase 1 OS=Mus musculus OX=10090 GN=Ola1 PE=1 SV=1	Ola1	7	7	0.632	0.322327	0.922031	50.59	x	7.72631e+06	5.94846e+06	3.9721e+06	6.31845e+06	6.22757e+06	2.87456e+06	3.39504e+06	1.9275e+06	3.44305e+06	3.82544e+06	2.7933e+06	7	7	5	6	6	5	5	3	6	5	6	High	High	High	High	High	High	High	High	High	High	High	25	30	60.87	1		0
High	Q8BHN3	Neutral alpha-glucosidase AB OS=Mus musculus OX=10090 GN=Ganab PE=1 SV=1	Ganab	32	32	2.153	0.323278	0.922982	51.61	x	2.97464e+07	5.57971e+07	2.56273e+07	2.79117e+07	2.10367e+07	7.67983e+07	8.56657e+07	6.41596e+07	6.51821e+07	8.07142e+07	6.71188e+07	29	31	26	27	25	30	32	31	31	32	30	High	High	High	High	High	High	High	High	High	High	High	45	235	412.32	1		0
High	Q05920	Pyruvate carboxylase, mitochondrial OS=Mus musculus OX=10090 GN=Pc PE=1 SV=1	Pc	48	48	2.152	0.323721	0.922982	48.91	x	2.71595e+08	4.00116e+08	2.1725e+08	2.31545e+08	2.05169e+08	4.39557e+08	4.80674e+08	3.87183e+08	4.77028e+08	5.06703e+08	3.60185e+08	50	58	52	48	48	58	57	55	59	58	57	High	High	High	High	High	High	High	High	High	High	High	53	577	1229.55	1		0
High	Q62393	Tumor protein D52 OS=Mus musculus OX=10090 GN=Tpd52 PE=1 SV=2	Tpd52	4	4	2.151	0.323983	0.922982	61.88	x	6.11211e+06	3.62081e+06	7.0958e+06	1.03694e+07	7.52716e+06	9.15522e+06	8.04393e+06	9.76503e+06	9.76405e+06	6.37575e+06	1.2421e+07	4	3	3	5	4	4	5	4	5	5	5	High	High	High	High	High	High	High	High	High	High	High	31	24	33.41	1		0
High	Q3UMW8	Ceroid-lipofuscinosis neuronal protein 5 homolog OS=Mus musculus OX=10090 GN=Cln5 PE=1 SV=1	Cln5	3	3	2.157	0.326437	0.927536	27.64	x	197857	614444	103399		793770	1.16865e+06	1.34617e+06	1.38074e+06	1.67534e+06	1.21828e+06	1.40239e+06	1	3	1		3	3	3	3	3	3	3	Peak Found	High	Peak Found	Not Found	Peak Found	High	High	High	High	High	High	7	13	5.31	1		0
High	P02468	Laminin subunit gamma-1 OS=Mus musculus OX=10090 GN=Lamc1 PE=1 SV=2	Lamc1	17	17	2.142	0.327417	0.927536	44.12	x	3.54892e+06	3.47597e+06	2.65792e+06	3.82937e+06	4.75021e+06	1.26e+07	9.7806e+06	1.11941e+07	1.17617e+07	8.98856e+06	1.26263e+07	8	9	8	8	12	15	14	14	14	14	15	High	Peak Found	High	High	High	High	High	High	High	High	High	14	56	64.04	1		0
High	Q6DFW4	Nucleolar protein 58 OS=Mus musculus OX=10090 GN=Nop58 PE=1 SV=1	Nop58	9	9	2.141	0.32773	0.927536	43.59	x	1.62934e+06	1.70973e+06	1.23355e+06	750741	1.43553e+06	4.14998e+06	3.48709e+06	3.59404e+06	2.99243e+06	3.56758e+06	2.98637e+06	5	4	5	3	5	6	6	5	6	6	6	High	High	High	High	High	High	High	High	High	High	High	24	26	38.04	1		0
High	Q9QXZ0	Microtubule-actin cross-linking factor 1 OS=Mus musculus OX=10090 GN=Macf1 PE=1 SV=2	Macf1	25	24	2.14	0.327976	0.927536	50.88	x	2.76577e+06	3.87039e+06	1.8036e+06	528547	1.42904e+06	7.90967e+06	8.11568e+06	7.46234e+06	7.54615e+06	9.62639e+06	6.45433e+06	11	12	9	4	7	17	17	16	15	17	16	High	Peak Found	High	High	High	High	High	High	High	High	High	4	72	57.63	1		0
High	O08810	116 kDa U5 small nuclear ribonucleoprotein component OS=Mus musculus OX=10090 GN=Eftud2 PE=1 SV=1	Eftud2	24	23	2.14	0.32797	0.927536	46.06	x	1.68661e+07	1.90689e+07	9.21746e+06	1.14222e+07	1.02095e+07	2.61715e+07	2.42714e+07	2.55882e+07	2.85351e+07	3.21287e+07	2.40783e+07	19	21	17	17	17	23	22	23	22	22	22	High	High	High	High	High	High	High	High	High	High	High	37	127	167.32	1		0
High	B1AZI6	THO complex subunit 2 OS=Mus musculus OX=10090 GN=Thoc2 PE=1 SV=1	Thoc2	2	2	2.109	0.326193	0.927536	26.94	x	121028		174428	113000	156361	511671	494004	551196	556211	499288	504097	1		1	1	1	2	2	2	2	2	2	Peak Found	Not Found	Peak Found	Peak Found	Peak Found	Peak Found	Peak Found	High	Peak Found	High	Peak Found	1	3	3.54	1		0
High	Q9JMG1	Endothelial differentiation-related factor 1 OS=Mus musculus OX=10090 GN=Edf1 PE=1 SV=1	Edf1	3	3	0.686	0.327569	0.927536	34.06	x	817570	942225	731212	776245	577927	330348	691092	453381	723171	497077	628525	3	3	3	3	2	2	3	3	3	2	3	High	High	High	High	High	Peak Found	Peak Found	Peak Found	Peak Found	Peak Found	Peak Found	14	7	10.28	1		0
High	Q9CY58	Plasminogen activator inhibitor 1 RNA-binding protein OS=Mus musculus OX=10090 GN=Serbp1 PE=1 SV=2	Serbp1	13	13	0.635	0.326366	0.927536	48.74	x	3.14617e+07	4.01996e+07	2.89222e+07	1.85135e+07	3.19595e+07	1.49324e+07	1.96651e+07	1.74263e+07	2.09404e+07	2.47149e+07	1.95169e+07	13	12	12	11	14	12	11	13	12	13	14	High	High	High	High	High	High	High	High	High	High	High	40	81	133.68	1		0
High	Q9JMD0	BUB3-interacting and GLEBS motif-containing protein ZNF207 OS=Mus musculus OX=10090 GN=Znf207 PE=1 SV=1	Znf207	2	2	2.155	0.33092	0.932837	35.57	x	882615	1.01758e+06	643494	519512	593909	1.38305e+06	1.65314e+06	1.44354e+06	1.59968e+06	1.67554e+06	1.20653e+06	2	2	2	2	2	2	2	2	2	2	2	High	High	High	Peak Found	Peak Found	High	High	High	High	High	High	4	14	8.42	1		0
High	P52793	Ephrin-A1 OS=Mus musculus OX=10090 GN=Efna1 PE=1 SV=1	Efna1	2	2	0.701	0.331291	0.933128	39.64	x	768695		388586	1.03114e+06	296984		253573	292569		411819		2		1	2	1		1	1		1		High	Not Found	Peak Found	High	High	Not Found	Peak Found	Peak Found	Not Found	Peak Found	Not Found	13	4	4.89	1		0
High	Q9QXX4	Calcium-binding mitochondrial carrier protein Aralar2 OS=Mus musculus OX=10090 GN=Slc25a13 PE=1 SV=1	Slc25a13	20	18	2.128	0.33256	0.935946	47.29	x	1.72318e+07	1.93561e+07	2.19593e+07	2.64674e+07	1.73204e+07	3.42491e+07	3.64703e+07	3.89484e+07	5.28083e+07	6.33008e+07	4.79959e+07	17	15	17	18	15	14	12	14	16	18	17	High	High	High	High	High	High	High	High	High	High	High	43	144	261.8	1		0
High	P15535	Beta-1,4-galactosyltransferase 1 OS=Mus musculus OX=10090 GN=B4galt1 PE=1 SV=1	B4galt1	7	7	2.121	0.335376	0.936882	38.06	x	9.47988e+06	9.45971e+06	1.33933e+07	7.74544e+06	1.08651e+07	1.87354e+07	1.78561e+07	1.88685e+07	2.42098e+07	2.01112e+07	1.795e+07	5	5	5	5	5	7	7	6	7	7	7	High	High	High	High	High	High	High	High	High	High	High	21	46	68.18	1		0
High	P45952	Medium-chain specific acyl-CoA dehydrogenase, mitochondrial OS=Mus musculus OX=10090 GN=Acadm PE=1 SV=1	Acadm	14	14	2.121	0.335361	0.936882	48.34	x	3.11918e+07	4.90189e+07	3.34337e+07	2.9078e+07	2.2152e+07	5.38536e+07	6.83434e+07	5.97782e+07	6.77148e+07	7.28678e+07	4.40868e+07	13	14	14	12	12	13	14	12	14	13	12	High	High	High	High	High	High	High	High	High	High	High	43	129	303.19	1		0
High	Q8BSU2	C-X-C motif chemokine 16 OS=Mus musculus OX=10090 GN=Cxcl16 PE=1 SV=2	Cxcl16	2	2	2.12	0.337705	0.936882	49.53	x	1.17829e+06		691598	400313	917296	2.15645e+06	1.76549e+06	2.39314e+06	2.28972e+06	619838	2.28358e+06	2		2	1	2	2	2	2	2	2	2	High	Not Found	Peak Found	Peak Found	High	High	High	High	High	Peak Found	High	10	10	7.04	1		0.002
High	Q9DCJ9	N-acetylneuraminate lyase OS=Mus musculus OX=10090 GN=Npl PE=1 SV=1	Npl	10	10	2.115	0.337457	0.936882	62.9	x	767573	776644	1.49073e+06	207833	4.16422e+06	1.80284e+06	5.16411e+06	3.7331e+06	1.00098e+07	1.05806e+07	3.31465e+06	3	3	5	1	9	6	7	8	9	9	7	Peak Found	Peak Found	Peak Found	Peak Found	High	Peak Found	High	High	High	High	High	46	27	14.36	1		0
High	Q9CPW9	Methionine aminopeptidase 1D, mitochondrial OS=Mus musculus OX=10090 GN=Metap1d PE=2 SV=1	Metap1d	4	4	2.115	0.337458	0.936882	37.62	x	1.57334e+06	3.29183e+06	1.77186e+06	1.54266e+06	2.02785e+06	3.75851e+06	5.48693e+06	4.69477e+06	6.1569e+06	6.62968e+06	3.91765e+06	4	4	3	3	3	4	4	4	4	4	4	High	High	High	High	Peak Found	High	High	High	High	High	Peak Found	17	23	31.78	1		0
High	P23198	Chromobox protein homolog 3 OS=Mus musculus OX=10090 GN=Cbx3 PE=1 SV=2	Cbx3	4	3	2.114	0.337951	0.936882	38.94	x	2.97868e+06	3.11407e+06	2.47882e+06	1.2613e+06	2.80419e+06	3.98469e+06	5.04112e+06	4.59817e+06	9.02752e+06	6.84569e+06	6.00868e+06	3	3	2	1	2	3	3	2	3	3	3	High	High	High	High	High	High	High	High	High	High	High	28	33	80.72	1		0
High	A2AIV2	Protein virilizer homolog OS=Mus musculus OX=10090 GN=Virma PE=1 SV=1	Virma	1	1	2.111	0.336366	0.936882	23.38	x	56457					136860	109160	139103	61082.1	130138	83189.5	1					1	1	1	1	1	1	Peak Found	Not Found	Not Found	Not Found	Not Found	Peak Found	Peak Found	High	Peak Found	Peak Found	Peak Found	1	1	1.7	1		0
High	Q9WUK2	Eukaryotic translation initiation factor 4H OS=Mus musculus OX=10090 GN=Eif4h PE=1 SV=3	Eif4h	3	3	2.111	0.339178	0.936882	46.91	x	2.58209e+06	3.9112e+06	1.38122e+06	929779	2.36627e+06	696006		615563	3.17002e+06	4.25095e+06	2.40467e+06	3	3	2	2	3	1		1	2	3	2	High	High	High	High	High	Peak Found	Not Found	Peak Found	High	High	High	23	14	35.3	1		0
High	Q8VBW6	NEDD8-activating enzyme E1 regulatory subunit OS=Mus musculus OX=10090 GN=Nae1 PE=1 SV=1	Nae1	2	2	0.718	0.337823	0.936882	31.79	x	417842	320085	282937	496409	428200	211400	312222	295021	241437	321701	242455	1	1	1	1	1	1	1	1	1	1	1	High	Peak Found	Peak Found	High	Peak Found	Peak Found	Peak Found	Peak Found	Peak Found	Peak Found	Peak Found	4	4	7.07	1		0
Medium	Q91XC8	Death-associated protein 1 OS=Mus musculus OX=10090 GN=Dap PE=1 SV=3	Dap	1	1	0.713	0.333906	0.936882	13.99	x	262561	198689	195273	228584	219476		132598		172511	148719	176936	1	1	1	1	1		1		1	1	1	Peak Found	Peak Found	High	Peak Found	High	Not Found	Peak Found	Not Found	Peak Found	Peak Found	Peak Found	8	2	1.64	1		0.012
High	Q8BHA3	D-aminoacyl-tRNA deacylase 2 OS=Mus musculus OX=10090 GN=Dtd2 PE=1 SV=1	Dtd2	1	1	0.705	0.339125	0.936882	50.63	x	799189	455309	304633	705053	526267	563595		291346	365175			1	1	1	1	1	1		1	1			High	Peak Found	Peak Found	Peak Found	Peak Found	Peak Found	Not Found	Peak Found	Peak Found	Not Found	Not Found	13	1	3.64	1		0.001
High	Q9CPT5	Nucleolar protein 16 OS=Mus musculus OX=10090 GN=Nop16 PE=1 SV=1	Nop16	2	2	0.701	0.338878	0.936882	27.73	x	689407	604223	898468	172711	927494	130133	196712	489920	261215	509639	511918	2	2	2	1	2	1	1	2	1	2	2	High	Peak Found	High	Peak Found	High	Peak Found	Peak Found	Peak Found	Peak Found	Peak Found	Peak Found	11	6	4.24	1		0
High	Q9D0M5	Dynein light chain 2, cytoplasmic OS=Mus musculus OX=10090 GN=Dynll2 PE=1 SV=1	Dynll2	3	1	0.649	0.337614	0.936882	11.86	x	2.08707e+06	1.92696e+06	1.68053e+06	1.88797e+06	1.92237e+06	1.17963e+06	1.27477e+06	1.22505e+06	1.24898e+06	1.5156e+06	1.12693e+06	1	1	1	1	1	1	1	1	1	1	1	High	High	High	High	High	High	High	High	High	High	High	49	28	63.63	1		0
High	Q9R0N0	Galactokinase OS=Mus musculus OX=10090 GN=Galk1 PE=1 SV=2	Galk1	5	5	0.648	0.333705	0.936882	49.51	x	3.10705e+06	1.66107e+06	925944	1.88314e+06	1.55754e+06	1.37597e+06	1.25881e+06	926247	1.45677e+06	1.43308e+06	1.47869e+06	4	3	3	3	3	4	3	3	3	4	4	High	High	High	High	High	High	Peak Found	Peak Found	Peak Found	Peak Found	Peak Found	19	11	19.28	1		0
High	P48428	Tubulin-specific chaperone A OS=Mus musculus OX=10090 GN=Tbca PE=1 SV=3	Tbca	5	5	0.645	0.339341	0.936882	53.37	x	2.92013e+06	2.53807e+06	2.36783e+06	4.34815e+06	4.50208e+06	1.17412e+06	1.53304e+06	1.02105e+06	3.49385e+06	1.49739e+06	2.54954e+06	4	4	4	5	5	4	4	2	4	3	4	High	High	High	High	High	Peak Found	Peak Found	High	High	Peak Found	High	42	17	24.51	1		0
High	O08677	Kininogen-1 OS=Mus musculus OX=10090 GN=Kng1 PE=1 SV=1	Kng1	23	23	0.645	0.338687	0.936882	80.6	x	7.5446e+08	2.68735e+08	9.62427e+08	1.10811e+09	9.03401e+08	4.58424e+08	3.73938e+08	7.44404e+08	3.96085e+08	1.3936e+08	7.36369e+08	35	32	36	37	36	35	35	35	35	30	35	High	High	High	High	High	High	High	High	High	High	High	40	536	1224.63	1		0
High	Q9DCX2	ATP synthase subunit d, mitochondrial OS=Mus musculus OX=10090 GN=Atp5pd PE=1 SV=3	Atp5pd	5	5	0.643	0.336748	0.936882	63.46	x	8.21098e+06	1.31616e+07	1.04426e+07	7.90146e+06	9.01443e+06	950171	4.48129e+06	3.40535e+06	8.21121e+06	1.00823e+07	8.59071e+06	5	5	5	5	5	2	5	4	5	5	5	High	High	High	High	High	High	High	High	High	High	High	43	37	65.4	1		0
High	Q9JHH6	Carboxypeptidase B2 OS=Mus musculus OX=10090 GN=Cpb2 PE=1 SV=1	Cpb2	13	13	0.642	0.335827	0.936882	66.35	x	3.67e+07	1.37522e+07	5.98561e+07	7.0723e+07	5.75362e+07	3.96275e+07	2.30736e+07	4.03775e+07	2.64514e+07	8.85796e+06	4.50694e+07	12	11	12	13	13	12	11	12	11	9	12	High	High	High	High	High	High	High	High	High	High	High	45	118	231.32	1		0
High	P51174	Long-chain specific acyl-CoA dehydrogenase, mitochondrial OS=Mus musculus OX=10090 GN=Acadl PE=1 SV=2	Acadl	19	19	2.109	0.339891	0.937658	53.8	x	2.69183e+08	4.91977e+08	4.23316e+08	3.39686e+08	4.38246e+08	5.96699e+08	8.07272e+08	6.80151e+08	8.47694e+08	9.12623e+08	5.90891e+08	35	35	33	34	34	37	35	37	35	36	37	High	High	High	High	High	High	High	High	High	High	High	48	518	1211.45	1		0
High	Q9D1Q6	Endoplasmic reticulum resident protein 44 OS=Mus musculus OX=10090 GN=Erp44 PE=1 SV=1	Erp44	14	13	2.105	0.341528	0.938461	69.72	x	3.50375e+07	4.1832e+07	1.76481e+07	1.31473e+07	1.34018e+07	5.97399e+07	5.64701e+07	4.69553e+07	4.01913e+07	3.87071e+07	4.2275e+07	15	15	14	13	11	15	14	14	14	14	15	High	High	High	High	High	High	High	High	High	High	High	44	129	198.69	1		0
High	Q61249	Immunoglobulin-binding protein 1 OS=Mus musculus OX=10090 GN=Igbp1 PE=1 SV=1	Igbp1	4	4	0.704	0.341204	0.938461	28.11	x	422242	850002	325058	459777	568422	594536	610451	346803	638059	749129	254302	1	2	1	1	1	2	2	1	2	2	1	Peak Found	High	High	High	High	Peak Found	Peak Found	High	Peak Found	Peak Found	Peak Found	16	8	15.33	1		0
High	P47199	Quinone oxidoreductase OS=Mus musculus OX=10090 GN=Cryz PE=1 SV=1	Cryz	13	13	0.647	0.341413	0.938461	35.75	x	6.17501e+07	4.70318e+07	3.3273e+07	4.45438e+07	4.54529e+07	2.79952e+07	3.07962e+07	2.17175e+07	2.89403e+07	2.6439e+07	2.91303e+07	13	13	13	13	12	12	13	11	12	12	13	High	High	High	High	High	High	High	High	High	High	High	60	133	334.76	1		0
High	P26369	Splicing factor U2AF 65 kDa subunit OS=Mus musculus OX=10090 GN=U2af2 PE=1 SV=3	U2af2	9	9	2.1	0.343521	0.940247	31.49	x	5.29096e+06	4.09356e+06	4.4796e+06	4.01382e+06	9.95923e+06	9.04297e+06	1.03055e+07	1.53458e+07	1.26914e+07	1.84972e+07	1.01587e+07	7	6	7	8	7	8	8	8	7	8	8	High	High	High	High	High	High	High	High	High	High	High	32	47	81.73	1		0
High	P09803	Cadherin-1 OS=Mus musculus OX=10090 GN=Cdh1 PE=1 SV=1	Cdh1	14	14	2.1	0.343517	0.940247	49.77	x	1.14198e+07	7.64197e+06	1.18788e+07	7.6352e+06	2.36229e+07	2.79216e+07	1.23708e+07	3.49828e+07	2.94592e+07	2.06566e+07	2.22667e+07	12	8	7	7	9	13	7	14	12	9	13	High	High	High	High	High	High	High	High	High	High	High	23	66	104.26	1		0
High	Q9DAK9	14 kDa phosphohistidine phosphatase OS=Mus musculus OX=10090 GN=Phpt1 PE=1 SV=1	Phpt1	1	1	0.723	0.343652	0.940247	47.19	x	530297	276974	212580	421954	441200	212917			311808			1	1	1	1	1	1			1			High	Peak Found	Peak Found	High	High	Peak Found	Not Found	Not Found	Peak Found	Not Found	Not Found	10	3	7.15	1		0.005
High	Q8VE47	Ubiquitin-like modifier-activating enzyme 5 OS=Mus musculus OX=10090 GN=Uba5 PE=1 SV=2	Uba5	4	4	0.696	0.342612	0.940247	37.33	x	812503	367354	234975	1.56314e+06	893925	1.04448e+06	507491	398722	908816	684520	426254	2	1	1	3	3	3	2	2	3	2	2	Peak Found	High	Peak Found	High	High	Peak Found	Peak Found	Peak Found	Peak Found	Peak Found	Peak Found	16	5	5.73	1		0
High	Q91VR2	ATP synthase subunit gamma, mitochondrial OS=Mus musculus OX=10090 GN=Atp5f1c PE=1 SV=1	Atp5f1c	8	8	0.648	0.342756	0.940247	70.51	x	2.17951e+07	2.7931e+07	1.60084e+07	2.63198e+07	1.14345e+07	7.84326e+06	9.80371e+06	8.79337e+06	1.05268e+07	2.30124e+07	1.2837e+07	8	7	7	8	8	6	7	8	6	8	7	High	High	High	High	High	High	High	High	High	High	High	35	48	67.11	1		0
High	Q8BIJ6	Isoleucine--tRNA ligase, mitochondrial OS=Mus musculus OX=10090 GN=Iars2 PE=1 SV=1	Iars2	32	32	2.098	0.344097	0.940266	57.41	x	3.88466e+07	6.27864e+07	2.53809e+07	2.28102e+07	2.40741e+07	6.48815e+07	7.72437e+07	6.66145e+07	7.10628e+07	7.66963e+07	4.84505e+07	27	31	26	23	23	28	29	30	30	31	29	High	High	High	High	High	High	High	High	High	High	High	47	201	359.53	1		0
High	P29533	Vascular cell adhesion protein 1 OS=Mus musculus OX=10090 GN=Vcam1 PE=1 SV=1	Vcam1	28	28	2.097	0.344518	0.940266	47.8	x	5.54031e+07	2.88849e+07	2.7312e+07	4.29901e+07	3.81511e+07	1.0038e+08	7.32345e+07	9.27901e+07	8.81383e+07	4.86022e+07	7.5823e+07	25	23	21	24	23	27	27	28	27	26	27	High	High	High	High	High	High	High	High	High	High	High	50	216	439.3	1		0
High	P16301	Phosphatidylcholine-sterol acyltransferase OS=Mus musculus OX=10090 GN=Lcat PE=1 SV=2	Lcat	9	9	0.649	0.344611	0.940266	49.56	x	1.43254e+07	6.42358e+06	1.69736e+07	1.74901e+07	1.56961e+07	1.2436e+07	9.43998e+06	1.2836e+07	6.77083e+06	2.76375e+06	1.2935e+07	9	7	9	8	9	9	9	9	8	7	8	High	High	High	High	High	High	High	High	High	Peak Found	High	28	68	152.17	1		0
High	Q9Z2I8	Succinate--CoA ligase [GDP-forming] subunit beta, mitochondrial OS=Mus musculus OX=10090 GN=Suclg2 PE=1 SV=3	Suclg2	20	20	2.092	0.346454	0.940874	50.58	x	4.24525e+08	6.62249e+08	5.84633e+08	4.3399e+08	6.33302e+08	7.22695e+08	9.5564e+08	8.12785e+08	1.10885e+09	1.26318e+09	7.27381e+08	32	32	33	30	32	32	32	32	31	32	32	High	High	High	High	High	High	High	High	High	High	High	59	486	1104.27	1		0
High	Q9D880	Mitochondrial import inner membrane translocase subunit TIM50 OS=Mus musculus OX=10090 GN=Timm50 PE=1 SV=1	Timm50	6	6	2.091	0.346945	0.940874	36.49	x	2.85604e+06	4.08179e+06	3.75654e+06	2.83955e+06	3.33505e+06	6.85895e+06	8.75088e+06	7.13436e+06	9.51977e+06	7.50888e+06	5.26588e+06	4	6	6	6	5	5	6	6	6	4	6	High	High	High	High	High	High	High	High	High	High	High	21	30	53.03	1		0
High	P26350	Prothymosin alpha OS=Mus musculus OX=10090 GN=Ptma PE=1 SV=2	Ptma	4	4	2.09	0.347312	0.940874	46.44	x	1.0445e+07	1.28882e+07	7.66768e+06	1.17548e+07	1.27861e+07	2.47775e+07	3.22606e+07	1.96829e+07	4.28631e+07	4.54909e+07	2.48011e+07	4	4	4	4	4	5	5	5	5	5	5	High	High	High	High	High	High	High	High	High	High	High	35	61	137.61	1	Met-loss+Acetyl [N-Term]	0
High	Q9EP71	Ankycorbin OS=Mus musculus OX=10090 GN=Rai14 PE=1 SV=1	Rai14	10	10	2.089	0.347771	0.940874	49.86	x	1.86806e+06	2.77354e+06	705828	1.16529e+06	1.68874e+06	4.43695e+06	6.76304e+06	8.25973e+06	8.23502e+06	4.74683e+06	7.57397e+06	6	6	2	5	5	8	11	11	10	8	10	Peak Found	Peak Found	Peak Found	Peak Found	Peak Found	High	High	High	High	High	High	13	19	16.96	1		0
High	P28656	Nucleosome assembly protein 1-like 1 OS=Mus musculus OX=10090 GN=Nap1l1 PE=1 SV=2	Nap1l1	5	4	2.087	0.348681	0.940874	55.19	x	2.38076e+06	2.71781e+06	641990	2.03157e+06	2.21165e+06	5.08663e+06	4.78355e+06	4.07957e+06	4.89054e+06	5.47129e+06	4.21254e+06	4	4	3	4	4	4	4	4	4	4	4	High	High	High	High	High	High	High	High	High	High	High	17	37	73.52	1		0
High	P02104	Hemoglobin subunit epsilon-Y2 OS=Mus musculus OX=10090 GN=Hbb-y PE=1 SV=2	Hbb-y	3	1	2.084	0.346971	0.940874	85.28	x	293857	747911	1.24641e+06		2.37947e+06	835575	1.24637e+06	2.71159e+06	4.68966e+06	2.48932e+06	2.21414e+06	1	1	1		1	1	1	1	1	1	1	Peak Found	Peak Found	Peak Found	Not Found	Peak Found	High	High	High	High	High	High	18	320	387.55	1		0
High	Q8CAK1	Putative transferase CAF17 homolog, mitochondrial OS=Mus musculus OX=10090 GN=Iba57 PE=1 SV=1	Iba57	8	8	2.083	0.349961	0.940874	43.55	x	4.14486e+06	8.40432e+06	5.87448e+06	3495720	6.12836e+06	1.037e+07	1.35693e+07	1.21571e+07	1.542e+07	1.60819e+07	1.78297e+07	5	7	6	5	6	8	8	8	8	8	8	High	High	High	High	High	High	High	High	High	High	High	41	48	73.18	1		0
High	Q569Z5	Probable ATP-dependent RNA helicase DDX46 OS=Mus musculus OX=10090 GN=Ddx46 PE=1 SV=2	Ddx46	1	1	0.708	0.346028	0.940874	32.72	x	642683	863839	543374	504317	670047	377867	351377	403933	627200	621818	426406	1	1	1	1	1	1	1	1	1	1	1	Peak Found	Peak Found	Peak Found	Peak Found	Peak Found	High	Peak Found	Peak Found	Peak Found	High	High	1	3	3.86	1		0
High	Q8BI72	CDKN2A-interacting protein OS=Mus musculus OX=10090 GN=Cdkn2aip PE=1 SV=1	Cdkn2aip	2	2	0.699	0.349365	0.940874	59.9	x	939739	1.35817e+06	400924			499027		617645		899023	692993	1	1	1			1		1		1	1	Peak Found	Peak Found	High	Not Found	High	Peak Found	Not Found	Peak Found	Not Found	High	Peak Found	6	3	4.19	1	Met-loss+Acetyl [N-Term]	0
High	Q9DB26	Phytanoyl-CoA dioxygenase domain-containing protein 1 OS=Mus musculus OX=10090 GN=Phyhd1 PE=1 SV=2	Phyhd1	5	5	0.653	0.349842	0.940874	36.39	x	7.06592e+06	4.61027e+06	4.41242e+06	8.05958e+06	4.56793e+06	2.18042e+06	1.9625e+06	1.74032e+06	2.24023e+06	2.18644e+06	2.26007e+06	5	5	4	5	5	2	2	2	1	2	2	High	High	High	High	High	Peak Found	Peak Found	Peak Found	Peak Found	Peak Found	Peak Found	25	14	32.11	1		0
High	Q9JLI6	Selenocysteine lyase OS=Mus musculus OX=10090 GN=Scly PE=1 SV=1	Scly	14	14	0.653	0.349754	0.940874	51.02	x	3.08913e+07	1.96411e+07	2.46014e+07	3.13796e+07	3.14765e+07	3.41666e+07	2.13502e+07	2.93924e+07	2.66331e+07	1.55107e+07	3.6831e+07	13	12	12	13	13	10	10	9	8	9	10	High	High	High	High	High	High	High	High	High	High	High	44	64	126.15	1		0
High	P32261	Antithrombin-III OS=Mus musculus OX=10090 GN=Serpinc1 PE=1 SV=1	Serpinc1	25	25	0.653	0.34894	0.940874	66	x	6.57716e+08	2.71038e+08	8.17855e+08	9.20171e+08	7.21878e+08	5.27379e+08	3.51504e+08	5.19811e+08	3.21816e+08	1.65571e+08	5.19484e+08	33	28	34	35	34	32	32	33	32	30	32	High	High	High	High	High	High	High	High	High	High	High	56	503	1111.77	1		0
High	P29621	Serine protease inhibitor A3C OS=Mus musculus OX=10090 GN=Serpina3c PE=2 SV=1	Serpina3c	4	1	0.652	0.348333	0.940874	62.95	x	2.6567e+06	976223	3.52172e+06	4294674	2.49956e+06	2.25794e+06	1.61203e+06	2.83215e+06	1.43386e+06	622308	3.34242e+06	1	1	1	1	1	1	1	1	1	1	1	High	Peak Found	High	High	Peak Found	Peak Found	Peak Found	High	Peak Found	High	Peak Found	8	114	300.58	1		0
High	P62082	40S ribosomal protein S7 OS=Mus musculus OX=10090 GN=Rps7 PE=2 SV=1	Rps7	7	7	0.652	0.348157	0.940874	51	x	9.79499e+07	9.06211e+07	8.78046e+07	6.42405e+07	8.05418e+07	3.50309e+07	4.12052e+07	5.57187e+07	5.07288e+07	6.37566e+07	4.83344e+07	9	10	10	9	10	8	9	9	10	10	9	High	High	High	High	High	High	High	High	High	High	High	52	122	306.58	1		0
High	P10518	Delta-aminolevulinic acid dehydratase OS=Mus musculus OX=10090 GN=Alad PE=1 SV=1	Alad	14	14	0.651	0.347181	0.940874	65.68	x	7.49641e+07	4.90412e+07	4.49712e+07	7.1397e+07	5.89864e+07	4.08565e+07	4.22558e+07	3.11617e+07	3.39933e+07	3.08905e+07	4.35792e+07	14	12	13	13	14	11	10	12	10	10	13	High	High	High	High	High	High	High	High	High	High	High	70	119	279.24	1		0
Medium	Q80U93	Nuclear pore complex protein Nup214 OS=Mus musculus OX=10090 GN=Nup214 PE=1 SV=2	Nup214	1	1	2.081	0.351091	0.941299	81.31	x	8.59788e+06	2.78646e+07	5.33066e+06	3.56002e+06	5.58631e+06	2.74823e+07	1.13537e+07	5.22092e+06	2.63137e+07	2.20843e+07	8.71012e+06	1	1	1	1	1	1	1	1	1	1	1	High	High	Peak Found	Peak Found	Peak Found	High	High	High	High	High	High	1	9	8.92	1		0.03
High	Q9D8Y0	EF-hand domain-containing protein D2 OS=Mus musculus OX=10090 GN=Efhd2 PE=1 SV=1	Efhd2	7	7	2.078	0.352278	0.941299	34.97	x	6.93624e+06	4.3687e+06	5.273e+06	5.50117e+06	9.59939e+06	1.22948e+07	1.47823e+07	1.3135e+07	2.20158e+07	1.50468e+07	1.54531e+07	6	5	6	6	7	7	7	7	7	7	7	High	High	High	High	High	High	High	High	High	High	High	31	52	63.01	1		0
High	P61514	60S ribosomal protein L37a OS=Mus musculus OX=10090 GN=Rpl37a PE=1 SV=2	Rpl37a	2	2	0.717	0.351763	0.941299	85.46	x	405115	1.27726e+06			145598	563445	361210	466085	674772	486691	598115	1	2			1	2	1	2	2	1	2	Peak Found	High	Not Found	Not Found	Peak Found	Peak Found	Peak Found	Peak Found	Peak Found	Peak Found	Peak Found	28	2	1.92	1		0
High	Q80UU9	Membrane-associated progesterone receptor component 2 OS=Mus musculus OX=10090 GN=Pgrmc2 PE=1 SV=2	Pgrmc2	2	2	0.712	0.351736	0.941299	37.36	x	937414	1.07159e+06	545839	593535	592645	508776	417815	420783	669164	531648	610933	1	1	1	1	1	1	1	1	1	1	1	Peak Found	Peak Found	High	High	Peak Found	Peak Found	Peak Found	Peak Found	Peak Found	Peak Found	High	10	3	1.93	1		0
High	Q9CPS6	Histidine triad nucleotide-binding protein 3 OS=Mus musculus OX=10090 GN=Hint3 PE=1 SV=1	Hint3	3	3	0.694	0.352277	0.941299	24.1	x	609968	1.68756e+06	1.20641e+06	435742	1.42545e+06	956574	407588	1.08864e+06	960885	418481	326015	1	2	2	1	2	2	1	2	2	1	1	High	High	High	High	High	High	Peak Found	High	High	Peak Found	Peak Found	24	10	11.81	1		0
High	Q61247	Alpha-2-antiplasmin OS=Mus musculus OX=10090 GN=Serpinf2 PE=1 SV=1	Serpinf2	16	16	0.655	0.35148	0.941299	71.86	x	1.15679e+08	4.82637e+07	1.72759e+08	196094522	1.34055e+08	1.03286e+08	8.97619e+07	1.37402e+08	5.37077e+07	2.93618e+07	1.16373e+08	18	12	19	17	16	20	19	19	16	13	18	High	High	High	High	High	High	High	High	High	High	High	46	176	370.94	1		0
High	P70389	Insulin-like growth factor-binding protein complex acid labile subunit OS=Mus musculus OX=10090 GN=Igfals PE=1 SV=1	Igfals	16	16	0.654	0.350582	0.941299	60.62	x	1.34521e+07	6.02375e+06	1.54581e+07	2.03787e+07	1.28709e+07	1.291e+07	7.22956e+06	9.25532e+06	3.35942e+06	1.86729e+06	9.2844e+06	14	10	13	15	13	12	12	13	8	7	12	High	High	High	High	High	High	High	High	High	Peak Found	High	38	70	122.27	1		0
High	Q99LD4	COP9 signalosome complex subunit 1 OS=Mus musculus OX=10090 GN=Gps1 PE=1 SV=1	Gps1	3	3	0.679	0.352998	0.9425	34.69	x	1.664e+06	1.22631e+06	626537	1.6032e+06	1.38074e+06	922656	1.02889e+06	1.04732e+06	704563	1.09437e+06	881969	3	3	2	3	3	3	3	3	2	3	3	High	Peak Found	High	High	Peak Found	Peak Found	Peak Found	Peak Found	Peak Found	Peak Found	Peak Found	9	4	4.36	1		0
High	P83870	PHD finger-like domain-containing protein 5A OS=Mus musculus OX=10090 GN=Phf5a PE=1 SV=1	Phf5a	2	2	2.07	0.361252	0.943129	52.75	x	271850	348413	209439	141704		119881	591192	1.12924e+06	1.32357e+06	1.21452e+06	1.32362e+06	1	1	1	1		1	2	2	2	2	2	High	Peak Found	Peak Found	Peak Found	Not Found	Peak Found	Peak Found	High	Peak Found	High	High	15	5	1.79	1		0.005
High	Q9Z0M5	Lysosomal acid lipase/cholesteryl ester hydrolase OS=Mus musculus OX=10090 GN=Lipa PE=1 SV=2	Lipa	9	9	2.068	0.356372	0.943129	55.58	x	4.69178e+06	8.55389e+06	6.03101e+06	5.92227e+06	5.375e+06	1.05944e+07	1.39277e+07	1.24308e+07	1.56857e+07	1.43059e+07	1.04898e+07	7	7	7	7	6	8	8	7	7	7	6	High	High	High	High	High	High	High	High	High	High	High	38	73	95.63	1		0
High	A2AS89	Agmatinase, mitochondrial OS=Mus musculus OX=10090 GN=Agmat PE=1 SV=1	Agmat	11	11	2.068	0.356023	0.943129	42.93	x	1.93614e+07	2.87848e+07	1.48771e+07	1.40344e+07	1.23898e+07	2.80116e+07	4.37638e+07	3.77376e+07	3.99054e+07	4.69618e+07	3.07382e+07	9	11	10	10	9	11	11	11	11	11	10	High	High	High	High	High	High	High	High	High	High	High	47	118	257.01	1		0
High	Q80X90	Filamin-B OS=Mus musculus OX=10090 GN=Flnb PE=1 SV=3	Flnb	112	105	2.067	0.356594	0.943129	35.71	x	1.54817e+08	1.55251e+08	1.19849e+08	1.00887e+08	1.25e+08	2.6377e+08	2.96991e+08	2.64603e+08	2.74265e+08	2.51519e+08	2.54153e+08	96	94	97	95	97	103	105	106	99	99	102	High	High	High	High	High	High	High	High	High	High	High	68	818	1660.38	1		0
High	Q62000	Mimecan OS=Mus musculus OX=10090 GN=Ogn PE=1 SV=1	Ogn	8	8	2.066	0.356922	0.943129	88.87	x	2.80652e+07	1.91092e+07	1.54755e+07	1.70042e+07	7.33434e+06	3.49793e+07	2.24639e+07	2.77602e+07	1.97474e+07	7.35982e+06	2.97306e+07	7	4	7	6	3	8	8	8	7	6	8	High	Peak Found	High	High	Peak Found	High	High	High	High	Peak Found	High	30	41	73.48	1		0
High	P45878	Peptidyl-prolyl cis-trans isomerase FKBP2 OS=Mus musculus OX=10090 GN=Fkbp2 PE=1 SV=1	Fkbp2	7	7	2.064	0.357926	0.943129	56.59	x	2.71698e+07	3.27043e+07	2.6489e+07	1.81866e+07	3.30974e+07	4.18717e+07	4.4532e+07	4.95928e+07	6.36266e+07	5.76179e+07	4.7811e+07	7	7	7	7	7	7	7	7	7	7	7	High	High	High	High	High	High	High	High	High	High	High	63	70	158.29	1		0
High	Q61398	Procollagen C-endopeptidase enhancer 1 OS=Mus musculus OX=10090 GN=Pcolce PE=1 SV=2	Pcolce	12	12	2.062	0.358734	0.943129	73.83	x	889529	2.29977e+06	509178	980166	914632	1.04164e+07	6.14682e+06	9.04456e+06	5.96572e+06	3.29757e+06	8.52678e+06	3	3	2	4	4	11	10	11	10	7	10	Peak Found	Peak Found	Peak Found	Peak Found	Peak Found	High	High	High	High	Peak Found	High	40	34	54.61	1		0
High	Q9D379	Epoxide hydrolase 1 OS=Mus musculus OX=10090 GN=Ephx1 PE=1 SV=2	Ephx1	17	17	2.059	0.35972	0.943129	52.81	x	3.87387e+07	6.54234e+07	1.34553e+07	1.78144e+07	1.19469e+07	8.72161e+07	4.42856e+07	3.83127e+07	3.06831e+07	4.30776e+07	8.68139e+07	17	17	15	16	14	17	17	17	16	17	17	High	High	High	High	High	High	High	High	High	High	High	44	102	129.13	1		0
High	Q9Z2N8	Actin-like protein 6A OS=Mus musculus OX=10090 GN=Actl6a PE=1 SV=2	Actl6a	7	7	2.053	0.362316	0.943129	45.84	x	4.27264e+06	4.91369e+06	2.69123e+06	1.93747e+06	2.31572e+06	6.67439e+06	8.17985e+06	6.15513e+06	9.44554e+06	7.18002e+06	6.6456e+06	6	6	5	3	4	6	6	5	6	5	6	High	High	Peak Found	High	Peak Found	High	High	High	High	High	High	24	32	31.44	1		0
High	P58774	Tropomyosin beta chain OS=Mus musculus OX=10090 GN=Tpm2 PE=1 SV=1	Tpm2	7	2	2.053	0.362125	0.943129	39.84	x	1.85005e+06	1.49929e+06	1.84013e+06	1.16548e+06	1.1965e+06	1.86274e+06	2.55582e+06	3.55412e+06	3.873e+06	2.58885e+06	3.33083e+06	2	2	2	2	2	2	2	2	2	2	2	High	High	High	High	High	High	High	High	High	High	High	21	70	117.37	1		0
High	P57746	V-type proton ATPase subunit D OS=Mus musculus OX=10090 GN=Atp6v1d PE=1 SV=1	Atp6v1d	6	6	2.051	0.363116	0.943129	36.82	x	1.41027e+06	2.17253e+06	699717	1.75174e+06	997752	4.44804e+06	5.19596e+06	7.84073e+06	4.50108e+06	4.57409e+06	4.02359e+06	4	4	1	5	3	6	6	6	6	6	6	Peak Found	Peak Found	Peak Found	High	Peak Found	High	High	High	High	High	High	38	20	17.87	1		0
High	P25119	Tumor necrosis factor receptor superfamily member 1B OS=Mus musculus OX=10090 GN=Tnfrsf1b PE=2 SV=1	Tnfrsf1b	3	3	2.05	0.370945	0.943129	49.39	x	693223		268150	266419	449786	1.76032e+06	1.51772e+06	1.96093e+06	2.32198e+06	985994	2.07975e+06	2		1	1	2	2	2	2	2	2	2	Peak Found	Not Found	Peak Found	Peak Found	Peak Found	High	Peak Found	High	High	Peak Found	High	10	7	1.7	1		0
High	P16675	Lysosomal protective protein OS=Mus musculus OX=10090 GN=Ctsa PE=1 SV=1	Ctsa	15	15	2.049	0.363835	0.943129	43.56	x	4.42086e+07	4.77446e+07	5.06166e+07	5.19207e+07	6.15347e+07	8.34101e+07	9.76364e+07	1.07545e+08	1.44e+08	1.02984e+08	1.08469e+08	16	14	15	16	15	15	16	16	16	16	16	High	High	High	High	High	High	High	High	High	High	High	37	149	320.76	1		0
High	O08529	Calpain-2 catalytic subunit OS=Mus musculus OX=10090 GN=Capn2 PE=1 SV=4	Capn2	15	15	2.048	0.364467	0.943129	34.17	x	4.05875e+06	3.81832e+06	3.5788e+06	2.7908e+06	3.30622e+06	7.9744e+06	8.26459e+06	6.67368e+06	8.59831e+06	8.60443e+06	7.08817e+06	12	12	11	10	11	13	13	12	13	13	13	High	High	Peak Found	High	High	High	High	High	High	High	High	27	52	54.17	1		0
High	Q8CGK3	Lon protease homolog, mitochondrial OS=Mus musculus OX=10090 GN=Lonp1 PE=1 SV=2	Lonp1	27	27	2.048	0.364582	0.943129	59.84	x	3.08911e+07	3.49044e+07	2.03858e+07	2.09391e+07	1.63258e+07	5.29656e+07	7.49806e+07	6.18926e+07	5.28557e+07	6.03128e+07	4.6859e+07	23	23	20	21	20	24	27	25	24	24	25	High	High	High	High	High	High	High	High	High	High	High	46	181	352.77	1		0
High	Q6ZWN5	40S ribosomal protein S9 OS=Mus musculus OX=10090 GN=Rps9 PE=1 SV=3	Rps9	8	8	2.046	0.365093	0.943129	60.46	x	3.66437e+07	3.29877e+07	1.02977e+07	2.0822e+07	1.52268e+07	5.02607e+07	3.89399e+07	3.7262e+07	4.12085e+07	4.60739e+07	4.74807e+07	8	8	8	8	8	8	8	8	8	8	8	High	High	High	High	High	High	High	High	High	High	High	34	82	120.76	1		0
High	Q6NZC7	SEC23-interacting protein OS=Mus musculus OX=10090 GN=Sec23ip PE=1 SV=2	Sec23ip	4	4	2.041	0.373761	0.943129	55.32	x	200472	588041	75588.4			2.11284e+06	2.15894e+06	1.92699e+06	1.75664e+06	2.16641e+06	1.69096e+06	1	2	1			4	4	4	3	4	4	Peak Found	Peak Found	Peak Found	Not Found	High	High	High	High	High	High	High	5	14	5.72	1		0
High	E9Q7G0	Nuclear mitotic apparatus protein 1 OS=Mus musculus OX=10090 GN=Numa1 PE=1 SV=1	Numa1	28	28	2.041	0.367497	0.943129	41.18	x	9.61739e+06	9.80922e+06	5.34712e+06	6.77254e+06	5.56982e+06	1.42996e+07	1.58754e+07	1.86514e+07	2.04276e+07	1.86573e+07	1.66549e+07	14	16	12	10	10	22	23	23	22	23	22	High	High	High	High	Peak Found	High	High	High	High	High	High	18	86	101.16	1		0
High	O70318	Band 4.1-like protein 2 OS=Mus musculus OX=10090 GN=Epb41l2 PE=1 SV=2	Epb41l2	2	1	2.039	0.359676	0.943129	52.77	x	412327	555292		117283	282879	581285	683282	572383	897738	817102	687698	1	1		1	1	1	1	1	1	1	1	Peak Found	Peak Found	Not Found	Peak Found	Peak Found	Peak Found	Peak Found	High	Peak Found	High	High	2	6	5.91	1		0
High	P18760	Cofilin-1 OS=Mus musculus OX=10090 GN=Cfl1 PE=1 SV=3	Cfl1	12	10	2.039	0.368185	0.943129	44.03	x	7.89895e+07	6.60922e+07	6.39946e+07	6.38521e+07	7.98813e+07	1.12375e+08	1.39859e+08	1.40493e+08	2.68658e+08	1.81122e+08	1.43735e+08	10	10	11	10	10	12	11	11	11	11	11	High	High	High	High	High	High	High	High	High	High	High	73	189	454.03	1	Met-loss+Acetyl [N-Term]	0
High	Q8R242	Di-N-acetylchitobiase OS=Mus musculus OX=10090 GN=Ctbs PE=1 SV=2	Ctbs	5	5	2.038	0.368636	0.943129	26.32	x	1.57977e+06	2.06395e+06	1.55401e+06	1.34913e+06	1.63562e+06	2.78233e+06	3.95387e+06	3.20251e+06	5.78187e+06	3.084e+06	3.15949e+06	3	4	3	2	3	3	5	4	5	3	3	High	Peak Found	High	High	High	High	High	High	High	High	High	19	20	36.17	1		0
High	P63085	Mitogen-activated protein kinase 1 OS=Mus musculus OX=10090 GN=Mapk1 PE=1 SV=3	Mapk1	9	8	2.037	0.369172	0.943129	49.72	x	4.57026e+06	4.3418e+06	3.0056e+06	780983	3.31241e+06	6.89936e+06	9.28117e+06	7.27032e+06	7.341e+06	8.47887e+06	6.06574e+06	6	6	5	3	4	8	8	8	7	7	7	High	High	Peak Found	Peak Found	High	High	High	High	High	High	High	32	38	18.66	1		0
High	Q9QZ08	N-acetyl-D-glucosamine kinase OS=Mus musculus OX=10090 GN=Nagk PE=1 SV=3	Nagk	4	4	2.037	0.371311	0.943129	29.09	x	523467	465097	881541	1.12573e+06	605955	1.15701e+06	2.54624e+06	860137	2.15245e+06	2.645e+06	1.47415e+06	2	2	3	3	2	2	4	2	3	4	3	High	High	High	High	High	High	High	High	High	High	High	11	19	19.18	1		0
High	O70252	Heme oxygenase 2 OS=Mus musculus OX=10090 GN=Hmox2 PE=1 SV=1	Hmox2	5	5	2.037	0.369046	0.943129	34.94	x	2.12235e+06	1.10886e+06	1.81774e+06	1.61583e+06	1.72054e+06	3.82001e+06	3.99548e+06	3.93636e+06	5.44022e+06	4.02432e+06	3.78021e+06	5	3	4	4	4	4	5	5	5	5	5	High	Peak Found	Peak Found	High	Peak Found	High	High	High	High	High	High	24	20	27	1		0
High	P10852	4F2 cell-surface antigen heavy chain OS=Mus musculus OX=10090 GN=Slc3a2 PE=1 SV=1	Slc3a2	7	7	2.036	0.36939	0.943129	22.29	x	2.06874e+06	1.22326e+06	1.83993e+06	1.21732e+06	1.62855e+06	2.57781e+06	2.84508e+06	3.264e+06	3.01051e+06	3.02142e+06	3.37058e+06	4	3	3	3	4	4	4	5	4	5	5	High	High	High	High	High	High	High	High	High	High	High	15	25	24.35	1		0
High	Q9QXK3	Coatomer subunit gamma-2 OS=Mus musculus OX=10090 GN=Copg2 PE=1 SV=1	Copg2	3	1	2.031	0.367428	0.943129	40.98	x	300810	415988			197068	540397	588666		633912	721269		1	1			1	1	1		1	1		Peak Found	Peak Found	Not Found	Not Found	Peak Found	Peak Found	High	Not Found	Peak Found	High	Not Found	3	17	27.89	1		0
High	Q8CCK0	Core histone macro-H2A.2 OS=Mus musculus OX=10090 GN=Macroh2a2 PE=1 SV=3	Macroh2a2	12	10	2.03	0.371922	0.943129	48.81	x	1.16388e+07	1.62413e+07	6.46938e+06	6.41967e+06	6.96117e+06	2.42261e+07	1.72765e+07	1.84713e+07	1.85391e+07	1.40262e+07	1.72986e+07	9	10	8	9	9	10	10	10	10	10	10	High	High	High	High	High	High	High	High	High	High	High	37	108	195.55	1		0
High	P62880	Guanine nucleotide-binding protein G(I)/G(S)/G(T) subunit beta-2 OS=Mus musculus OX=10090 GN=Gnb2 PE=1 SV=3	Gnb2	7	4	2.027	0.371713	0.943129	49.72	x	465253	2.11105e+06	702655	339758	449866	2.73069e+06	2.80381e+06	2.51421e+06	2.00881e+06	3.20192e+06	1.94285e+06	1	2	2	1	1	3	3	3	2	3	2	Peak Found	High	Peak Found	High	Peak Found	High	Peak Found	Peak Found	High	High	High	30	35	65.1	1		0
High	P68510	14-3-3 protein eta OS=Mus musculus OX=10090 GN=Ywhah PE=1 SV=2	Ywhah	12	7	2.024	0.374331	0.943129	30.9	x	1.68196e+07	1.84839e+07	1.18684e+07	1.25329e+07	1.66746e+07	2.90856e+07	3.32915e+07	2.74504e+07	3.98275e+07	3.59054e+07	2.89815e+07	7	7	7	6	7	7	7	7	7	7	7	High	High	High	High	High	High	High	High	High	High	High	54	203	351.04	1	Met-loss+Acetyl [N-Term]	0
High	Q921F2	TAR DNA-binding protein 43 OS=Mus musculus OX=10090 GN=Tardbp PE=1 SV=1	Tardbp	2	2	2.016	0.371911	0.943129	37.75	x			323363	190726		856967	812968	530843	1.14435e+06	999785	401197			1	1		2	2	1	2	2	1	Not Found	Not Found	Peak Found	Peak Found	Not Found	Peak Found	High	High	High	High	High	5	6	5.48	1		0
High	Q9EPK2	Protein XRP2 OS=Mus musculus OX=10090 GN=Rp2 PE=1 SV=3	Rp2	1	1	2.014	0.374094	0.943129	52.91	x	419490	750874	292717	195775	258781	534770	650916	535076	775360	799271	574388	1	1	1	1	1	1	1	1	1	1	1	High	High	High	High	Peak Found	High	High	Peak Found	Peak Found	High	High	3	8	7.21	1		0.002
High	Q9DBG5	Perilipin-3 OS=Mus musculus OX=10090 GN=Plin3 PE=1 SV=1	Plin3	1	1	0.734	0.358751	0.943129	22.61	x	226036		104187	206290	223684		151903	143176	230518	150873		1		1	1	1		1	1	1	1		Peak Found	High	High	High	High	Not Found	Peak Found	Peak Found	Peak Found	Peak Found	Not Found	4	4	5.12	1		0
High	P24457	Cytochrome P450 2D11 OS=Mus musculus OX=10090 GN=Cyp2d11 PE=2 SV=2	Cyp2d11	8	1	0.734	0.370562	0.943129	52.65	x	562380	578372	287297	509507	215439	309114	274971		216638	424761	327195	1	1	1	1	1	1	1		1	1	1	High	High	Peak Found	Peak Found	Peak Found	Peak Found	Peak Found	Not Found	Peak Found	Peak Found	Peak Found	14	64	113.46	1		0
High	P70387	Hereditary hemochromatosis protein homolog OS=Mus musculus OX=10090 GN=Hfe PE=1 SV=2	Hfe	2	2	0.73	0.369063	0.943129	65.86	x	650562	848552	522518	326658	352671	428911		125958		619201		1	1	1	1	1	1		1		1		High	High	Peak Found	Peak Found	Peak Found	High	High	Peak Found	Not Found	High	Not Found	10	5	1.67	1		0
High	Q9JLJ4	Elongation of very long chain fatty acids protein 2 OS=Mus musculus OX=10090 GN=Elovl2 PE=1 SV=1	Elovl2	1	1	0.73	0.359017	0.943129	34.54	x	299368	208259	77443.1	316373						182349		1	1	1	1						1		High	Peak Found	Peak Found	High	Not Found	Not Found	Not Found	Not Found	Not Found	Peak Found	Not Found	6	2	3.48	1		0
High	P53986	Monocarboxylate transporter 1 OS=Mus musculus OX=10090 GN=Slc16a1 PE=1 SV=1	Slc16a1	2	2	0.721	0.373797	0.943129	56.29	x	1.31572e+06	1.35004e+06	255859	605096		717185	565313	761728	322580	1.24165e+06	436121	2	2	1	2		2	2	2	1	2	2	High	High	Peak Found	High	Not Found	High	Peak Found	Peak Found	Peak Found	High	Peak Found	4	8	8.86	1		0
High	Q9D1M4	Eukaryotic translation elongation factor 1 epsilon-1 OS=Mus musculus OX=10090 GN=Eef1e1 PE=1 SV=1	Eef1e1	3	3	0.718	0.363144	0.943129	47.21	x	673148	1.28853e+06	330096	468961	355699	454445	1.17685e+06	556396	578806	739977	524502	1	2	1	1	1	1	2	1	1	2	2	Peak Found	High	High	Peak Found	Peak Found	High	High	High	High	High	Peak Found	18	8	10.86	1		0
High	Q9DCP2	Sodium-coupled neutral amino acid transporter 3 OS=Mus musculus OX=10090 GN=Slc38a3 PE=1 SV=1	Slc38a3	3	3	0.687	0.361536	0.943129	59.17	x	2.44719e+06	3.18317e+06	1.63813e+06	1.73369e+06	1.21389e+06					454535		2	2	2	2	2					1		High	High	High	High	High	Not Found	Not Found	Not Found	Not Found	Peak Found	Not Found	7	7	9.49	1		0
High	Q9D8X1	Copper homeostasis protein cutC homolog OS=Mus musculus OX=10090 GN=Cutc PE=1 SV=1	Cutc	5	5	0.678	0.372922	0.943129	36.04	x	2.90205e+06	1.74329e+06	1.32485e+06	2.29741e+06	1.92504e+06	1.74562e+06	1.56945e+06	1.18642e+06	719174	911332	1.00719e+06	4	3	4	4	4	4	4	4	2	3	3	High	High	High	High	High	Peak Found	High	Peak Found	Peak Found	Peak Found	Peak Found	32	14	26.08	1		0
High	O35129	Prohibitin-2 OS=Mus musculus OX=10090 GN=Phb2 PE=1 SV=1	Phb2	11	11	0.672	0.373581	0.943129	73.86	x	6.02452e+06	6.45839e+06	4.80437e+06	7.17486e+06	992038	1.63988e+06	1.46851e+06	1.99114e+06	1.90289e+06	6.43692e+06	4.1757e+06	10	10	10	9	4	5	5	6	6	9	8	High	High	High	High	High	High	High	High	High	High	High	45	40	58.71	1		0
High	Q9QUM9	Proteasome subunit alpha type-6 OS=Mus musculus OX=10090 GN=Psma6 PE=1 SV=1	Psma6	12	12	0.672	0.373828	0.943129	36.73	x	7.77713e+07	6.63015e+07	5.35497e+07	7.98788e+07	7.17023e+07	4.63531e+07	4.37109e+07	4.02747e+07	4.88781e+07	4.31231e+07	4.31134e+07	11	12	11	12	12	12	11	11	12	11	11	High	High	High	High	High	High	High	High	High	High	High	52	130	290.17	1		0
High	Q06185	ATP synthase subunit e, mitochondrial OS=Mus musculus OX=10090 GN=Atp5me PE=1 SV=2	Atp5me	2	2	0.67	0.371136	0.943129	55.65	x	2.88836e+06		2.78308e+06	2643116	1.41611e+06		984933	913923	1.32162e+06	2.39104e+06	2.0415e+06	1		1	1	1		1	1	1	1	1	Peak Found	High	Peak Found	High	High	Not Found	Peak Found	Peak Found	Peak Found	Peak Found	Peak Found	35	4	7.81	1		0
High	P05366	Serum amyloid A-1 protein OS=Mus musculus OX=10090 GN=Saa1 PE=1 SV=2	Saa1	3	2	0.669	0.370259	0.943129	42.97	x	7.98779e+06	2.12987e+06	8.06557e+06	7.46473e+06	8.68121e+06	5.53711e+06	4.86661e+06	8.60126e+06	2.92803e+06	368523	5.29825e+06	2	2	2	2	2	2	2	2	2	1	2	High	High	High	High	High	High	High	High	High	High	High	25	25	43.06	1		0
High	P63073	Eukaryotic translation initiation factor 4E OS=Mus musculus OX=10090 GN=Eif4e PE=1 SV=1	Eif4e	7	7	0.668	0.369117	0.943129	33.01	x	7.75926e+06	7.73812e+06	6.40274e+06	7.28228e+06	7.8706e+06	3.75452e+06	5.51032e+06	5.00673e+06	5.42626e+06	6.13289e+06	4.83885e+06	7	7	7	7	7	6	6	7	6	6	7	High	High	High	High	High	High	High	High	High	High	High	34	36	40.02	1		0
High	Q3UNX5	Acyl-coenzyme A synthetase ACSM3, mitochondrial OS=Mus musculus OX=10090 GN=Acsm3 PE=1 SV=2	Acsm3	18	17	0.668	0.368009	0.943129	42.37	x	3.26087e+07	3.11581e+07	2.95347e+07	2.96823e+07	3.32406e+07	2.31797e+07	2.85597e+07	2.54371e+07	2.60519e+07	2.3041e+07	3.06462e+07	13	15	13	14	14	10	13	12	11	14	10	High	High	High	High	High	High	High	High	High	High	High	38	84	129.02	1		0
High	Q9Z2Q5	39S ribosomal protein L40, mitochondrial OS=Mus musculus OX=10090 GN=Mrpl40 PE=1 SV=2	Mrpl40	4	4	0.667	0.366684	0.943129	53.34	x	2.8264e+06	4.32805e+06	2.0657e+06	1.57282e+06	2.78551e+06	1.08174e+06	1.8567e+06	1.48339e+06	2.79173e+06	2.67526e+06	1.66802e+06	4	4	3	3	4	3	4	3	3	3	4	High	High	High	High	High	Peak Found	Peak Found	Peak Found	High	High	High	26	21	47.99	1		0
High	Q8CHQ9	N-acetyltransferase family 8 member 2 OS=Mus musculus OX=10090 GN=Nat8f2 PE=1 SV=1	Nat8f2	4	4	0.666	0.366112	0.943129	55.82	x	3.67838e+06	3.21269e+06	1.98473e+06	3.87669e+06	1.0994e+06	1.57748e+06	1.47036e+06	1.61861e+06	214271	8.18807e+06	2.12975e+06	4	3	3	3	3	3	3	3	1	4	3	High	High	High	High	Peak Found	High	High	High	Peak Found	High	High	15	15	15.88	1		0
High	Q64435	UDP-glucuronosyltransferase 1-6 OS=Mus musculus OX=10090 GN=Ugt1a6 PE=1 SV=1	Ugt1a6	10	5	0.666	0.366133	0.943129	29.91	x	3.52043e+06	4.25597e+06	793340	1.75072e+06		1.64667e+06	1.28161e+06	1.2551e+06	1.16229e+06	1.98529e+06	1.91423e+06	4	4	2	3		1	2	1	1	2	2	High	High	High	High	Not Found	High	Peak Found	High	Peak Found	High	Peak Found	28	45	72.94	1		0
High	Q9D9V3	Ethylmalonyl-CoA decarboxylase OS=Mus musculus OX=10090 GN=Echdc1 PE=1 SV=2	Echdc1	15	15	0.666	0.366234	0.943129	42.96	x	3.07923e+07	3.27139e+07	3.35507e+07	3.90772e+07	3.88182e+07	1.93838e+07	2.43651e+07	2.16642e+07	2.32443e+07	3.26663e+07	1.81715e+07	15	14	15	15	14	13	14	12	12	13	11	High	High	High	High	High	High	High	High	High	High	High	68	98	230.77	1		0
High	P07758	Alpha-1-antitrypsin 1-1 OS=Mus musculus OX=10090 GN=Serpina1a PE=1 SV=4	Serpina1a	18	6	0.666	0.365426	0.943129	69.24	x	6.2695e+08	3.84964e+08	7.04118e+08	5.57092e+08	7.43642e+08	4.81541e+08	3.64706e+08	4.389e+08	2.80755e+08	1.77463e+08	5.04525e+08	11	11	11	11	11	10	10	10	11	10	11	High	High	High	High	High	High	High	High	High	High	High	52	973	2719.74	1		0
High	Q9R1P4	Proteasome subunit alpha type-1 OS=Mus musculus OX=10090 GN=Psma1 PE=1 SV=1	Psma1	17	17	0.665	0.36489	0.943129	37.41	x	1.06856e+08	9.32657e+07	7.77333e+07	1.03049e+08	9.61612e+07	1.16879e+08	1.02582e+08	7.53343e+07	1.17201e+08	1.09224e+08	1.02437e+08	18	18	18	18	18	18	18	18	18	18	18	High	High	High	High	High	High	High	High	High	High	High	82	158	273.09	1		0
High	Q64152	Transcription factor BTF3 OS=Mus musculus OX=10090 GN=Btf3 PE=1 SV=3	Btf3	4	4	0.664	0.363074	0.943129	30.8	x	1.02072e+07	1.07981e+07	1.08647e+07	8.83728e+06	1.3435e+07	7.43953e+06	7.64744e+06	7.26512e+06	8.14332e+06	1.18303e+07	6.5251e+06	4	4	4	4	4	4	4	3	4	5	4	High	High	High	High	High	High	High	High	High	High	High	46	33	108.46	1		0
High	Q8R317	Ubiquilin-1 OS=Mus musculus OX=10090 GN=Ubqln1 PE=1 SV=1	Ubqln1	6	6	0.663	0.362164	0.943129	36.74	x	1.02995e+07	9.1978e+06	7.22687e+06	8.28507e+06	1.06234e+07	5.60558e+06	5.3192e+06	5.45769e+06	6.78303e+06	6.22482e+06	6.49973e+06	6	5	6	6	6	4	4	6	5	4	5	High	High	High	High	High	High	High	High	High	High	High	15	28	69.26	1		0
High	P97823	Acyl-protein thioesterase 1 OS=Mus musculus OX=10090 GN=Lypla1 PE=1 SV=1	Lypla1	6	6	0.663	0.362636	0.943129	52.04	x	2.23776e+07	1.33663e+07	1.12787e+07	1.57948e+07	1.44952e+07	1.07194e+07	1.11032e+07	1.12037e+07	1.31651e+07	1.44212e+07	8.67947e+06	5	4	6	6	6	4	4	5	4	4	4	High	High	High	High	High	High	High	High	High	High	Peak Found	39	30	69.43	1		0
High	Q9QXG4	Acetyl-coenzyme A synthetase, cytoplasmic OS=Mus musculus OX=10090 GN=Acss2 PE=1 SV=2	Acss2	14	14	0.661	0.359423	0.943129	94.14	x	3.84836e+07	1.92281e+07	2.98267e+07	4.30973e+07	3.28886e+07	3.877e+07	2.33701e+07	3.37458e+07	1.62738e+07	1.06337e+07	3.51265e+07	14	13	13	13	12	3	5	5	7	7	4	High	High	High	High	High	Peak Found	Peak Found	Peak Found	Peak Found	Peak Found	Peak Found	34	38	100.04	1		0
High	Q9WTX5	S-phase kinase-associated protein 1 OS=Mus musculus OX=10090 GN=Skp1 PE=1 SV=3	Skp1	11	11	0.661	0.360132	0.943129	43.08	x	2.03884e+07	2.12818e+07	1.72944e+07	1.97751e+07	1.90477e+07	1.05383e+07	1.02687e+07	1.40173e+07	1.69381e+07	1.49294e+07	1.41012e+07	11	11	11	11	11	11	11	11	11	11	11	High	High	High	High	High	High	High	High	High	High	High	82	73	124.79	1		0
High	P17182	Alpha-enolase OS=Mus musculus OX=10090 GN=Eno1 PE=1 SV=3	Eno1	23	23	0.661	0.359222	0.943129	47.12	x	9.34356e+08	6.91278e+08	5.30546e+08	8.62438e+08	6.55347e+08	4.87278e+08	4.47831e+08	3.58306e+08	5.17404e+08	4.65467e+08	4.69999e+08	34	31	30	32	33	34	32	32	34	33	33	High	High	High	High	High	High	High	High	High	High	High	74	585	1574.46	1		0
High	Q9CZ04	COP9 signalosome complex subunit 7a OS=Mus musculus OX=10090 GN=Cops7a PE=1 SV=2	Cops7a	8	8	0.66	0.357908	0.943129	48.32	x	4.95333e+06	5.13644e+06	2.40509e+06	5.22143e+06	3.66852e+06	3.41528e+06	2.71742e+06	2.15945e+06	2.86184e+06	2.94588e+06	2.7373e+06	6	7	6	6	6	7	6	6	6	6	5	High	High	Peak Found	High	High	High	High	High	High	High	High	39	19	29.4	1		0
High	Q8VDN2	Sodium/potassium-transporting ATPase subunit alpha-1 OS=Mus musculus OX=10090 GN=Atp1a1 PE=1 SV=1	Atp1a1	26	23	0.66	0.358727	0.943129	67.72	x	5.63759e+07	8.06611e+07	4.47365e+07	3.46649e+07	4.37569e+07	1.98523e+07	2.23078e+07	2.44701e+07	3.56712e+07	3.70944e+07	2.73706e+07	20	21	19	20	21	18	18	19	18	19	19	High	High	High	High	High	High	High	High	High	High	High	31	194	328.68	1		0
High	P16858	Glyceraldehyde-3-phosphate dehydrogenase OS=Mus musculus OX=10090 GN=Gapdh PE=1 SV=2	Gapdh	15	15	0.66	0.358525	0.943129	52.92	x	3.60067e+08	3.1966e+08	2.02588e+08	3.49199e+08	2.70799e+08	1.95861e+08	2.03042e+08	1.88654e+08	2.58472e+08	2.54701e+08	1.59731e+08	25	24	24	23	24	23	25	25	24	25	23	High	High	High	High	High	High	High	High	High	High	High	74	315	814.03	1		0
High	Q9JJN5	Carboxypeptidase N catalytic chain OS=Mus musculus OX=10090 GN=Cpn1 PE=1 SV=1	Cpn1	12	12	0.659	0.356722	0.943129	75.06	x	3.52957e+06	760058	1.06639e+07	1.29032e+07	6.63426e+06	6.33174e+06	2.19028e+06	5.73121e+06	2.04673e+06	861606	6.0216e+06	8	3	10	11	10	9	6	9	5	3	9	High	High	High	High	High	High	High	High	Peak Found	Peak Found	High	39	42	90.68	1		0
High	P49182	Heparin cofactor 2 OS=Mus musculus OX=10090 GN=Serpind1 PE=1 SV=1	Serpind1	19	19	0.658	0.355249	0.943129	62.26	x	1.14059e+08	4.58207e+07	1.55837e+08	1.78345e+08	1.17281e+08	9.37002e+07	7.80919e+07	1.2096e+08	4.17526e+07	2.80325e+07	1.10788e+08	20	18	20	21	20	21	18	21	17	16	21	High	High	High	High	High	High	High	High	High	High	High	50	182	384.31	1		0
High	Q99MN9	Propionyl-CoA carboxylase beta chain, mitochondrial OS=Mus musculus OX=10090 GN=Pccb PE=1 SV=2	Pccb	26	26	0.673	0.374918	0.943926	38.39	x	7.80654e+07	1.24482e+08	8.42381e+07	7.15293e+07	8.04457e+07	5.57745e+07	7.28971e+07	4.96643e+07	5.26111e+07	7.74573e+07	4.66456e+07	24	24	25	24	24	25	26	25	25	25	24	High	High	High	High	High	High	High	High	High	High	High	72	235	543.89	1		0
High	Q9QZB7	Actin-related protein 10 OS=Mus musculus OX=10090 GN=Actr10 PE=1 SV=2	Actr10	1	1	2.009	0.375389	0.94443	45.87	x	68998.1				129562	190908	173311	234977	183527	220652	153603	1				1	1	1	1	1	1	1	Peak Found	Not Found	Not Found	Not Found	Peak Found	Peak Found	High	High	High	High	High	4	5	8.23	1		0
High	Q9Z2U0	Proteasome subunit alpha type-7 OS=Mus musculus OX=10090 GN=Psma7 PE=1 SV=1	Psma7	11	11	0.673	0.375667	0.944448	34.05	x	7.66188e+07	7.69172e+07	5.27103e+07	8.36105e+07	7.11648e+07	5.25493e+07	5.20946e+07	3.46536e+07	4.67168e+07	4.35543e+07	4.41085e+07	10	11	11	11	11	10	10	9	11	10	10	High	High	High	High	High	High	High	High	High	High	High	60	119	314.92	1		0
High	Q62383	Transcription elongation factor SPT6 OS=Mus musculus OX=10090 GN=Supt6h PE=1 SV=2	Supt6h	3	3	2.005	0.376362	0.945514	34.44	x	422159	159698	185554	109828		658190	689767	592107	792970	789575	444907	2	1	1	1		2	2	2	2	2	2	Peak Found	Peak Found	Peak Found	Peak Found	Not Found	High	High	Peak Found	High	High	Peak Found	2	5	2.78	1		0
High	P23589	Carbonic anhydrase 5A, mitochondrial OS=Mus musculus OX=10090 GN=Ca5a PE=1 SV=2	Ca5a	13	13	0.675	0.377194	0.946922	48.78	x	8.96488e+07	1.43536e+08	9.72726e+07	6.41155e+07	9.26624e+07	4.20867e+07	7.34821e+07	5.25876e+07	6.76967e+07	1.10632e+08	4.79885e+07	15	15	14	13	15	13	14	14	14	15	13	High	High	High	High	High	High	High	High	High	High	High	65	157	339.75	1		0
High	P62855	40S ribosomal protein S26 OS=Mus musculus OX=10090 GN=Rps26 PE=1 SV=3	Rps26	2	2	2.015	0.378593	0.948387	63.42	x	4.45128e+06	4.0235e+06	1.56605e+06	2.53761e+06	2.25188e+06	5.38075e+06	4.20921e+06	4.678e+06	5.06545e+06	4.53085e+06	6.81607e+06	2	2	2	2	2	1	1	2	1	1	2	High	High	High	High	High	High	High	High	Peak Found	High	High	18	15	21.29	1		0
High	Q8BKC5	Importin-5 OS=Mus musculus OX=10090 GN=Ipo5 PE=1 SV=3	Ipo5	22	22	2.015	0.378486	0.948387	41.24	x	9.80595e+06	9.60414e+06	9.43397e+06	1.0791e+07	1.21468e+07	1.84039e+07	1.99278e+07	1.47269e+07	1.83878e+07	2.14321e+07	1.2914e+07	19	13	14	18	20	21	21	19	21	21	19	High	High	High	High	High	High	High	High	High	High	High	27	101	121.23	1	Met-loss+Acetyl [N-Term]	0
High	Q14CH1	Molybdenum cofactor sulfurase OS=Mus musculus OX=10090 GN=Mocos PE=1 SV=1	Mocos	1	1	0.745	0.378525	0.948387	36.4	x	268037	249764	141973	279290	266526	182719	270055	154802	199006	127858	200259	1	1	1	1	1	1	1	1	1	1	1	High	Peak Found	Peak Found	Peak Found	Peak Found	Peak Found	Peak Found	Peak Found	Peak Found	Peak Found	Peak Found	2	1	1.67	1		0.005
High	Q08481	Platelet endothelial cell adhesion molecule OS=Mus musculus OX=10090 GN=Pecam1 PE=1 SV=1	Pecam1	6	6	2.011	0.380267	0.950862	25.32	x	1.99298e+06	1.53248e+06	440235	1.09493e+06	1.08351e+06	3.44044e+06	4.64441e+06	4.27284e+06	3.09319e+06	4.8918e+06	3.78745e+06	4	3	2	2	2	5	6	6	5	6	5	High	Peak Found	Peak Found	Peak Found	Peak Found	High	High	High	High	High	High	13	19	22.09	1		0
High	Q9D8T2	Gasdermin-D OS=Mus musculus OX=10090 GN=Gsdmdc1 PE=1 SV=1	Gsdmd	5	5	0.692	0.381562	0.950862	33.85	x	1.50222e+06	1.935e+06	559137	2.27829e+06	2.04128e+06	486336	780970	519778	1.252e+06	1.01435e+06	724733	4	5	2	5	5	2	3	2	4	3	3	High	High	High	High	High	Peak Found	Peak Found	Peak Found	Peak Found	Peak Found	Peak Found	12	9	12.67	1		0
High	Q8BYU6	Torsin-1A-interacting protein 2 OS=Mus musculus OX=10090 GN=Tor1aip2 PE=1 SV=1	Tor1aip2	8	8	0.679	0.382308	0.950862	69.55	x	7.15373e+06	7.42427e+06	4.03021e+06	2.50709e+06	4.27236e+06	1.41255e+06	1.32942e+06	4.0152e+06	3.89362e+06	2.48256e+06	3.29475e+06	7	7	6	4	7	4	4	6	6	6	6	High	High	High	High	High	Peak Found	High	High	Peak Found	Peak Found	High	34	25	43.97	1		0
High	P10148	C-C motif chemokine 2 OS=Mus musculus OX=10090 GN=Ccl2 PE=1 SV=1	Ccl2	3	3	0.678	0.381634	0.950862	54.24	x	3.73979e+07	2.85162e+07	1.18953e+07	2.09604e+07	3.44372e+07	2.16349e+07	2.19036e+07	1.76241e+07	2.08627e+07	7.3296e+06	3.0316e+07	3	3	3	3	3	3	3	3	3	3	3	High	High	High	High	High	High	High	High	High	High	High	16	39	23.46	1		0
High	Q9R257	Heme-binding protein 1 OS=Mus musculus OX=10090 GN=Hebp1 PE=1 SV=2	Hebp1	7	7	0.678	0.381474	0.950862	41.54	x	3.12834e+07	2.65772e+07	2.89853e+07	2.75084e+07	3.22409e+07	1.22476e+07	1.81315e+07	2.17475e+07	2.74959e+07	2.07885e+07	1.98708e+07	7	7	7	7	7	7	7	7	7	7	7	High	High	High	High	High	High	High	High	High	High	High	51	66	156.78	1		0
High	Q9R182	Angiopoietin-related protein 3 OS=Mus musculus OX=10090 GN=Angptl3 PE=1 SV=1	Angptl3	15	15	0.677	0.380729	0.950862	41.87	x	2.70184e+07	1.63381e+07	3.13343e+07	2.22906e+07	2.51445e+07	1.67746e+07	1.49728e+07	2.1931e+07	1.25771e+07	5.64949e+06	1.75444e+07	15	14	15	15	15	15	15	15	15	12	15	High	High	High	High	High	High	High	High	High	High	High	43	96	198.73	1		0
High	Q02257	Junction plakoglobin OS=Mus musculus OX=10090 GN=Jup PE=1 SV=3	Jup	17	12	2.005	0.382707	0.951177	61.4	x	7.03054e+06	1.13685e+07	7.41805e+06	4.26113e+06	1.00104e+07	1.28732e+07	1.30411e+07	1.44781e+07	1.27611e+07	1.85541e+07	9.36767e+06	12	13	7	7	7	12	12	12	12	13	12	High	High	High	High	Peak Found	High	High	High	High	High	High	31	82	166.97	1		0
Medium	A2A690	Protein TANC2 OS=Mus musculus OX=10090 GN=Tanc2 PE=1 SV=1	Tanc2	1	1	0.679	0.382992	0.951206	32.6	x	1.69562e+07	1.50042e+07	1.95139e+07	22433852	2.69998e+07	1.00363e+07	1.16927e+07	1.70948e+07	1.46698e+07	1.75879e+07	1.22698e+07	1	1	1	1	1	1	1	1	1	1	1	High	Peak Found	Peak Found	Peak Found	High	Peak Found	Peak Found	High	Peak Found	Peak Found	Peak Found	0	3	5.04	1		0.015
High	Q8BTY8	Sec1 family domain-containing protein 2 OS=Mus musculus OX=10090 GN=Scfd2 PE=1 SV=1	Scfd2	10	10	2.003	0.383645	0.951236	69.13	x	6.36848e+07	4.83639e+07	3.07474e+07	4.89597e+07	4.12977e+07	1.37506e+07	1.5743e+07	1.25395e+07	1.25035e+07	1.54815e+07	1.57633e+07	3	4	5	3	6	9	9	9	9	9	8	Peak Found	Peak Found	High	High	High	High	High	High	High	High	High	22	27	20.76	1		0
High	P03958	Adenosine deaminase OS=Mus musculus OX=10090 GN=Ada PE=1 SV=3	Ada	11	11	2.003	0.383823	0.951236	72.62	x	6.54434e+06	8.16394e+06	1.05249e+07	5.89005e+06	1.11836e+07	7.8329e+06	1.82541e+07	7.75573e+06	1.87266e+07	1.77338e+07	9.86385e+06	7	8	8	4	10	7	10	10	10	10	10	Peak Found	Peak Found	Peak Found	Peak Found	High	High	High	High	High	High	High	41	37	59.29	1		0
High	Q03265	ATP synthase subunit alpha, mitochondrial OS=Mus musculus OX=10090 GN=Atp5f1a PE=1 SV=1	Atp5f1a	20	20	0.68	0.383716	0.951236	73.83	x	1.42948e+08	2.15622e+08	1.31437e+08	1.9881e+08	7.35235e+07	6.10962e+07	5.87178e+07	7.98702e+07	1.22061e+08	1.9744e+08	1.3413e+08	22	22	20	23	20	20	22	21	20	21	21	High	High	High	High	High	High	High	High	High	High	High	47	247	656.49	1		0
High	Q6AW69	Cingulin-like protein 1 OS=Mus musculus OX=10090 GN=Cgnl1 PE=1 SV=2	Cgnl1	15	15	2	0.38512	0.953427	54.07	x	7.28315e+06	8.79002e+06	5.63381e+06	8.35908e+06	5.14961e+06	1.08867e+07	9.75597e+06	9.45353e+06	1.57711e+07	1.28403e+07	1.03549e+07	9	10	8	4	8	13	12	13	14	14	13	High	High	High	High	High	High	High	High	High	High	High	13	46	53.72	1		0
High	P46935	E3 ubiquitin-protein ligase NEDD4 OS=Mus musculus OX=10090 GN=Nedd4 PE=1 SV=3	Nedd4	5	5	1.998	0.385756	0.953427	45.35	x	1.82195e+06	2.05709e+06	1.67354e+06	1.27084e+06	1.45026e+06	3.42801e+06	4.9518e+06	4.15785e+06	5.92737e+06	5.90234e+06	2.62824e+06	3	3	3	3	2	3	4	4	4	4	3	Peak Found	Peak Found	High	High	Peak Found	High	High	High	High	High	High	7	16	23.54	1		0
High	P62267	40S ribosomal protein S23 OS=Mus musculus OX=10090 GN=Rps23 PE=1 SV=3	Rps23	4	4	1.996	0.386516	0.953427	42.76	x	1.30359e+07	1.8662e+07	6.94311e+06	7.7935e+06	8.46722e+06	2.06246e+07	1.81534e+07	1.52869e+07	1.96976e+07	1.86835e+07	1.72755e+07	4	4	5	4	4	4	4	4	4	4	5	High	High	High	High	High	High	High	High	High	High	High	40	36	85.23	1		0
High	Q924M7	Mannose-6-phosphate isomerase OS=Mus musculus OX=10090 GN=Mpi PE=1 SV=1	Mpi	3	3	0.709	0.385744	0.953427	30.07	x	1.37162e+06	1.16791e+06	1.1576e+06	2.04615e+06	1.00783e+06	958084	853838	787891	1.06312e+06	942779	935582	3	3	3	3	3	3	3	3	3	3	3	High	Peak Found	High	High	High	High	Peak Found	Peak Found	High	High	High	9	10	6.76	1		0
High	Q3TC72	Fumarylacetoacetate hydrolase domain-containing protein 2A OS=Mus musculus OX=10090 GN=Fahd2 PE=1 SV=1	Fahd2	12	12	0.682	0.38662	0.953427	38.31	x	1.74748e+07	3.23928e+07	2.17144e+07	1.80895e+07	2.4416e+07	1.21445e+07	1.76117e+07	1.21322e+07	1.42845e+07	1.70267e+07	1.19139e+07	11	11	11	11	12	10	11	11	11	12	11	High	High	High	High	High	High	High	High	High	High	High	62	98	253.23	1		0
High	Q9R1P0	Proteasome subunit alpha type-4 OS=Mus musculus OX=10090 GN=Psma4 PE=1 SV=1	Psma4	11	11	0.681	0.385942	0.953427	30.77	x	4.83582e+07	4.38293e+07	3.37531e+07	6.22215e+07	4.25988e+07	3.25291e+07	3.22124e+07	2.71431e+07	3.22257e+07	2.84683e+07	3.09611e+07	9	11	10	12	10	9	9	9	10	10	9	High	High	High	High	High	High	High	High	High	High	High	63	96	232.4	1		0
High	O88643	Serine/threonine-protein kinase PAK 1 OS=Mus musculus OX=10090 GN=Pak1 PE=1 SV=1	Pak1	3	1	1.992	0.388353	0.957024	61.6	x	2.33191e+06	3.5553e+06	1.4228e+06	948220	1.23499e+06	3.63724e+06	2.95446e+06	2.71981e+06	3.29412e+06	2.69203e+06	2.67572e+06	1	1	1	1	1	1	1	1	1	1	1	Peak Found	Peak Found	Peak Found	Peak Found	High	High	Peak Found	High	High	High	High	6	9	12.87	1		0
High	Q8VH51	RNA-binding protein 39 OS=Mus musculus OX=10090 GN=Rbm39 PE=1 SV=2	Rbm39	2	2	1.979	0.389893	0.95811	34.88	x	233361	216905	181032	118199	171097	318177	341631	338209	507084	455416	338823	1	1	1	1	1	1	1	1	1	1	1	Peak Found	Peak Found	Peak Found	Peak Found	Peak Found	Peak Found	Peak Found	High	Peak Found	High	Peak Found	5	3	4.07	1		0
High	Q06770	Corticosteroid-binding globulin OS=Mus musculus OX=10090 GN=Serpina6 PE=1 SV=1	Serpina6	11	11	0.684	0.389411	0.95811	46.43	x	3.90836e+07	1.15618e+07	3.36109e+07	3.80846e+07	2.67158e+07	2.08856e+07	1.94049e+07	2.36386e+07	2.12079e+07	9.8463e+06	3.08794e+07	12	8	12	12	12	11	11	12	11	9	11	High	High	High	High	High	High	High	High	High	High	High	36	99	202.06	1		0
High	Q02780	Nuclear factor 1 A-type OS=Mus musculus OX=10090 GN=Nfia PE=1 SV=1	Nfia	2	2	1.99	0.393099	0.958543	46.89	x	949249	572562	304472	496566	200175	1.09028e+06	833520	749535	723391	624941	504608	2	1	1	2	1	2	1	1	1	1	1	High	Peak Found	Peak Found	Peak Found	Peak Found	High	High	High	Peak Found	High	High	4	6	3.59	1		0
High	P17095	High mobility group protein HMG-I/HMG-Y OS=Mus musculus OX=10090 GN=Hmga1 PE=1 SV=4	Hmga1	2	2	1.985	0.391728	0.958543	51.58	x	1.57631e+06	2.23834e+06	1.07222e+06	740977	1.87868e+06	2.64539e+06	3.39768e+06	2.55764e+06	4.43248e+06	4.83872e+06	2.80703e+06	2	2	2	1	2	2	2	2	2	2	2	Peak Found	High	Peak Found	High	High	High	High	High	High	High	High	22	18	17.86	1		0
High	O88342	WD repeat-containing protein 1 OS=Mus musculus OX=10090 GN=Wdr1 PE=1 SV=3	Wdr1	26	26	1.982	0.393203	0.958543	29.64	x	6.00722e+07	6.15604e+07	4.37493e+07	6.17969e+07	6.19757e+07	1.07753e+08	1.3068e+08	1.0091e+08	1.49946e+08	1.24024e+08	9.94007e+07	27	25	23	25	27	28	27	26	27	26	26	High	High	High	High	High	High	High	High	High	High	High	68	212	471.39	1		0
High	Q9CX86	Heterogeneous nuclear ribonucleoprotein A0 OS=Mus musculus OX=10090 GN=Hnrnpa0 PE=1 SV=1	Hnrnpa0	2	1	1.978	0.393516	0.958543	21.77	x	369222	289370	258017		321360	476809	659887	710785	593085	653420	538901	1	1	1		1	1	1	1	1	1	1	High	High	High	High	High	High	High	High	High	High	High	9	34	42.45	1		0
High	Q99LB2	Dehydrogenase/reductase SDR family member 4 OS=Mus musculus OX=10090 GN=Dhrs4 PE=1 SV=3	Dhrs4	14	14	1.978	0.394765	0.958543	61.81	x	6.50654e+07	1.21868e+08	6.87602e+07	6.18593e+07	6.52066e+07	1.06617e+08	1.21388e+08	9.31249e+07	1.33559e+08	2.04877e+08	8.59891e+07	13	13	13	13	14	16	16	16	14	15	14	High	High	High	High	High	High	High	High	High	High	High	72	162	351.48	1		0
High	Q8BGZ7	Keratin, type II cytoskeletal 75 OS=Mus musculus OX=10090 GN=Krt75 PE=1 SV=1	Krt75	12	1	1.977	0.395244	0.958543	87.72	x	1.61724e+06	8.49767e+06	1.36168e+06	1.16818e+06	2.18047e+06	6.52883e+06	3.24828e+06	2.34919e+06	4.78488e+06	6.3133e+06	2.33147e+06	2	2	1	1	2	2	2	2	2	2	2	High	High	High	High	High	High	Peak Found	Peak Found	High	High	High	17	269	449.38	1		0
High	Q9D5V5	Cullin-5 OS=Mus musculus OX=10090 GN=Cul5 PE=1 SV=3	Cul5	1	1	0.761	0.395455	0.958543	47.28	x	218570		86090.4	242447	162032	125482	162278	137360		179279	121177	1		1	1	1	1	1	1		1	1	High	Not Found	Peak Found	High	High	Peak Found	Peak Found	Peak Found	Not Found	High	Peak Found	3	4	10.27	1		0
High	O55229	Choline/ethanolamine kinase OS=Mus musculus OX=10090 GN=Chkb PE=1 SV=3	Chkb	2	2	0.76	0.393328	0.958543	27.65	x	642831	345081	324307	902859	402905	122667	172133		251339		169827	2	1	1	2	1	1	1		1		1	High	Peak Found	High	High	Peak Found	Peak Found	Peak Found	Not Found	Peak Found	Not Found	Peak Found	8	4	6.24	1		0
High	P00416	Cytochrome c oxidase subunit 3 OS=Mus musculus OX=10090 GN=mt-Co3 PE=1 SV=2	mt-Co3	1	1	0.737	0.393425	0.958543	94.57	x	763275	1.23657e+06	484580	997209				256472		1.27072e+06		1	1	1	1				1		1		High	Peak Found	High	High	Not Found	Not Found	Not Found	Peak Found	Not Found	Peak Found	Not Found	5	3	6.64	1		0.007
High	Q9CQI3	Glia maturation factor beta OS=Mus musculus OX=10090 GN=Gmfb PE=1 SV=3	Gmfb	5	4	0.736	0.391687	0.958543	48.44	x	763597	766236	765404	1.02359e+06	1.48886e+06	542532	567218	633544	824776	525964	725001	2	2	2	2	3	2	2	2	1	1	2	High	Peak Found	High	High	High	High	High	High	High	High	High	43	21	32.01	1	Met-loss+Acetyl [N-Term]	0
High	Q8C165	N-fatty-acyl-amino acid synthase/hydrolase PM20D1 OS=Mus musculus OX=10090 GN=Pm20d1 PE=1 SV=1	Pm20d1	8	8	0.705	0.394544	0.958543	77.27	x	4.28912e+06	6.1693e+06	1.12995e+06	914793	866104	1.338e+06	2.25601e+06	1.88018e+06	1.35106e+06	1.49996e+06	2.07499e+06	6	7	3	3	4	3	5	6	4	5	5	High	High	Peak Found	Peak Found	Peak Found	Peak Found	Peak Found	High	Peak Found	Peak Found	Peak Found	21	11	15.83	1		0
High	P10648	Glutathione S-transferase A2 OS=Mus musculus OX=10090 GN=Gsta2 PE=1 SV=3	Gsta2	10	8	0.689	0.395352	0.958543	46.25	x	4.52493e+07	2.97994e+07	2.38135e+07	3.87084e+07	4.57337e+07	2.24821e+07	2.75419e+07	2.5074e+07	2.32107e+07	2.03252e+07	4.5113e+07	7	7	7	8	6	7	6	6	6	7	6	High	High	High	High	High	High	High	High	High	High	High	53	157	330.8	1	Met-loss+Acetyl [N-Term]	0
High	Q91WG0	Acylcarnitine hydrolase OS=Mus musculus OX=10090 GN=Ces2c PE=1 SV=1	Ces2c	18	14	0.689	0.395124	0.958543	75.72	x	1.47192e+08	1.4669e+08	6.90647e+07	5.04504e+07	5.89123e+07	1.19507e+08	7.66875e+07	9.01379e+07	5.22213e+07	3.36491e+07	6.74068e+07	16	15	14	14	14	17	16	18	14	12	16	High	High	High	High	High	High	High	High	High	High	High	50	267	538.41	1		0
High	P99026	Proteasome subunit beta type-4 OS=Mus musculus OX=10090 GN=Psmb4 PE=1 SV=1	Psmb4	8	8	0.688	0.394765	0.958543	34.19	x	4.52579e+07	4.20912e+07	3.30551e+07	4.4163e+07	4.2268e+07	3.06475e+07	2.99707e+07	2.65661e+07	2.9013e+07	2.77994e+07	2.8271e+07	8	8	8	8	8	7	8	7	7	7	8	High	High	High	High	High	High	High	High	High	High	High	48	82	229.91	1		0
High	Q8BJW6	Eukaryotic translation initiation factor 2A OS=Mus musculus OX=10090 GN=Eif2a PE=1 SV=2	Eif2a	9	9	0.687	0.393229	0.958543	34.63	x	8.75199e+06	5.63954e+06	4.31411e+06	7.0983e+06	6.284e+06	5.13742e+06	5.10239e+06	3.75216e+06	3.81388e+06	4.0514e+06	5.50051e+06	10	7	8	9	8	10	8	8	7	8	10	High	High	High	High	High	High	High	High	High	High	High	19	52	66.33	1		0
High	O88986	2-amino-3-ketobutyrate coenzyme A ligase, mitochondrial OS=Mus musculus OX=10090 GN=Gcat PE=1 SV=2	Gcat	16	16	0.687	0.393118	0.958543	36.65	x	1.10453e+08	1.42958e+08	1.5915e+08	1.39813e+08	1.86166e+08	8.15531e+07	1.12112e+08	8.6253e+07	1.08803e+08	1.45676e+08	7.43713e+07	15	16	17	17	18	17	17	17	16	17	16	High	High	High	High	High	High	High	High	High	High	High	67	236	700.99	1		0
High	Q9D1D4	Transmembrane emp24 domain-containing protein 10 OS=Mus musculus OX=10090 GN=Tmed10 PE=1 SV=1	Tmed10	5	5	1.987	0.397084	0.958612	41.9	x	647632	885377	429573	563988	362197	947539	845026	972588		1.40811e+06	1.21626e+06	2	2	2	2	2	2	2	2		2	2	High	Peak Found	Peak Found	High	Peak Found	Peak Found	Peak Found	Peak Found	Not Found	High	High	30	5	7.54	1		0
High	Q6P069	Sorcin OS=Mus musculus OX=10090 GN=Sri PE=1 SV=1	Sri	6	6	1.971	0.397816	0.958612	62.97	x	7.16287e+06	1.13597e+07	9.09683e+06	3.79107e+06	6.16933e+06	1.22155e+07	1.31996e+07	1.25634e+07	2.43364e+07	1.73935e+07	1.40398e+07	6	6	6	6	6	6	6	6	6	6	6	High	High	High	High	Peak Found	High	High	High	High	High	High	31	33	27.65	1		0
High	Q9WUM4	Coronin-1C OS=Mus musculus OX=10090 GN=Coro1c PE=1 SV=2	Coro1c	13	13	1.971	0.39807	0.958612	33.87	x	1.20522e+07	1.33954e+07	7.18838e+06	8.35477e+06	1.14126e+07	2.0243e+07	2.41076e+07	2.29608e+07	3.12671e+07	2.67874e+07	2.34367e+07	11	12	9	10	10	12	12	13	13	13	13	High	High	High	High	High	High	High	High	High	High	High	34	65	122.44	1		0
Medium	P35330	Intercellular adhesion molecule 2 OS=Mus musculus OX=10090 GN=Icam2 PE=1 SV=1	Icam2	1	1	0.764	0.397204	0.958612	46.81	x	484026	359093	477106	405139	350642	266004	195165	238558	434787	536471	372308	1	1	1	1	1	1	1	1	1	1	1	High	Peak Found	High	High	High	Peak Found	Peak Found	High	Peak Found	High	High	3	7	3.64	1		0.017
High	Q9R1P1	Proteasome subunit beta type-3 OS=Mus musculus OX=10090 GN=Psmb3 PE=1 SV=1	Psmb3	6	6	0.69	0.397265	0.958612	34.91	x	1.79559e+08	9.28201e+07	2.0774e+08	1.8396e+08	1.81961e+08	1.71335e+08	1.24067e+08	1.75639e+08	1.19954e+08	6.49936e+07	1.97917e+08	6	6	6	6	6	6	6	6	6	6	6	High	High	High	High	High	High	High	High	High	High	High	39	82	190.65	1		0
High	P70670	Nascent polypeptide-associated complex subunit alpha, muscle-specific form OS=Mus musculus OX=10090 GN=Naca PE=1 SV=2	Naca	5	5	0.69	0.39672	0.958612	38.89	x	3.42732e+07	3.68881e+07	3.18391e+07	25408044	4.00985e+07	2.12621e+07	2.81427e+07	2.42446e+07	1.79537e+07	3.32488e+07	1.97843e+07	5	5	5	5	5	5	5	5	5	5	5	High	High	High	High	High	High	High	High	High	High	High	3	72	210.69	1		0
High	P49722	Proteasome subunit alpha type-2 OS=Mus musculus OX=10090 GN=Psma2 PE=1 SV=3	Psma2	7	7	0.692	0.399083	0.960388	34.82	x	5.16725e+07	4.00202e+07	3.47799e+07	5.37132e+07	4.42559e+07	3.4063e+07	3.22441e+07	2.69734e+07	3.39637e+07	2.85548e+07	2.80954e+07	9	8	8	9	9	9	9	9	9	9	9	High	High	High	High	High	High	High	High	High	High	High	53	106	325.79	1		0
High	P08249	Malate dehydrogenase, mitochondrial OS=Mus musculus OX=10090 GN=Mdh2 PE=1 SV=3	Mdh2	19	19	1.966	0.40005	0.961389	42.34	x	1.80081e+09	2.90439e+09	2.36836e+09	1.76469e+09	2.40415e+09	3.36081e+09	3.93472e+09	3.35972e+09	5.03525e+09	5.21036e+09	3.11643e+09	33	33	32	33	31	33	33	32	32	33	32	High	High	High	High	High	High	High	High	High	High	High	66	1176	2686.57	1		0
High	P58137	Acyl-coenzyme A thioesterase 8 OS=Mus musculus OX=10090 GN=Acot8 PE=1 SV=1	Acot8	4	4	1.979	0.402268	0.963219	38	x	133534	688196				1.3907e+06	841848	622621	1.40706e+06	1.32571e+06	961964	1	2				2	2	2	2	2	2	Peak Found	High	Not Found	Not Found	Not Found	High	High	High	High	High	Peak Found	17	9	2.69	1	Met-loss+Acetyl [N-Term]	0
High	Q08943	FACT complex subunit SSRP1 OS=Mus musculus OX=10090 GN=Ssrp1 PE=1 SV=2	Ssrp1	4	4	1.975	0.403236	0.963219	35.57	x	890796	916401	337829		659994	1.94848e+06	1.97393e+06	1.75463e+06	1.81865e+06	1.95438e+06	1.5919e+06	3	3	2		3	4	4	4	3	3	4	Peak Found	Peak Found	Peak Found	Not Found	Peak Found	High	High	High	High	Peak Found	High	6	8	3.39	1		0
High	O08788	Dynactin subunit 1 OS=Mus musculus OX=10090 GN=Dctn1 PE=1 SV=3	Dctn1	9	9	1.965	0.405543	0.963219	33.24	x	807916	1.28339e+06	183594	289162	344076	1.83159e+06	2.12667e+06	2.19667e+06	2.21912e+06	2.60909e+06	1.65716e+06	4	6	2	2	2	6	6	6	6	6	5	Peak Found	Peak Found	Peak Found	High	Peak Found	High	High	High	Peak Found	High	High	9	21	18.62	1		0
High	O88207	Collagen alpha-1(V) chain OS=Mus musculus OX=10090 GN=Col5a1 PE=1 SV=2	Col5a1	6	6	1.961	0.418134	0.963219	23.55	x		305941	273551	429114	268506	3.26286e+06	1.1711e+06	1.62555e+06	992055	240439	986017		1	1	1	1	4	3	3	2	1	2	Not Found	Peak Found	Peak Found	Peak Found	Peak Found	High	Peak Found	High	Peak Found	Peak Found	Peak Found	5	7	5.48	1		0
High	P47877	Insulin-like growth factor-binding protein 2 OS=Mus musculus OX=10090 GN=Igfbp2 PE=2 SV=2	Igfbp2	13	13	1.958	0.40383	0.963219	78.48	x	5.41493e+07	1.21928e+07	3.81141e+07	4.60387e+07	8.16067e+07	8.89877e+07	6.25267e+07	1.50075e+08	1.09389e+08	3.30786e+07	1.80782e+08	13	11	15	15	15	15	14	17	17	14	16	High	High	High	High	High	High	High	High	High	High	High	65	182	388.72	1		0
High	P62806	Histone H4 OS=Mus musculus OX=10090 GN=H4c1 PE=1 SV=2	H4c1; H4c11; H4c12; H4c14; H4c2; H4c3; H4c4; H4c6; H4c8; H4c9; H4f16; Hist1h4m	15	15	1.955	0.405469	0.963219	52.11	x	3.55572e+09	4.23011e+09	2.52782e+09	1.97975e+09	2.34556e+09	4.66349e+09	4.44021e+09	3.45834e+09	4.10689e+09	4.47064e+09	3.81185e+09	15	12	14	13	14	18	17	18	16	17	19	High	High	High	High	High	High	High	High	High	High	High	59	1427	2156.27	1		0
High	Q9D287	Pre-mRNA-splicing factor SPF27 OS=Mus musculus OX=10090 GN=Bcas2 PE=1 SV=1	Bcas2	2	2	1.951	0.416459	0.963219	37.21	x	859170	982672	818692	565174	887657	1.43198e+06	1.2939e+06	1.45793e+06	2.11268e+06	1.89802e+06	1.4626e+06	2	2	2	2	2	2	2	2	2	2	2	High	High	High	High	High	Peak Found	High	High	High	High	Peak Found	16	10	14.08	1	Met-loss+Acetyl [N-Term]	0
High	Q8BKX1	Brain-specific angiogenesis inhibitor 1-associated protein 2 OS=Mus musculus OX=10090 GN=Baiap2 PE=1 SV=2	Baiap2	6	6	1.948	0.40845	0.963219	56.34	x	1.25351e+06	1.94455e+06	1.09879e+06	1.02637e+06	909811	1.81506e+06	3.54687e+06	1.89283e+06	3.95243e+06	3.73396e+06	2.81572e+06	3	3	3	3	2	2	3	3	3	3	3	Peak Found	High	Peak Found	Peak Found	Peak Found	Peak Found	Peak Found	High	High	High	High	12	11	4.78	1		0
High	P18572	Basigin OS=Mus musculus OX=10090 GN=Bsg PE=1 SV=2	Bsg	3	3	1.948	0.408631	0.963219	39.56	x	1.91419e+06	2.6781e+06	1.51235e+06	1.95649e+06	1.17539e+06	2.65796e+06	3.05849e+06	3.51399e+06	4.45458e+06	3.15331e+06	3.57689e+06	3	3	3	3	2	3	3	3	3	3	3	High	High	Peak Found	High	High	High	High	High	High	High	High	9	25	34.98	1		0
High	O55131	Septin-7 OS=Mus musculus OX=10090 GN=Septin7 PE=1 SV=1	Septin7	13	11	1.947	0.409154	0.963219	34.38	x	7.38499e+06	9.70689e+06	5.37632e+06	3.78788e+06	5.67038e+06	1.14927e+07	1.19518e+07	1.16316e+07	1.46344e+07	1.33676e+07	1.14252e+07	10	10	10	8	9	10	10	10	10	10	10	High	High	High	High	High	High	High	High	High	High	High	42	86	102.44	1		0
High	P14824	Annexin A6 OS=Mus musculus OX=10090 GN=Anxa6 PE=1 SV=3	Anxa6	19	19	1.946	0.409662	0.963219	51.51	x	1.2372e+07	1.47779e+07	6.24533e+06	8.35337e+06	5.84507e+06	1.97034e+07	1.59307e+07	1.54588e+07	2.60819e+07	2.52462e+07	1.60257e+07	15	16	14	15	12	17	17	17	18	18	17	High	High	High	High	High	High	High	High	High	High	High	32	98	136.97	1		0
High	Q9D2V7	Coronin-7 OS=Mus musculus OX=10090 GN=Coro7 PE=1 SV=2	Coro7	4	4	1.945	0.41031	0.963219	22.12	x	1.0706e+06	948695	890651	1.0893e+06	1.47479e+06	1.76413e+06	2.06676e+06	1.94187e+06	2.44803e+06	2.35465e+06	1.20512e+06	3	3	3	3	3	3	3	3	3	3	2	High	High	Peak Found	High	High	High	High	High	High	High	High	8	14	25.77	1		0
High	Q61490	CD166 antigen OS=Mus musculus OX=10090 GN=Alcam PE=1 SV=3	Alcam	16	16	1.944	0.410518	0.963219	72.83	x	2.99477e+07	4.4882e+07	2.5544e+07	1.13631e+07	1.88281e+07	4.78773e+07	3.19288e+07	3.7074e+07	9.56501e+07	7.96872e+07	4.71816e+07	14	16	14	11	14	15	15	16	17	15	15	High	High	High	High	High	High	High	High	High	High	High	44	100	179.82	1		0
High	O08601	Microsomal triglyceride transfer protein large subunit OS=Mus musculus OX=10090 GN=Mttp PE=1 SV=2	Mttp	38	38	1.937	0.413586	0.963219	40.53	x	8.73827e+07	1.16285e+08	6.64339e+07	9.57258e+07	5.3396e+07	1.93218e+08	1.84341e+08	1.39192e+08	1.22397e+08	2.3083e+08	1.53023e+08	35	35	37	37	37	40	38	39	36	39	39	High	High	High	High	High	High	High	High	High	High	High	54	363	711.7	1		0
Medium	Q62426	Cystatin-B OS=Mus musculus OX=10090 GN=Cstb PE=1 SV=1	Cstb	1	1	1.935	0.411032	0.963219	43.24	x			235703	508308	332743		501461	522806	1.40895e+06	456130	759060			1	1	1		1	1	1	1	1	Not Found	Not Found	High	Peak Found	Peak Found	Not Found	Peak Found	Peak Found	Peak Found	Peak Found	High	11	2	1.72	1		0.014
High	O35286	Pre-mRNA-splicing factor ATP-dependent RNA helicase DHX15 OS=Mus musculus OX=10090 GN=Dhx15 PE=1 SV=2	Dhx15	10	9	1.935	0.414726	0.963219	35.73	x	2.47082e+06	2.08536e+06	1.06759e+06	1.68319e+06	1.48583e+06	4.5359e+06	3.93937e+06	4.14431e+06	4.71299e+06	4.7905e+06	3.25376e+06	6	5	4	5	4	6	6	6	6	6	6	High	High	Peak Found	High	High	High	High	High	High	High	High	16	44	52.63	1		0
High	Q9QYB5	Gamma-adducin OS=Mus musculus OX=10090 GN=Add3 PE=1 SV=2	Add3	5	5	1.934	0.416261	0.963219	54.96	x	609904	2.13093e+06	850375	177392	774849	2.36021e+06	2.61736e+06	1.66298e+06	3.14713e+06	2.80712e+06	2.02274e+06	2	3	3	1	2	4	4	3	4	4	4	High	High	Peak Found	Peak Found	Peak Found	High	High	High	High	High	High	8	16	14.9	1		0
Medium	Q91VB4	Hermansky-Pudlak syndrome 3 protein homolog OS=Mus musculus OX=10090 GN=Hps3 PE=2 SV=2	Hps3	1	1	1.931	0.416886	0.963219	29.51	x	2.28265e+06	3.48898e+06	1.90733e+06	1.45305e+06	1.92113e+06	4.43119e+06	4.91317e+06	3.74145e+06	3.32024e+06	3.60003e+06	3.69555e+06	1	1	1	1	1	1	1	1	1	1	1	Peak Found	Peak Found	Peak Found	Peak Found	High	High	High	Peak Found	High	High	High	1	7	7.23	1		0.033
High	P62983	Ubiquitin-40S ribosomal protein S27a OS=Mus musculus OX=10090 GN=Rps27a PE=1 SV=2	Rps27a	6	6	1.931	0.416641	0.963219	46.88	x	8.78468e+07	1.22972e+08	6.82423e+07	7.42233e+07	7.88502e+07	1.69121e+08	1.4572e+08	1.41306e+08	2.36289e+08	1.91643e+08	1.87442e+08	6	6	6	6	6	6	6	6	6	6	6	High	High	High	High	High	High	High	High	High	High	High	48	145	185.15	1		0
High	Q9QXT0	Protein canopy homolog 2 OS=Mus musculus OX=10090 GN=Cnpy2 PE=1 SV=1	Cnpy2	10	10	1.93	0.417311	0.963219	53.64	x	9.96204e+06	1.14047e+07	1.12724e+07	9.57851e+06	1.352e+07	1.43299e+07	1.25288e+07	2.33692e+07	4.12628e+07	2.50769e+07	3.31021e+07	7	7	10	9	9	8	9	10	10	10	10	High	High	High	High	High	High	High	High	High	High	High	69	86	151.74	1		0
High	A2ASQ1	Agrin OS=Mus musculus OX=10090 GN=Agrn PE=1 SV=1	Agrn	11	11	1.929	0.417407	0.963219	39.17	x	5.03681e+07	6.63495e+07	5.67393e+07	4.40017e+07	5.19026e+07	1.51273e+08	1.21009e+08	1.08e+08	1.54486e+08	1.20335e+08	1.24484e+08	6	7	5	5	4	9	9	7	9	9	9	High	Peak Found	Peak Found	Peak Found	Peak Found	High	High	High	Peak Found	High	High	8	21	27.17	1		0
High	Q9CQ22	Ragulator complex protein LAMTOR1 OS=Mus musculus OX=10090 GN=Lamtor1 PE=1 SV=1	Lamtor1	1	1	1.927	0.417894	0.963219	26.34	x	261988	279980	254102		265407	307436	566397	495051	650478	533824	392399	1	1	1		1	1	1	1	1	1	1	Peak Found	Peak Found	Peak Found	Not Found	High	High	High	High	High	High	High	8	7	13.18	1		0.001
High	Q99L88	Beta-1-syntrophin OS=Mus musculus OX=10090 GN=Sntb1 PE=1 SV=4	Sntb1	7	7	1.927	0.418365	0.963219	48.62	x	4.35283e+06	6.05365e+06	2.09674e+06	1.21261e+06	1.66964e+06	6.76092e+06	7.63233e+06	4.81833e+06	1.01923e+07	9.55431e+06	7.06724e+06	6	5	4	3	3	6	6	5	6	6	6	High	High	High	Peak Found	High	High	High	High	High	High	High	17	26	24.61	1	Met-loss+Acetyl [N-Term]	0
High	P08775	DNA-directed RNA polymerase II subunit RPB1 OS=Mus musculus OX=10090 GN=Polr2a PE=1 SV=3	Polr2a	5	5	1.926	0.416449	0.963219	35.07	x	121377	194529				1.03746e+06	856709	885953	1.0286e+06	968815	770995	1	1				3	3	3	3	3	3	Peak Found	Peak Found	Not Found	Not Found	Not Found	High	High	High	High	High	Peak Found	4	6	2.06	1		0
High	Q8R326	Paraspeckle component 1 OS=Mus musculus OX=10090 GN=Pspc1 PE=1 SV=1	Pspc1	4	4	1.925	0.422683	0.963219	33.83	x	1.44353e+06	1.06243e+06	2.5871e+06	1540188	625243	1.09531e+06	1.38047e+06	1.11002e+06	2.03232e+06	1.76088e+06	1.43541e+06	4	3	3	1	2	3	3	3	3	3	3	High	Peak Found	Peak Found	Peak Found	Peak Found	High	High	High	High	High	High	10	11	5.16	1		0
High	P29391	Ferritin light chain 1 OS=Mus musculus OX=10090 GN=Ftl1 PE=1 SV=2	Ftl1	4	4	1.923	0.420725	0.963219	37.17	x	2.15743e+06	2.91438e+06	1.76099e+06	588585	1.88007e+06	4.03882e+06	4.23834e+06	2.43346e+06	4.47497e+06	4.6923e+06	3.88518e+06	3	3	4	2	4	4	4	3	4	4	4	High	High	High	High	Peak Found	High	High	High	High	High	High	27	15	38.08	1		0
High	F6ZDS4	Nucleoprotein TPR OS=Mus musculus OX=10090 GN=Tpr PE=1 SV=1	Tpr	51	51	1.922	0.421195	0.963219	43.56	x	8.50228e+07	7.79399e+07	7.36406e+07	7.42987e+07	7.57312e+07	6.73809e+07	7.11009e+07	6.8491e+07	8.89719e+07	7.81066e+07	6.96128e+07	42	42	37	41	38	43	45	44	47	44	44	High	High	High	High	High	High	High	High	High	High	High	24	267	425.81	1		0
High	O88968	Transcobalamin-2 OS=Mus musculus OX=10090 GN=Tcn2 PE=1 SV=1	Tcn2	19	19	1.921	0.421726	0.963219	42.56	x	3.06355e+07	2.71689e+07	3.12959e+07	2.55327e+07	2.77168e+07	6.98845e+07	5.88141e+07	6.01912e+07	5.59206e+07	3.52789e+07	5.37897e+07	17	15	17	17	17	21	19	21	19	16	18	High	High	High	High	High	High	High	High	High	High	High	61	131	261.05	1		0
High	Q9CY64	Biliverdin reductase A OS=Mus musculus OX=10090 GN=Blvra PE=1 SV=1	Blvra	12	12	1.914	0.424773	0.963219	43.07	x	9.48502e+06	9.43483e+06	5.47082e+06	1.1991e+07	7.73529e+06	1.35395e+07	1.74117e+07	1.41464e+07	2.27562e+07	2.26253e+07	1.35181e+07	9	10	8	12	10	10	11	11	12	12	10	High	High	High	High	High	High	High	High	High	High	High	49	74	148.2	1		0
High	Q8VIJ6	Splicing factor, proline- and glutamine-rich OS=Mus musculus OX=10090 GN=Sfpq PE=1 SV=1	Sfpq	13	12	1.913	0.42527	0.963219	51.43	x	1.60544e+07	1.44818e+07	8.99963e+06	9.88781e+06	9.94279e+06	3.71953e+07	2.93436e+07	2.66667e+07	3.86849e+07	3.09381e+07	3.52957e+07	12	10	11	11	10	11	11	11	11	12	11	High	High	High	High	High	High	High	High	High	High	High	25	70	118.48	1		0
High	Q8CIG8	Protein arginine N-methyltransferase 5 OS=Mus musculus OX=10090 GN=Prmt5 PE=1 SV=3	Prmt5	2	2	1.911	0.422394	0.963219	35.91	x	490645	136838	288096	451110	293283	710834	811196	674762	878906	602069	786806	2	1	2	2	2	2	2	2	2	2	2	High	Peak Found	Peak Found	High	High	Peak Found	Peak Found	Peak Found	Peak Found	High	Peak Found	4	5	4.2	1		0
High	Q61301	Catenin alpha-2 OS=Mus musculus OX=10090 GN=Ctnna2 PE=1 SV=3	Ctnna2	10	2	1.911	0.426483	0.963219	38.43	x	5.41556e+06	5.30944e+06	4.02838e+06	5.25203e+06	4.59888e+06	7.87437e+06	9.88042e+06	8.51053e+06	9.58543e+06	1.27119e+07	8.09473e+06	2	2	2	2	2	2	2	2	2	2	2	High	High	Peak Found	High	Peak Found	Peak Found	High	Peak Found	High	Peak Found	Peak Found	14	56	132.05	1		0
High	P80317	T-complex protein 1 subunit zeta OS=Mus musculus OX=10090 GN=Cct6a PE=1 SV=3	Cct6a	21	21	1.91	0.427005	0.963219	42.16	x	7.32811e+07	1.05185e+08	6.39845e+07	5.6423e+07	7.08177e+07	1.33267e+08	1.53653e+08	1.27694e+08	1.99613e+08	1.61885e+08	1.25712e+08	20	19	17	19	18	20	21	21	21	19	20	High	High	High	High	High	High	High	High	High	High	High	49	148	290.23	1		0
High	P62874	Guanine nucleotide-binding protein G(I)/G(S)/G(T) subunit beta-1 OS=Mus musculus OX=10090 GN=Gnb1 PE=1 SV=3	Gnb1	6	3	1.909	0.429548	0.963219	37.03	x	1.32786e+06	1.72316e+06	1.09587e+06	576610	970649	2.35749e+06	2.15696e+06	2.37379e+06	3.81625e+06	2.65462e+06	2.15353e+06	3	3	3	2	2	3	3	3	3	3	3	High	Peak Found	Peak Found	Peak Found	Peak Found	High	High	High	High	High	High	24	37	60.25	1		0
High	Q8BFY6	Peflin OS=Mus musculus OX=10090 GN=Pef1 PE=1 SV=1	Pef1	4	4	1.909	0.42716	0.963219	32.31	x	1.94985e+06	2.12038e+06	2.07302e+06	6.19017e+07	1.52306e+06	2.82399e+06	3.8946e+07	3.93185e+06	5.4875e+06	5.19601e+06	3.50851e+06	3	3	3	4	3	3	4	4	4	4	3	High	High	High	High	High	High	High	High	High	High	High	18	33	71.67	1		0
High	Q6PDQ2	Chromodomain-helicase-DNA-binding protein 4 OS=Mus musculus OX=10090 GN=Chd4 PE=1 SV=1	Chd4	17	17	1.909	0.42726	0.963219	38.73	x	6.94045e+06	5.85652e+06	5.47183e+06	5.44937e+06	6.22654e+06	1.11073e+07	1.1203e+07	1.17625e+07	9.71055e+06	1.18967e+07	1.05058e+07	14	13	13	15	15	16	16	17	15	17	17	High	High	High	High	High	High	High	High	High	High	High	10	68	87.88	1		0
High	P04104	Keratin, type II cytoskeletal 1 OS=Mus musculus OX=10090 GN=Krt1 PE=1 SV=4	Krt1	6	2	1.909	0.427538	0.963219	68.9	x	4.64048e+07	1.63118e+08	5.29778e+07	4.98231e+07	7.20734e+07	1.34233e+08	6.47951e+07	6.50102e+07	7.82878e+07	1.26006e+08	7.74714e+07	4	4	4	4	4	4	4	4	4	4	4	High	High	High	High	High	High	High	High	High	High	High	5	150	311.93	1		0
High	P04919	Band 3 anion transport protein OS=Mus musculus OX=10090 GN=Slc4a1 PE=1 SV=1	Slc4a1	11	11	1.908	0.428085	0.963219	60.15	x	2.69153e+06	1.23262e+06	3.3295e+06	5.51935e+06	2.76162e+06	1.00911e+07	1.0561e+07	1.8007e+07	5.75872e+06	6.63204e+06	6.93526e+06	4	3	5	8	5	7	8	11	6	6	6	High	High	High	High	High	High	High	High	High	High	High	17	36	53.62	1		0
High	P55302	Alpha-2-macroglobulin receptor-associated protein OS=Mus musculus OX=10090 GN=Lrpap1 PE=1 SV=1	Lrpap1	6	6	1.906	0.428939	0.963219	42.57	x	2.45554e+06	3.7866e+06	1.10937e+06	1.13469e+06	1.0542e+06	5.59826e+06	5.0041e+06	4.31194e+06	6.78842e+06	7.74446e+06	5.54755e+06	4	5	2	3	2	6	6	5	6	6	6	High	High	Peak Found	High	Peak Found	High	High	High	High	High	High	18	30	35.08	1		0
High	P53810	Phosphatidylinositol transfer protein alpha isoform OS=Mus musculus OX=10090 GN=Pitpna PE=1 SV=2	Pitpna	10	9	1.906	0.428626	0.963219	52.33	x	1.10625e+07	6.82941e+06	6.79366e+06	1.09783e+07	1.19298e+07	9.72176e+06	1.35041e+07	9.81504e+06	1.65588e+07	1.52865e+07	1.05988e+07	6	6	6	7	7	7	8	8	8	7	7	High	High	High	High	High	High	High	High	High	High	High	43	65	89.41	1		0
High	P01899	H-2 class I histocompatibility antigen, D-B alpha chain OS=Mus musculus OX=10090 GN=H2-D1 PE=1 SV=2	H2-D1	12	5	1.906	0.428958	0.963219	35.07	x	1.73368e+07	1.89472e+07	1.49824e+07	12498453	1.54864e+07	2.85889e+07	2.51687e+07	3.22856e+07	4.68217e+07	3.22786e+07	3.34782e+07	5	5	5	5	5	5	5	5	5	5	5	High	High	High	High	High	High	High	High	High	High	High	38	153	321.91	1		0
High	Q64191	N(4)-(beta-N-acetylglucosaminyl)-L-asparaginase OS=Mus musculus OX=10090 GN=Aga PE=1 SV=1	Aga	1	1	1.903	0.42805	0.963219	17.96	x	356200				388980	946893	570818		735092		682907	1				1	1	1		1		1	Peak Found	Not Found	Not Found	Not Found	Peak Found	Peak Found	Peak Found	Not Found	High	Not Found	Peak Found	3	1	1.75	1		0.007
High	P52792	Hexokinase-4 OS=Mus musculus OX=10090 GN=Gck PE=1 SV=1	Gck	1	1	0.781	0.419975	0.963219	77.83	x	172379	672792				198204	171831	220893	411896		395457	1	1				1	1	1	1		1	Peak Found	High	Not Found	Not Found	Not Found	Peak Found	Peak Found	Peak Found	Peak Found	Not Found	Peak Found	3	1	2	1		0.01
High	Q6P9Q6	FK506-binding protein 15 OS=Mus musculus OX=10090 GN=Fkbp15 PE=1 SV=2	Fkbp15	1	1	0.776	0.428153	0.963219	68.14	x				654664	305669	216122		194593	492571	523756	847434				1	1	1		1	1	1	1	Not Found	Not Found	Not Found	Peak Found	Peak Found	Peak Found	Not Found	Peak Found	High	High	High	1	3	6.21	1		0
High	Q8JZZ0	UDP-glucuronosyltransferase 3A2 OS=Mus musculus OX=10090 GN=Ugt3a2 PE=1 SV=2	Ugt3a2	5	5	0.773	0.429099	0.963219	68.61	x	707016	763794	289956	1.30798e+06	65768.4	232806	395293	198756	215318	1.33467e+06	617059	3	3	2	4	1	2	3	1	2	4	3	High	Peak Found	High	High	Peak Found	Peak Found	Peak Found	Peak Found	Peak Found	High	Peak Found	12	8	7.04	1		0
High	Q0VGB7	Serine/threonine-protein phosphatase 4 regulatory subunit 2 OS=Mus musculus OX=10090 GN=Ppp4r2 PE=1 SV=1	Ppp4r2	3	3	0.77	0.410135	0.963219	26.66	x	359108	525039	309071	350561	354293			253550		378220		1	1	1	1	1			1		1		High	Peak Found	High	High	Peak Found	Not Found	Not Found	Peak Found	Not Found	Peak Found	Not Found	10	4	6.81	1		0
High	Q922Y1	UBX domain-containing protein 1 OS=Mus musculus OX=10090 GN=Ubxn1 PE=1 SV=1	Ubxn1	3	3	0.765	0.415143	0.963219	37.02	x	717552	571547	558069	970508	896922	221588	195188	273151	274433	295127	235995	2	2	2	2	2	1	1	1	1	1	1	High	High	High	High	High	High	Peak Found	High	High	High	High	21	11	34.51	1	Met-loss+Acetyl [N-Term]	0
[truncated: 1,585 more rows]
[truncated: 11 more columns]
